# Supplementary material for: Haplotype of the astrocytic water channel AQP4 is associated with slow wave energy regulation in human NREM sleep
Source: PLoS Biol. 2020 May 5;18(5):e3000623. doi: 10.1371/journal.pbio.3000623 (PMC7199924; doi:10.1371/journal.pbio.3000623)
Supplement: S1 Data — (XLSX) [file pbio.3000623.s006.xlsx]

## Sheet: AQP4-haplotype
Subject ID	Age_group	rs16942851 (T or G)	rs335929 (A or C)	rs335931 (A or G)	AQP4-Haplotypes (HtMa or HtMi)	AQP4-haplotype group		* Excluded in final analysis
2	young	T / T	A / A	A / A	HtMa / HtMa	HtMa Homozygote
3	young	T / T	A / A	A / A	HtMa / HtMa	HtMa Homozygote
4	young	T / G	C / A	G / A	HtMa / HtMi	HtMi Carrier
6	young	T / T	A / A	A / A	HtMa / HtMa	HtMa Homozygote
7	young	T / T	A / A	A / A	HtMa / HtMa	HtMa Homozygote
8	young	T / T	A / A	A / A	HtMa / HtMa	HtMa Homozygote
9	young	T / T	A / A	A / A	HtMa / HtMa	HtMa Homozygote
10	young	T / G	C / A	G / A	HtMa / HtMi	HtMi Carrier
11	young	T / T	A / A	A / A	HtMa / HtMa	HtMa Homozygote
12	young	T / T	A / A	A / A	HtMa / HtMa	HtMa Homozygote
13	young	T / T	A / A	A / A	HtMa / HtMa	HtMa Homozygote
14	young	T / T	A / A	A / A	HtMa / HtMa	HtMa Homozygote
15	young	T / G	C / A	G / A	HtMa / HtMi	HtMi Carrier
16	young	T / G	C / A	G / A	HtMa / HtMi	HtMi Carrier
17	young	T / T	A / A	A / A	HtMa / HtMa	HtMa Homozygote
18	young	T / T	A / A	A / A	HtMa / HtMa	HtMa Homozygote
19	young	T / G	C / A	G / A	HtMa / HtMi	HtMi Carrier
20	young	T / G	C / A	G / A	HtMa / HtMi	HtMi Carrier
21	young	T / G	C / A	G / A	HtMa / HtMi	HtMi Carrier
22	young	T / G	C / A	G / A	HtMa / HtMi	HtMi Carrier
23	young	T / G	C / A	G / A	HtMa / HtMi	HtMi Carrier
24	young	T / G	C / A	G / A	HtMa / HtMi	HtMi Carrier
25	young	T / G	C / A	G / A	HtMa / HtMi	HtMi Carrier
26	young	T / T	A / A	A / A	HtMa / HtMa	HtMa Homozygote
27	young	T / G	C / A	G / A	HtMa / HtMi	HtMi Carrier
90	young	T / G	C / A	G / A	HtMa / HtMi	HtMi Carrier
92	young	G / G	C / C	G / G	HtMi / HtMi	HtMi Carrier
94	young	T / G	C / A	G / A	HtMa / HtMi	HtMi Carrier
97	young	T / T	A / A	A / A	HtMa / HtMa	HtMa Homozygote
99	young	T / T	A / A	A / A	HtMa / HtMa	HtMa Homozygote
101	young	G / G	C / C	G / G	HtMi / HtMi	HtMi Carrier
108	young	T / G	C / A	G / A	HtMa / HtMi	HtMi Carrier
115	young	T / T	A / A	A / A	HtMa / HtMa	HtMa Homozygote
119	young	T / T	A / A	A / A	HtMa / HtMa	HtMa Homozygote
129	young	T / T	A / A	A / A	HtMa / HtMa	HtMa Homozygote
131	young	T / T	A / A	A / A	HtMa / HtMa	HtMa Homozygote
132	young	T / T	A / A	A / A	HtMa / HtMa	HtMa Homozygote
134	young	T / T	A / A	A / A	HtMa / HtMa	HtMa Homozygote
136	young	T / G	C / A	G / A	HtMa / HtMi	HtMi Carrier
149	young	T / G	C / A	G / A	HtMa / HtMi	HtMi Carrier
153	young	T / G	C / A	G / A	HtMa / HtMi	HtMi Carrier
160	young	T / T	A / A	A / A	HtMa / HtMa	HtMa Homozygote
162	young	T / G	C / A	G / A	HtMa / HtMi	HtMi Carrier
170	young	G / G	C / C	G / G	HtMi / HtMi	HtMi Carrier
178	young	T / G	C / A	G / A	HtMa / HtMi	HtMi Carrier
186	young	T / T	A / A	A / A	HtMa / HtMa	HtMa Homozygote
192	young	T / G	C / A	G / A	HtMa / HtMi	HtMi Carrier
199	young	T / T	A / A	A / A	HtMa / HtMa	HtMa Homozygote
202	young	T / T	A / A	A / A	HtMa / HtMa	HtMa Homozygote
222	young	T / G	C / A	G / A	HtMa / HtMi	HtMi Carrier
226	young	T / T	A / A	A / A	HtMa / HtMa	HtMa Homozygote
231	young	T / G	C / A	G / A	HtMa / HtMi	HtMi Carrier
232	young	T / T	A / A	A / A	HtMa / HtMa	HtMa Homozygote
234	young	T / T	A / A	A / A	HtMa / HtMa	HtMa Homozygote
239	young	T / G	C / A	G / A	HtMa / HtMi	HtMi Carrier
244	young	T / T	A / A	A / A	HtMa / HtMa	HtMa Homozygote
257	young	T / T	A / A	A / A	HtMa / HtMa	HtMa Homozygote
275	young	T / G	C / A	G / A	HtMa / HtMi	HtMi Carrier
278	young	T / T	A / A	A / A	HtMa / HtMa	HtMa Homozygote
280	young	G / G	C / C	G / G	HtMi / HtMi	HtMi Carrier
305	young	T / G	C / A	G / A	HtMa / HtMi	HtMi Carrier
310	young	T / T	A / A	A / A	HtMa / HtMa	HtMa Homozygote
320	young	T / T	A / A	A / A	HtMa / HtMa	HtMa Homozygote
326	young	T / T	A / A	A / A	HtMa / HtMa	HtMa Homozygote
343	young	T / G	C / A	G / A	HtMa / HtMi	HtMi Carrier
348	young	T / G	C / A	G / A	HtMa / HtMi	HtMi Carrier
373	young	T / T	A / A	A / A	HtMa / HtMa	HtMa Homozygote
397	young	T / T	A / A	A / A	HtMa / HtMa	HtMa Homozygote
412	young	T / T	A / A	A / A	HtMa / HtMa	HtMa Homozygote
426	young	T / G	C / A	G / A	HtMa / HtMi	HtMi Carrier
435	young	T / T	A / A	A / A	HtMa / HtMa	HtMa Homozygote
455	young	T / T	A / A	A / A	HtMa / HtMa	HtMa Homozygote
462	young	T / T	A / A	A / A	HtMa / HtMa	HtMa Homozygote
464	young	T / T	A / A	A / A	HtMa / HtMa	HtMa Homozygote
490	young	T / T	A / A	A / A	HtMa / HtMa	HtMa Homozygote
495	young	T / T	A / A	A / A	HtMa / HtMa	HtMa Homozygote
507	young	T / T	A / A	A / A	HtMa / HtMa	HtMa Homozygote
604	young	T / T	A / A	A / A	HtMa / HtMa	HtMa Homozygote
605	young	T / T	A / A	A / A	HtMa / HtMa	HtMa Homozygote
607	young	T / T	A / A	A / A	HtMa / HtMa	HtMa Homozygote
608	young	T / G	C / A	G / A	HtMa / HtMi	HtMi Carrier
609	young	T / T	A / A	A / A	HtMa / HtMa	HtMa Homozygote
610	young	T / T	A / A	A / A	HtMa / HtMa	HtMa Homozygote
611	young	T / T	A / A	A / A	HtMa / HtMa	HtMa Homozygote
612	young	T / T	A / A	A / A	HtMa / HtMa	HtMa Homozygote
613	young	T / G	C / A	G / A	HtMa / HtMi	HtMi Carrier
614	young	G / G	C / C	G / G	HtMi / HtMi	HtMi Carrier
615	young	T / G	C / A	G / A	HtMa / HtMi	HtMi Carrier
616	young	T / G	C / A	G / A	HtMa / HtMi	HtMi Carrier
619	young	T / G	C / A	G / A	HtMa / HtMi	HtMi Carrier
621	young	T / G	C / A	G / A	HtMa / HtMi	HtMi Carrier
622	young	T / G	C / A	G / A	HtMa / HtMi	HtMi Carrier
623	young	G / G	C / C	G / G	HtMi / HtMi	HtMi Carrier
624	young	T / G	C / A	G / A	HtMa / HtMi	HtMi Carrier
625	young	T / G	C / A	G / A	HtMa / HtMi	HtMi Carrier
626	young	T / T	A / A	A / A	HtMa / HtMa	HtMa Homozygote
627	young	T / T	A / A	A / A	HtMa / HtMa	HtMa Homozygote
628	young	T / G	C / A	G / A	HtMa / HtMi	HtMi Carrier
629	young	T / T	A / A	A / A	HtMa / HtMa	HtMa Homozygote
630	young	T / G	C / A	G / A	HtMa / HtMi	HtMi Carrier
631	young	T / T	A / A	A / A	HtMa / HtMa	HtMa Homozygote
632	young	T / T	A / A	A / A	HtMa / HtMa	HtMa Homozygote
633	young	T / T	A / A	A / A	HtMa / HtMa	HtMa Homozygote
646	young	T / T	A / A	A / A	HtMa / HtMa	HtMa Homozygote
649	young	T / T	A / A	A / A	HtMa / HtMa	HtMa Homozygote
650	young	T / T	A / A	A / A	HtMa / HtMa	HtMa Homozygote
651	young	T / G	C / A	G / A	HtMa / HtMi	HtMi Carrier
652	young	T / T	A / A	A / A	HtMa / HtMa	HtMa Homozygote
653	young	T / T	A / A	A / A	HtMa / HtMa	HtMa Homozygote
654	young	T / T	A / A	A / A	HtMa / HtMa	HtMa Homozygote
657	young	T / T	A / A	A / A	HtMa / HtMa	HtMa Homozygote
658	young	T / G	C / A	G / A	HtMa / HtMi	HtMi Carrier
660	young	T / T	A / A	A / A	HtMa / HtMa	HtMa Homozygote
661	young	T / G	C / A	G / A	HtMa / HtMi	HtMi Carrier
662	young	T / G	C / A	G / A	HtMa / HtMi	HtMi Carrier
664	young	T / T	A / A	A / A	HtMa / HtMa	HtMa Homozygote
666	young	T / T	A / A	A / A	HtMa / HtMa	HtMa Homozygote
667	young	T / T	A / A	A / A	HtMa / HtMa	HtMa Homozygote
668	young	T / T	A / A	A / A	HtMa / HtMa	HtMa Homozygote
669	young	G / G	C / C	G / G	HtMi / HtMi	HtMi Carrier
670	young	T / T	A / A	A / A	HtMa / HtMa	HtMa Homozygote
673	young	T / T	A / A	A / A	HtMa / HtMa	HtMa Homozygote
674	young	T / G	C / A	G / A	HtMa / HtMi	HtMi Carrier
124*	young	T / G	A / A	G / A	HtMa / other(GAG)	Other
130*	young	T / T	A / A	G / A	HtMa / other(TAG)	Other
635*	old	T / T	A / A	A / A	HtMa / HtMa	HtMa Homozygote
636*	old	G / G	C / C	G / G	HtMi / HtMi	HtMi Carrier
637*	old	T / T	A / A	A / A	HtMa / HtMa	HtMa Homozygote
639*	old	T / T	A / A	A / A	HtMa / HtMa	HtMa Homozygote
640*	old	T / G	C / A	G / A	HtMa / HtMi	HtMi Carrier
641*	old	T / T	A / A	A / A	HtMa / HtMa	HtMa Homozygote
642*	old	T / G	C / A	G / A	HtMa / HtMi	HtMi Carrier
644*	old	T / T	A / A	A / A	HtMa / HtMa	HtMa Homozygote
645*	old	T / T	A / A	A / A	HtMa / HtMa	HtMa Homozygote
