# Supplementary material for: Haplotype of the astrocytic water channel AQP4 is associated with slow wave energy regulation in human NREM sleep
Source: PLoS Biol. 2020 May 5;18(5):e3000623. doi: 10.1371/journal.pbio.3000623 (PMC7199924; doi:10.1371/journal.pbio.3000623)
Supplement: S3 Data — NREM, non–rapid eye movement. (XLSX) [file pbio.3000623.s008.xlsx]

## Sheet: NREM EEG data_cycles 1-4
Subject_ID	AQP4_haplotype	Age	night	cycle	NREM_min	bin01	bin02	bin03	bin04	bin05	bin06	bin07	bin08	bin09	bin10	bin11	bin12	bin13	bin14	bin15	bin16	bin17	bin18	bin19	bin20	bin21	bin22	bin23	bin24	bin25	bin26	bin27	bin28	bin29	bin30	bin31	bin32	bin33	bin34	bin35	bin36	bin37	bin38	bin39	bin40	bin41	bin42	bin43	bin44
2	HtMa / HtMa	young	b	1	55.3333	28.3197	78.1978	127.641	161.082	126.038	87.6379	59.0058	40.9306	29.4335	24.083	18.9374	14.1106	11.9986	9.46127	7.27254	6.13056	5.05048	4.31417	3.86586	3.25972	3.04066	2.82462	2.57319	2.43946	2.24816	2.1393	2.13862	1.97557	1.7866	1.64073	1.50126	1.38574	1.26629	1.1085	0.938111	0.849314	0.815011	0.790046	0.686599	0.654246	0.647823	0.624756	0.643764	0.616528
2	HtMa / HtMa	young	b	2	53	22.8763	59.1583	81.1155	79.7117	57.1955	40.9272	24.9986	17.6895	14.1921	10.8816	8.28878	7.36255	6.35291	4.92383	4.24109	3.59237	2.80141	2.60539	2.31129	2.0058	1.82445	1.70753	1.57072	1.3912	1.3178	1.32847	1.35278	1.44007	1.35086	1.31652	1.35167	1.25351	1.06447	1.00021	0.899738	0.84723	0.870111	0.827378	0.801003	0.778327	0.790959	0.820117	0.788299	0.742347
2	HtMa / HtMa	young	b	3	40	27.2959	68.0888	84.6612	84.0058	56.3182	40.4683	26.2674	17.0827	13.6288	10.7906	8.82649	6.7285	5.81771	5.00629	4.34836	3.53946	2.92302	2.38266	2.0314	1.77264	1.69259	1.60339	1.46614	1.22377	1.26095	1.23533	1.30445	1.21426	1.14965	1.14476	1.0552	0.983783	0.888338	0.787588	0.712032	0.68279	0.629993	0.617821	0.607717	0.581106	0.58245	0.562327	0.610324	0.745041
2	HtMa / HtMa	young	b	4	71	25.4806	55.9425	60.8156	57.6485	39.6849	29.7996	22.0433	15.5037	11.3027	8.40324	7.45811	6.30427	5.14122	4.51784	3.79111	3.13632	2.74383	2.31704	1.98061	1.77483	1.5623	1.4057	1.30004	1.22236	1.18668	1.13419	1.12642	1.04574	0.959344	0.937783	0.938877	0.859707	0.783064	0.741136	0.695454	0.629812	0.5861	0.57743	0.480746	0.456059	0.469506	0.460226	0.485392	0.524118
2	HtMa / HtMa	young	r	1	59.3333	27.4453	77.8332	120.764	192.514	224.343	166.498	107.915	71.9607	46.3399	33.8169	26.3529	22.0444	17.7152	13.4904	11.1812	9.49946	7.2992	6.29303	5.60803	4.86299	4.2924	3.9061	3.70264	3.53974	3.20774	3.17335	3.12074	3.04844	2.92476	2.80218	2.53759	2.23268	2.14033	1.87594	1.7188	1.55944	1.4142	1.41398	1.35218	1.32794	1.45324	1.54493	1.46839	1.44112
2	HtMa / HtMa	young	r	2	75.6667	27.3507	73.7852	119.017	151.005	118.705	78.5225	49.7049	33.0715	25.3192	19.4757	15.4613	12.2188	10.0184	7.90887	6.06613	5.08912	4.15722	3.45886	3.18346	2.82202	2.45532	2.29771	2.19484	2.02492	2.02655	2.08723	2.0033	1.91943	1.75617	1.63983	1.44258	1.40787	1.27494	1.12654	1.00351	0.924327	0.775591	0.680069	0.686663	0.666347	0.653291	0.719351	0.711789	0.712756
2	HtMa / HtMa	young	r	3	80	28.5065	71.9293	90.4053	85.0429	60.1865	41.6237	27.7279	17.9211	12.7349	9.87697	8.17932	6.6576	5.69743	4.77216	3.78443	3.07253	2.79543	2.41231	1.97443	1.86005	1.76007	1.71101	1.61065	1.54629	1.46516	1.4457	1.48606	1.42373	1.29157	1.2015	1.18059	1.05332	0.932371	0.912902	0.918812	0.789569	0.721171	0.697946	0.655797	0.618253	0.62534	0.609651	0.549678	0.557406
2	HtMa / HtMa	young	r	4	60	16.886	41.4908	43.4955	36.7517	28.0371	19.8729	13.5441	10.0204	8.09871	6.55802	5.9303	5.10722	4.3472	3.73252	2.94814	2.54411	2.23666	1.8503	1.69506	1.46895	1.27817	1.28684	1.21204	1.11002	1.0148	0.99266	0.997251	0.991132	0.942449	0.900721	0.864767	0.781442	0.755888	0.767067	0.701315	0.608166	0.555328	0.576933	0.534959	0.482863	0.487389	0.451897	0.437399	0.430243
3	HtMa / HtMa	young	b	1	68.3333	133.921	302.749	231.145	254.167	251.989	173.622	109.466	79.0352	61.4605	46.102	34.6043	28.5761	23.343	17.3217	13.5666	10.933	9.0183	7.48698	5.8005	4.81085	4.12441	3.54209	3.30179	3.0502	2.65363	2.41093	2.31094	2.10044	1.84028	1.72948	1.6177	1.41104	1.24166	1.1552	1.1026	1.02595	0.891673	0.84809	0.808619	0.780484	0.788711	0.829877	0.840108	0.800291
3	HtMa / HtMa	young	b	2	55	76.964	168.464	119.925	108.29	91.0938	59.4887	41.4088	26.2607	21.9242	18.0767	14.0677	12.0349	10.7858	9.45272	7.20903	5.95307	4.73478	3.95155	3.05467	2.72689	2.4576	2.19595	1.9389	1.83612	1.66243	1.54585	1.4724	1.48249	1.57974	1.46541	1.35996	1.43536	1.49884	1.44925	1.5415	1.69328	1.75253	1.79336	1.85434	1.89316	1.83881	1.7526	1.7743	1.85077
3	HtMa / HtMa	young	b	3	72	54.6489	138.667	98.1849	93.6683	75.1299	54.3328	37.0798	25.7433	19.9154	15.9999	12.1669	10.2961	8.30718	7.20306	5.97224	4.74796	3.87561	3.45932	2.88024	2.39636	2.17612	1.98173	1.66721	1.51861	1.39635	1.3645	1.3514	1.28692	1.24623	1.19046	1.10892	0.972839	0.973846	1.0687	1.23255	1.24017	1.15079	1.13566	1.23568	1.33078	1.27676	1.24	1.29171	1.31018
3	HtMa / HtMa	young	b	4	49.3333	43.2218	100.562	93.5563	81.7572	67.9367	56.8274	41.4138	29.0813	20.3812	14.5258	11.7611	10.416	9.63773	8.34671	6.62308	5.93459	5.25088	3.80283	2.98274	2.67959	2.25365	1.99827	1.8839	1.79317	1.66198	1.59034	1.53368	1.46564	1.34403	1.27628	1.21002	1.13744	1.21549	1.2991	1.30298	1.22253	1.2189	1.27684	1.20982	1.14585	1.21625	1.17246	1.07529	1.00578
3	HtMa / HtMa	young	r	1	68.3333	63.9521	158.783	162.089	228.475	245.872	193.184	138.036	95.8762	69.179	52.2349	41.3538	33.8155	29.2037	23.0344	18.1823	13.5922	10.5879	8.33214	7.11941	6.08159	5.15106	4.54183	4.09959	3.6099	3.27142	2.9936	2.77633	2.59521	2.52632	2.41684	2.16585	1.98962	1.85285	1.64485	1.49754	1.33736	1.33291	1.34724	1.22706	1.15616	1.20992	1.18792	1.26084	1.2661
3	HtMa / HtMa	young	r	2	14.6667	53.2927	125.902	115.143	86.5877	52.3303	33.0491	23.8298	18.5565	18.9551	17.9252	17.1365	16.6768	15.0648	12.7905	10.3221	7.3895	5.69624	4.45243	3.31192	2.90531	2.62247	2.26312	1.94229	1.71487	1.7288	1.80146	1.6239	1.54149	1.51929	1.35942	1.23103	1.5341	1.91697	1.8103	1.76803	1.53994	1.50657	1.71241	1.67697	1.58231	1.4691	1.31522	1.44797	1.36378
3	HtMa / HtMa	young	r	3	82	65.814	160.255	185.152	242.071	209.456	147.879	93.8767	62.5949	44.2455	31.2572	25.2982	20.1344	15.398	12.319	10.1553	8.13223	6.67727	5.53723	4.34925	3.84492	3.29344	2.96727	2.66131	2.41238	2.25903	1.96001	1.89317	1.82715	1.65951	1.52597	1.45049	1.33292	1.27733	1.21616	1.16192	1.16152	1.10259	1.11275	1.13237	1.02089	1.03534	1.04973	1.01446	1.05811
3	HtMa / HtMa	young	r	4	56.3333	76.9197	153.954	129.611	122.625	92.636	64.4366	45.0128	29.6583	22.658	17.608	14.6605	12.2947	10.2139	8.26607	7.15754	5.58845	4.52212	3.85201	3.23118	2.82578	2.50545	2.2694	2.0022	1.94447	1.8149	1.6524	1.67008	1.64319	1.55835	1.52917	1.47199	1.46124	1.33934	1.31481	1.37972	1.36217	1.40787	1.43905	1.47756	1.44984	1.41661	1.4607	1.39725	1.38422
4	HtMa /HtMi	young	b	1	50	74.6358	169.206	170.7	255.096	283.889	178.705	93.5234	56.4333	39.6795	29.3084	20.9146	17.1768	13.9566	11.3103	9.91191	8.58878	7.12999	6.05538	5.06818	4.67718	3.99951	3.43971	3.47431	3.32772	2.94603	2.94316	2.66404	2.57855	2.3544	2.29947	2.18384	1.9482	1.89931	1.69598	1.5059	1.33258	1.30935	1.16165	1.11927	1.07643	1.03659	1.07219	1.18652	1.21998
4	HtMa /HtMi	young	b	2	64	47.7985	107.43	101.956	103.701	86.969	55.8156	30.4602	19.3033	14.1619	11.1653	8.64351	7.23748	6.16763	5.46011	4.81951	3.87991	3.38871	3.02755	2.53598	2.29515	2.04053	1.92236	1.85555	1.71226	1.60415	1.55226	1.56232	1.49563	1.49636	1.39556	1.34991	1.37981	1.36488	1.26012	1.21966	1.15631	1.12005	1.0985	1.09332	1.13311	1.05724	1.00858	1.0185	1.02875
4	HtMa /HtMi	young	b	3	78.3333	59.4358	142.44	146.768	156.619	113.173	67.1454	42.6675	26.0651	17.8008	13.431	10.7052	8.79918	7.29951	6.10625	4.96584	4.37036	3.81911	3.0136	2.73069	2.57308	2.42679	2.15418	1.98399	1.97803	1.95474	1.83436	1.71699	1.6051	1.56941	1.50386	1.43365	1.33971	1.27463	1.23883	1.12198	0.967991	0.89663	0.903605	0.858044	0.837415	0.864	0.820261	0.834959	0.904905
4	HtMa /HtMi	young	b	4	55.6667	40.8957	98.2803	86.5654	80.6949	54.2324	33.777	20.9728	12.8407	8.94086	6.8397	6.46098	5.39467	4.45429	4.19877	4.24607	3.57262	2.80865	2.46892	2.09605	1.86342	1.73226	1.68605	1.59833	1.42346	1.34705	1.22491	1.18623	1.19315	1.1862	1.16231	1.10862	1.04206	1.05219	1.01168	0.965813	0.860344	0.870472	0.797097	0.774426	0.785749	0.743806	0.77031	0.788686	0.841444
4	HtMa /HtMi	young	r	1	60.6667	79.5206	203.039	214.101	313.75	474.83	391.194	189.792	100.702	66.0598	48.7546	36.3984	28.3806	22.0286	18.573	14.5989	12.0683	9.62084	8.06302	7.1721	6.38029	5.59606	5.01489	4.49623	4.13769	4.01687	3.75669	3.48749	3.46825	3.27451	3.0734	2.69746	2.57407	2.35822	2.15226	1.92015	1.81885	1.67723	1.49031	1.45862	1.57108	1.72702	1.83269	1.98673	2.01573
4	HtMa /HtMi	young	r	2	57	122.108	293.674	274.776	314.692	288.871	163.28	93.9012	61.5342	40.3489	27.8444	22.9364	19.0753	13.9478	11.7217	9.63501	8.08308	6.69518	5.30554	4.94926	4.15502	3.70276	3.31348	3.21402	2.91341	2.62643	2.46728	2.50627	2.60237	2.51042	2.14783	2.05276	2.08779	2.0379	1.81684	1.64727	1.65999	1.55317	1.42466	1.43314	1.48663	1.50301	1.45554	1.52834	1.63408
4	HtMa /HtMi	young	r	3	71	93.9721	221.003	204.254	197.061	143.287	85.8996	48.1763	30.2977	20.242	14.6235	11.4053	9.85594	8.95622	7.29916	6.2906	5.25575	4.28059	3.63294	3.24845	2.7269	2.55081	2.38512	2.08255	1.95993	1.87666	1.826	1.76159	1.61696	1.57022	1.61504	1.68994	1.48923	1.35343	1.37846	1.30546	1.21297	1.08339	1.03107	1.017	0.991604	0.953017	0.935834	0.953818	0.987548
4	HtMa /HtMi	young	r	4	61.3333	641.581	615.96	160.532	81.443	63.8194	38.928	23.5145	16.0557	11.8471	8.91281	7.53155	6.81342	5.51671	4.68824	4.35899	3.97565	3.28726	2.73123	2.45261	2.14702	1.8489	1.6531	1.55973	1.40706	1.35223	1.22249	1.26823	1.28825	1.26722	1.26163	1.2019	1.13512	1.1743	1.21678	1.16392	1.10487	1.02014	0.937861	0.945133	0.953672	0.898821	0.884188	0.900634	0.857537
6	HtMa / HtMa	young	b	1	87.3333	28.7537	82.5704	114.972	127.526	105.871	71.3896	45.1343	29.6214	20.5638	16.7026	14.2878	12.5609	9.78521	8.20946	7.09348	5.93255	5.01325	4.47129	4.18449	4.08166	3.77947	3.75518	3.67098	4.00941	4.10687	4.05971	3.96044	3.95341	4.07595	3.67547	3.34613	2.92143	2.62942	2.44919	2.1081	1.70195	1.41387	1.20533	1.02534	0.838279	0.770877	0.772222	0.72253	0.682132
6	HtMa / HtMa	young	b	2	86	17.3477	39.6498	38.4478	33.963	23.8145	15.6869	10.6952	7.24964	5.61814	4.9211	4.41826	3.99316	3.68913	3.45183	3.0629	2.63186	2.30879	2.0533	1.95398	1.96092	1.79355	1.76509	1.80112	1.87593	1.88704	1.85516	1.89605	2.09296	2.23633	2.40141	2.56825	2.7489	2.82858	2.69789	2.47858	2.54994	2.54171	2.47155	2.16097	2.01199	1.7739	1.64692	1.49394	1.34278
6	HtMa / HtMa	young	b	3	82	14.7413	38.2165	42.1143	41.603	33.8789	22.616	14.5243	10.2189	7.74956	6.2856	5.67002	5.11817	4.8548	4.02611	3.53681	3.20854	2.86208	2.52801	2.2158	2.1086	2.07901	2.06593	2.2004	2.18925	2.20257	2.08658	1.96097	2.03237	2.03576	2.02231	1.97613	1.86788	1.86518	1.83269	1.65671	1.46819	1.37676	1.22948	1.11813	0.988947	0.890209	0.839957	0.810646	0.825557
6	HtMa / HtMa	young	b	4	48	13.1366	31.1463	30.1038	26.5459	19.9075	13.4118	9.5803	6.7289	6.11984	5.92773	5.43146	4.89496	4.46228	3.91866	3.66505	3.13162	2.83569	2.43621	2.33408	2.25175	2.28552	2.18896	2.15899	2.11725	1.99065	1.8141	1.67828	1.64122	1.49135	1.43185	1.41384	1.33643	1.38381	1.56176	1.61776	1.61817	1.50721	1.3625	1.24371	1.17795	1.11851	1.033	0.983191	1.06388
6	HtMa / HtMa	young	r	1	62	27.0171	74.8947	102.625	129.045	122.984	100.994	74.1321	46.3001	33.9054	26.3853	20.7242	16.3738	15.394	12.9451	10.8094	9.37017	7.60528	6.14297	5.81426	5.4087	5.30396	4.71877	4.28139	4.45825	4.79972	4.86522	5.08687	5.13859	5.32566	5.08923	4.35192	3.72078	3.00846	2.48194	1.99862	1.66352	1.38033	1.11381	0.988844	0.905764	0.814945	0.746798	0.706819	0.665278
6	HtMa / HtMa	young	r	2	96.6667	25.2205	76.0404	103.769	114.305	85.8269	52.505	32.2208	22.5061	17.1842	13.6875	10.698	9.32006	8.21912	7.00042	5.96161	5.19769	4.50408	3.92256	3.6136	3.48159	3.30753	3.53444	3.65622	3.96418	4.45573	4.86972	5.23998	6.00727	7.19704	7.3032	6.47004	5.62658	4.65498	3.58199	2.80967	2.35167	1.81182	1.46227	1.22168	1.0008	0.938169	0.840185	0.76902	0.772545
6	HtMa / HtMa	young	r	3	86.3333	18.5198	49.7379	56.3419	51.6692	37.7946	23.1352	15.7631	11.118	8.45806	7.39113	6.36207	5.40826	4.97931	4.76689	4.15259	3.50957	3.01762	2.74046	2.59552	2.42071	2.37355	2.38753	2.41092	2.35434	2.41276	2.40994	2.39945	2.3895	2.55673	2.74248	2.85334	2.81828	2.61332	2.43389	2.40292	2.2678	2.16261	1.80447	1.64987	1.58971	1.36941	1.27619	1.24699	1.24431
6	HtMa / HtMa	young	r	4	72.6667	17.0261	46.3241	53.2887	54.7308	41.4813	26.2502	17.8279	13.5972	9.84292	8.6057	7.71335	6.52015	5.36465	4.78572	4.17653	3.66692	3.38229	3.09772	2.99419	2.73048	2.54238	2.46077	2.46064	2.51991	2.37385	2.32392	2.32377	2.24113	2.15714	2.04057	1.98607	1.88876	1.58248	1.3488	1.29959	1.30755	1.14043	1.01586	0.911013	0.8044	0.77334	0.752359	0.752641	0.79843
7	HtMa / HtMa	young	b	1	60	28.1744	68.6697	79.11	110.497	114.595	76.7265	41.4679	28.7148	23.5396	18.8087	14.7667	13.5196	11.9013	9.8201	8.20396	7.63113	6.35274	5.32588	4.30763	3.60083	3.11224	2.9286	2.65333	2.42008	2.14913	1.97374	1.72929	1.69428	1.62932	1.50944	1.40313	1.31045	1.31981	1.19262	1.08847	0.988257	0.960108	0.920057	0.850466	0.873073	0.837528	0.822983	0.858059	0.84347
7	HtMa / HtMa	young	b	2	52	29.8583	86.8776	119.02	153.535	140.283	88.8755	50.7894	32.6023	24.8411	19.1345	16.1299	14.4989	11.3101	9.16528	7.79649	6.30774	5.32872	4.62641	3.7086	3.13871	2.72518	2.6112	2.27827	1.99874	1.93655	1.66997	1.55866	1.49635	1.38876	1.36654	1.32679	1.24933	1.23786	1.18047	1.13702	1.11771	1.00125	0.952786	0.922357	0.863705	0.813715	0.83086	0.850805	0.851216
7	HtMa / HtMa	young	b	3	43.6667	16.667	42.0077	47.4081	51.8889	41.8287	26.9056	17.7699	12.9194	9.96098	7.8648	7.42182	7.38275	6.80413	5.48141	5.22588	4.45102	3.58417	2.91152	2.49987	2.188	1.86073	1.59148	1.51963	1.46918	1.24655	1.10095	1.07422	0.956232	0.891727	0.91935	0.949758	0.909936	0.916059	0.921294	0.878607	0.85386	0.940578	0.928033	0.933016	0.889303	0.792356	0.814658	0.859077	0.867415
7	HtMa / HtMa	young	b	4	54	39.2465	96.1769	117.312	153.403	130.939	78.1672	42.1225	25.9888	20.0226	16.6634	13.0013	10.0337	8.54939	7.6228	7.04062	6.00626	5.01326	4.26582	3.57975	3.0898	2.77297	2.48989	2.20581	1.88394	1.61173	1.49781	1.40758	1.2868	1.21064	1.1193	1.06046	0.990708	0.93469	0.962132	0.892835	0.823895	0.800148	0.780093	0.668644	0.63531	0.603791	0.613331	0.654395	0.620397
7	HtMa / HtMa	young	r	1	48	33.207	84.5142	100.195	181.214	239.419	209.852	146.949	88.8206	57.4153	45.4806	36.8306	31.1785	24.7767	17.9244	14.8051	11.2137	9.19638	7.55697	6.18866	5.57109	5.02915	4.42782	4.03939	3.6121	3.0491	2.76386	2.50387	2.2642	2.00602	1.79961	1.72717	1.57213	1.46	1.52303	1.466	1.30653	1.17349	1.06182	1.02029	0.984426	0.944646	0.919705	0.867374	0.839479
7	HtMa / HtMa	young	r	2	54.3333	37.6093	98.9868	130.718	208.55	199.666	136.912	86.883	51.6043	41.0739	33.3102	25.6832	20.1539	16.271	12.5109	9.47267	7.69851	6.18066	4.95661	4.2429	3.78821	3.11585	2.85083	2.72627	2.34429	2.04169	1.85244	1.67167	1.64502	1.49679	1.39945	1.35744	1.25501	1.22425	1.16341	1.03664	1.00735	0.94872	0.832161	0.806528	0.702702	0.722339	0.701713	0.629263	0.651814
7	HtMa / HtMa	young	r	3	69	47.609	124.471	152.641	189.589	147.718	92.8325	60.1918	38.1333	26.8332	21.2771	16.6512	13.435	10.8501	8.90352	7.63016	6.53244	5.10199	4.08034	3.37581	3.11586	2.91059	2.64839	2.25046	1.98764	1.85354	1.80522	1.559	1.44423	1.36068	1.26683	1.13786	1.09431	1.03948	1.04462	0.921634	0.818214	0.775327	0.728146	0.689575	0.697554	0.662265	0.636303	0.638432	0.642533
7	HtMa / HtMa	young	r	4	62	50.4978	108.757	105.583	116.607	90.4448	50.5732	29.2881	20.0794	15.5669	12.0966	10.1627	9.19548	7.52234	6.48008	5.67351	4.50358	3.78063	3.3348	2.63797	2.21124	2.07803	1.79299	1.57863	1.55404	1.375	1.30268	1.21254	1.21767	1.07614	0.954285	0.924423	0.905627	0.83079	0.833162	0.823967	0.757053	0.702335	0.652846	0.61617	0.582605	0.612425	0.612226	0.633773	0.632846
8	HtMa / HtMa	young	b	1	44.3333	27.648	77.7397	113.759	167.844	174.656	108.056	62.3993	46.7823	34.9586	26.0973	19.1889	15.0562	12.7889	10.0395	8.38851	7.16724	5.64925	4.75479	4.30075	3.84323	3.4559	3.1753	2.74943	2.52847	2.3705	2.10459	1.93849	1.78964	1.61292	1.45111	1.26979	1.06897	0.97097	0.962143	0.833412	0.672075	0.613257	0.566534	0.544722	0.519411	0.507136	0.491543	0.48063	0.425742
8	HtMa / HtMa	young	b	2	76.6667	31.7384	84.4303	102.909	126.199	96.5049	53.1858	31.9638	25.7682	18.4267	13.6286	11.1481	9.37304	7.74233	6.53839	5.47927	4.59511	3.89792	3.36604	2.79645	2.51153	2.29903	2.00746	1.81739	1.61656	1.5358	1.41744	1.32007	1.19774	1.11031	0.987937	0.879693	0.777694	0.681292	0.606991	0.552147	0.516426	0.479178	0.418408	0.399504	0.379497	0.349399	0.343583	0.339361	0.35061
8	HtMa / HtMa	young	b	3	43	16.7031	43.0168	37.8336	38.6256	31.7371	20.469	12.2494	10.1239	8.78718	7.63824	6.78181	6.11654	5.13376	4.59843	4.36636	3.6139	3.08287	2.73437	2.38922	1.83069	1.64348	1.63126	1.55422	1.36341	1.28983	1.22831	1.0866	0.994945	0.908242	0.780055	0.733008	0.683375	0.623699	0.558974	0.503165	0.461139	0.41414	0.411462	0.396375	0.359626	0.368919	0.364194	0.360766	0.346989
8	HtMa / HtMa	young	b	4	38.6667	20.6619	54.336	58.6077	54.5338	40.9077	29.0675	19.9911	15.1411	12.5427	9.07363	7.91526	8.04877	6.8371	5.56386	4.83764	4.24663	3.66067	3.279	2.93761	2.45804	2.23748	2.09379	1.94488	1.78878	1.5163	1.45318	1.44267	1.31798	1.25669	1.19563	1.02712	0.858258	0.753282	0.704146	0.67473	0.624885	0.570517	0.538554	0.454215	0.398807	0.396382	0.378023	0.364542	0.325223
8	HtMa / HtMa	young	r	1	48.3333	47.1974	107.025	101.219	144.93	204.794	175.32	92.6611	58.9665	47.4537	38.6152	28.2938	22.6552	18.2195	14.9321	11.729	9.77032	7.64954	6.11523	5.67099	5.04564	4.23246	3.86889	3.56543	3.26386	3.24273	2.98744	2.57773	2.19564	2.16855	2.02721	1.58082	1.32714	1.18524	1.07906	0.880264	0.848036	0.848684	0.732919	0.62961	0.613776	0.609487	0.543055	0.539133	0.553742
8	HtMa / HtMa	young	r	2	70.3333	93.5544	191.471	133.543	131.485	124.091	77.4844	44.8618	32.1534	24.7671	19.5674	15.1945	12.4637	9.90771	8.11151	6.96587	5.77173	4.58775	3.92561	3.36213	3.04731	2.62125	2.34102	2.27104	2.03158	1.8485	1.75183	1.6371	1.47258	1.32197	1.24371	1.09518	0.911396	0.84866	0.811623	0.698868	0.562832	0.538143	0.528295	0.453515	0.404661	0.420784	0.424828	0.392815	0.398264
8	HtMa / HtMa	young	r	3	59	51.9021	103.568	68.6021	56.0689	41.7214	28.1153	19.1572	15.6864	12.6729	10.7863	8.88212	7.30887	6.46601	5.52135	4.83531	4.15015	3.46403	2.70701	2.46789	2.23675	2.0417	1.81298	1.73753	1.64403	1.50337	1.41381	1.22842	1.20783	1.083	0.947416	0.842684	0.745657	0.625853	0.580356	0.499805	0.463471	0.457885	0.425915	0.385405	0.368903	0.369621	0.333532	0.346339	0.34828
8	HtMa / HtMa	young	r	4	53	31.561	69.018	62.6584	55.6978	40.0217	27.6065	18.1116	14.5846	11.0108	9.12915	7.67806	6.35482	5.80887	5.27808	4.29165	3.64309	3.18905	2.68019	2.37922	2.14244	2.00509	1.83599	1.78956	1.57221	1.37831	1.2964	1.24382	1.23698	1.0026	0.951469	0.878478	0.727877	0.646373	0.594519	0.542484	0.457138	0.431448	0.40675	0.385622	0.384857	0.338896	0.32227	0.345057	0.359634
9	HtMa / HtMa	young	b	1	59.3333	56.0211	124.546	120.86	151.895	134.882	88.2297	52.5417	33.3081	23.6594	17.465	14.984	12.5809	10.0045	8.2657	6.88214	6.36299	5.14183	4.28829	3.79301	3.43831	3.14449	3.05098	3.06637	3.25216	3.11896	2.72537	2.26891	2.02481	1.7327	1.49947	1.25448	1.08139	0.982978	0.858092	0.739747	0.678826	0.630816	0.572823	0.585065	0.555819	0.503764	0.483658	0.439404	0.415122
9	HtMa / HtMa	young	b	2	74.6667	44.3513	89.9854	67.3578	60.1183	40.303	22.745	15.4261	11.3804	8.28329	7.35691	6.6917	5.77656	4.79303	3.90219	3.2013	2.95739	2.59387	2.21995	2.05894	2.00911	1.84302	1.86082	1.93598	1.95392	2.0193	1.9097	1.93917	2.06928	2.0065	1.91147	1.83652	1.7768	1.68129	1.56898	1.43472	1.24956	1.13426	0.925764	0.808763	0.753337	0.719039	0.658467	0.590774	0.542175
9	HtMa / HtMa	young	b	3	76.3333	42.5821	84.2502	56.2521	46.5447	31.9239	20.6823	12.7911	8.55145	6.50465	5.58298	4.98162	4.34875	3.85	3.40913	2.98468	2.67403	2.32616	1.96242	1.83411	1.70714	1.53738	1.48178	1.43724	1.36615	1.45629	1.54744	1.4161	1.38913	1.3635	1.28886	1.26537	1.20425	1.21246	1.13841	1.09107	1.07688	0.993665	0.856833	0.761177	0.732633	0.674036	0.624055	0.52521	0.487305
9	HtMa / HtMa	young	b	4	45	42.6082	87.4471	57.4749	47.0735	39.507	25.9924	16.9929	11.3193	8.01463	6.58393	5.87509	5.269	4.23578	4.08794	3.37284	2.52786	2.35057	2.03556	1.84258	1.77744	1.7443	1.59196	1.67434	1.87476	1.80099	1.67917	1.58751	1.45037	1.34463	1.21741	1.28776	1.4387	1.35315	1.23372	1.1893	1.1502	0.986199	0.824943	0.725939	0.611153	0.541886	0.539263	0.499572	0.424062
9	HtMa / HtMa	young	r	1	48.6667	50.61	116.911	98.8147	115.786	132.823	110.806	79.614	52.7566	34.9198	26.6	21.0368	17.6831	14.8969	11.993	9.9381	7.93657	6.30098	5.07931	4.60714	4.2114	3.65863	3.23252	3.00695	3.13148	3.10547	2.854	2.79271	2.35737	2.004	1.69948	1.39084	1.12291	1.06164	0.960927	0.907808	0.801817	0.706063	0.715592	0.673611	0.625295	0.588155	0.580257	0.63114	0.585667
9	HtMa / HtMa	young	r	2	48.6667	67.1341	133.846	108.345	117.308	102.302	58.4638	32.6788	22.6087	16.7462	13.0146	10.3125	8.58333	7.34651	6.12592	5.07407	4.32805	3.60302	3.28825	3.02292	2.65978	2.43831	2.23326	2.15705	2.07841	2.02119	2.15767	2.26932	2.12995	2.13237	1.85266	1.57054	1.37871	1.24824	1.11937	1.07048	0.939689	0.842904	0.770334	0.735211	0.748791	0.741382	0.708419	0.70438	0.590991
9	HtMa / HtMa	young	r	3	89.6667	100.142	204.913	119.718	108.109	85.4009	45.5849	26.4222	17.6373	13.3743	10.2061	8.29349	6.96205	6.19607	5.25729	4.21057	3.60881	3.19075	2.89486	2.55344	2.29152	2.04189	1.9136	1.73977	1.69605	1.72775	1.75797	1.74335	1.69238	1.64741	1.53209	1.46976	1.42417	1.24938	1.1771	1.09362	0.962605	0.833294	0.742666	0.640735	0.581165	0.547277	0.544305	0.529163	0.4941
9	HtMa / HtMa	young	r	4	51.6667	44.535	79.944	49.257	36.2656	26.7548	16.6853	11.8063	9.38481	6.87346	5.58369	5.16737	5.02429	4.18857	3.59972	3.42534	2.95258	2.52946	2.27864	1.98441	1.72484	1.61927	1.64487	1.53234	1.49204	1.34274	1.35547	1.40835	1.39382	1.34293	1.35424	1.41895	1.40458	1.36491	1.34087	1.269	1.11328	1.02191	0.963563	0.857598	0.790029	0.721167	0.713122	0.639184	0.597672
10	HtMa /HtMi	young	b	1	62.6667	48.4102	125.068	171.612	244.957	222.497	165.614	95.2066	57.9685	39.0562	30.3422	23.2808	18.2741	15.3056	12.0584	9.75507	8.21641	7.06686	6.11359	5.20822	4.53239	3.9207	3.44403	3.07691	2.84754	2.67643	2.41938	2.28283	2.02987	1.89391	1.89263	1.8794	1.79769	1.60984	1.50369	1.4765	1.2912	1.26636	1.22624	1.17546	1.06141	1.03638	1.05285	1.0403	1.02963
10	HtMa /HtMi	young	b	2	34.6667	31.9851	85.316	89.0674	90.4781	74.2173	45.4101	27.6253	19.0529	12.2999	8.8581	7.6622	7.05456	6.21024	4.97086	4.18585	3.7718	3.39951	2.89013	2.38852	2.24235	2.162	1.98857	1.83646	1.6614	1.62578	1.63656	1.65498	1.78009	1.83546	1.90496	2.15947	2.56561	2.56707	2.39106	2.21647	1.93012	1.76087	1.62946	1.34856	1.35649	1.16397	1.08884	1.03835	1.06868
10	HtMa /HtMi	young	b	3	64	54.7711	150.41	203.154	244.019	190.251	112.001	63.9797	40.7458	28.2134	21.0038	16.9521	13.3418	11.3978	9.63013	7.32545	6.57863	5.35985	4.47163	4.09296	3.57109	3.07906	2.79515	2.54314	2.17045	2.15553	2.11479	1.87452	1.86056	1.8421	1.81627	1.86494	1.86443	1.77103	1.82448	1.76244	1.65746	1.61175	1.47426	1.29852	1.22616	1.12885	1.07747	1.10058	1.13506
10	HtMa /HtMi	young	b	4	62.3333	22.8506	63.3401	68.4978	74.0084	62.257	36.4647	20.0826	12.9587	9.93719	8.28906	6.77114	5.87404	5.24546	4.57629	4.09435	3.71948	3.31735	2.85085	2.4574	2.30421	1.98256	1.73248	1.59026	1.50943	1.39113	1.42849	1.40485	1.43209	1.58351	1.65218	1.96394	2.25091	2.34534	2.22123	2.05517	1.86909	1.57536	1.37213	1.21839	1.12809	1.08024	1.10528	1.05356	1.03959
10	HtMa /HtMi	young	r	1	37.6667	47.3675	116.077	130.01	199.976	255.297	217.102	123.561	71.151	50.6653	39.0731	26.0807	20.6863	17.3543	14.7416	13.0216	10.5074	8.89406	7.63786	5.86162	5.03904	4.52489	4.22514	3.72771	3.3976	2.92166	2.70113	2.5452	2.29642	2.15608	1.96971	1.76837	1.6834	1.67089	1.61143	1.57014	1.55736	1.60123	1.46311	1.35274	1.46739	1.3894	1.33479	1.3526	1.33288
10	HtMa /HtMi	young	r	2	77.3333	55.3544	137.148	183.343	278.406	268.74	181.903	95.9175	56.6907	41.3512	28.4608	21.9628	18.7134	14.8202	11.599	9.42239	7.65079	6.30471	5.62965	4.46975	3.93476	3.45767	3.15931	2.76759	2.47943	2.18377	2.01789	1.95176	1.79695	1.72071	1.75982	1.68615	1.77734	1.911	1.89878	1.80895	1.67662	1.52985	1.38283	1.25619	1.22544	1.13028	1.10744	1.10079	1.09057
10	HtMa /HtMi	young	r	3	52.6667	46.0985	104.908	107.453	121.275	102.307	57.0112	30.9972	19.1575	13.8165	11.421	9.71929	8.2173	6.95282	6.00447	5.34322	4.51472	3.8422	3.22445	2.88558	2.54939	2.16215	2.07126	1.88923	1.75735	1.72002	1.76491	1.80379	1.77187	1.75079	1.88503	2.08654	2.24048	2.31285	2.4396	2.2341	2.06077	1.73244	1.38511	1.33471	1.30225	1.10896	1.00188	0.898997	0.863921
10	HtMa /HtMi	young	r	4	64	52.0443	123.242	105.634	108.391	93.8471	63.5469	35.0167	21.7562	14.9025	11.7815	9.50533	7.22123	6.58323	6.03282	4.96683	4.29266	3.79177	3.1311	2.68505	2.42859	2.17475	2.03685	1.77772	1.67741	1.61546	1.5422	1.51868	1.51974	1.54471	1.60343	1.72888	1.82057	1.90867	2.09396	2.22757	2.09935	1.78151	1.48055	1.39212	1.25192	1.12677	1.0789	1.03903	1.09122
11	HtMa / HtMa	young	b	1	62	35.4844	97.2937	146.746	171.895	130.637	77.2452	47.8931	34.7605	27.7516	21.2741	16.7682	13.615	11.2771	9.07681	7.41071	6.08251	4.97061	4.40321	3.76935	3.10668	2.8904	2.69887	2.48316	2.47783	2.35342	2.33898	2.15604	2.07049	1.84669	1.59012	1.39682	1.20811	1.06462	0.942196	0.840489	0.757826	0.654702	0.607042	0.553525	0.521192	0.51488	0.520588	0.503357	0.469307
11	HtMa / HtMa	young	b	2	32.6667	31.3162	72.3028	73.791	82.579	54.6001	30.1303	22.1798	16.4444	13.4737	11.1007	9.36447	7.61268	6.52291	5.82516	5.03633	4.54775	3.73359	3.19738	2.83619	2.54735	2.47837	2.58048	2.30825	2.43599	2.2407	2.26818	2.33871	2.45874	2.54152	2.15019	1.73035	1.53352	1.36216	1.10261	0.946809	0.807437	0.729484	0.647019	0.582422	0.543042	0.509147	0.494142	0.531839	0.488756
11	HtMa / HtMa	young	b	3	100.333	31.7188	79.8788	95.6311	92.4478	61.6542	36.0923	22.9493	16.3474	12.6838	9.827	8.24716	7.33317	6.16465	4.82376	4.26624	3.57148	2.9511	2.58097	2.33	2.26616	2.11729	1.92001	1.85897	1.8912	1.86097	1.78539	1.6825	1.54765	1.42392	1.32736	1.18622	1.05323	0.923491	0.811589	0.720953	0.652318	0.611441	0.523321	0.504583	0.463494	0.421836	0.409869	0.400179	0.366353
11	HtMa / HtMa	young	b	4	69.6667	80.7326	146.413	56.4245	30.3481	20.2093	13.7732	10.6485	8.28888	6.60371	5.72685	5.10128	4.84283	4.18143	3.5768	3.09538	2.63443	2.319	1.96846	1.75026	1.59429	1.58399	1.46515	1.32588	1.36276	1.29416	1.20264	1.19887	1.19116	1.11481	1.10683	1.002	0.868721	0.859962	0.807237	0.741337	0.747683	0.694338	0.637996	0.584429	0.544088	0.501338	0.452343	0.408722	0.373259
11	HtMa / HtMa	young	r	1	84.3333	40.2279	105.157	151.171	194.527	192.04	127.098	71.4533	52.7673	43.667	35.3062	28.0169	22.2739	17.9246	13.6158	10.9237	8.55237	6.77836	5.66062	5.04611	4.44946	3.80117	3.44129	3.21008	2.91823	2.94544	2.80034	2.72973	2.46922	2.18862	1.92727	1.63324	1.36149	1.17793	1.06235	0.914986	0.822215	0.749425	0.70748	0.665432	0.663645	0.680576	0.743383	0.74111	0.655248
11	HtMa / HtMa	young	r	2	83.6667	171.993	235.692	145.41	149.061	101.346	53.64	36.7347	27.0853	20.4287	15.9956	12.6077	10.571	8.81456	7.25343	6.25473	5.19545	4.47976	3.69803	3.31323	2.96702	2.68462	2.49046	2.47534	2.52426	2.70736	2.85834	2.93191	2.9573	2.71446	2.36366	2.007	1.68163	1.26057	1.05219	0.986891	0.876122	0.750898	0.635104	0.613812	0.58971	0.553675	0.523593	0.499392	0.473991
11	HtMa / HtMa	young	r	3	52.6667	39.5876	104.156	116.915	99.7369	65.2625	37.7941	25.4044	19.1551	14.6552	11.2172	9.74452	7.72536	6.70654	6.11531	5.00666	4.09089	3.37065	2.85564	2.54446	2.38432	2.1442	1.97199	1.80443	1.79536	1.79216	1.75108	1.73997	1.70922	1.53351	1.38323	1.2037	1.10007	1.01051	0.881532	0.787182	0.745975	0.679814	0.590562	0.575707	0.535207	0.470085	0.474937	0.457975	0.437476
11	HtMa / HtMa	young	r	4	50.6667	43.517	74.5228	59.3887	49.1051	34.8964	24.8751	17.4112	13.647	10.5678	8.8058	7.5579	6.84399	6.41865	5.23377	4.71221	3.6386	2.92846	2.61399	2.32031	2.14582	1.94541	1.97971	1.88639	1.85306	1.68857	1.63438	1.63353	1.75759	1.78349	1.55741	1.35327	1.30517	1.13714	0.962034	0.919884	0.813383	0.73126	0.669388	0.624284	0.56291	0.541827	0.523376	0.478161	0.410951
12	HtMa / HtMa	young	b	1	75.6667	45.3032	102.137	119.396	126.614	98.7018	62.3145	40.7495	31.3037	23.8046	18.752	14.2721	11.2313	8.99609	7.19182	5.88803	4.76731	4.26689	3.51071	3.05126	2.69192	2.52161	2.3548	2.32394	2.31212	2.22544	2.23302	2.1231	1.99273	2.12301	2.19557	2.33127	2.27111	2.38197	2.55814	2.41917	2.29439	2.14199	1.88257	1.75138	1.68144	1.62035	1.42624	1.41755	1.30843
12	HtMa / HtMa	young	b	2	27	34.3968	79.8227	79.2715	65.1359	39.5097	29.2203	22.9328	15.8487	11.9862	10.336	10.2135	8.25181	6.53899	4.73427	4.0005	3.40399	3.02114	2.40021	2.10706	1.93424	1.6396	1.63466	1.62403	1.37414	1.26073	1.31579	1.31303	1.25292	1.17023	1.18504	1.28999	1.34565	1.30554	1.32716	1.36956	1.35487	1.46414	1.41936	1.33341	1.27994	1.36585	1.43852	1.28706	1.09365
12	HtMa / HtMa	young	b	3	96.6667	50.7041	100.33	89.0188	90.0659	66.5116	43.3598	29.0198	19.5996	14.3064	11.3118	9.25407	7.29454	6.41534	5.6283	4.61136	3.69473	3.15175	2.75965	2.43916	2.3111	2.10822	1.74852	1.59638	1.50473	1.41818	1.38906	1.42981	1.37361	1.44978	1.47619	1.5756	1.65699	1.72662	1.75608	1.78425	1.74014	1.69129	1.69695	1.66136	1.50579	1.38474	1.57968	1.53892	1.27303
12	HtMa / HtMa	young	b	4	66	59.9889	141.163	101.548	80.2078	53.8084	39.3878	25.7672	18.1843	14.2571	11.1587	9.20198	7.21107	6.13172	5.34794	4.42159	3.80502	3.09197	2.6624	2.45221	2.05968	1.83468	1.70594	1.61397	1.42465	1.394	1.33088	1.23228	1.1676	1.16661	1.22581	1.22967	1.28762	1.28845	1.21167	1.30446	1.32892	1.26714	1.21565	1.23036	1.33931	1.27626	1.18859	1.02687	1.03172
12	HtMa / HtMa	young	r	1	56	57.2207	148.711	196.476	263.5	256.37	206.682	135.475	80.9776	54.7624	42.4189	33.6934	25.2937	19.424	15.9238	12.313	9.00673	6.92997	6.19388	5.58054	4.91098	4.40623	4.16901	3.89921	3.76432	3.59843	3.62416	3.46663	3.54001	3.61831	3.47708	3.83795	4.09281	4.10986	3.93818	3.94517	3.8247	3.69039	3.3472	3.18405	2.93554	2.48367	1.9166	1.51366	1.27826
12	HtMa / HtMa	young	r	2	100.333	53.7886	134.174	169.359	178.9	122.953	77.7559	52.2296	36.4133	26.7442	20.8022	16.0686	13.0999	10.5011	8.13346	6.57296	5.55648	4.61533	3.98243	3.45703	3.0683	2.90761	2.73586	2.64798	2.52745	2.56714	2.43591	2.49792	2.575	2.73499	3.09494	3.28	3.77505	4.03361	4.2648	4.04118	3.6216	3.12538	2.62269	2.22767	1.91567	1.65695	1.41851	1.20525	1.08163
12	HtMa / HtMa	young	r	3	71.6667	38.6665	96.2558	112.777	120.737	86.3809	57.4017	37.0418	24.9915	17.4997	12.8964	9.64036	8.44092	7.1396	5.78114	4.79334	3.90934	3.20786	2.79045	2.49819	2.39433	2.17185	2.04194	1.87524	1.70439	1.66875	1.64914	1.64138	1.77779	1.8365	1.84792	1.87795	2.00519	2.10969	2.10676	2.01981	1.87228	1.67928	1.64924	1.49643	1.28356	1.10677	1.01424	0.970232	0.908774
12	HtMa / HtMa	young	r	4	43.3333	26.1672	74.8917	83.3709	74.0313	56.3044	37.3977	21.8758	14.6223	10.4937	8.34117	7.33621	6.11161	5.59732	4.51762	3.572	2.89159	2.56815	2.12477	1.92197	1.73964	1.69201	1.53355	1.59421	1.61717	1.51588	1.30912	1.25541	1.41468	1.45739	1.43728	1.60852	1.74868	1.73638	1.84573	2.01483	1.85337	1.80077	1.62664	1.48654	1.4444	1.34333	1.35909	1.36126	1.25928
13	HtMa / HtMa	young	b	1	55.6667	51.9616	103.446	106.127	199.471	272.657	148.887	66.7336	47.3681	35.4924	25.2461	18.8437	14.9069	12.0643	10.0212	8.82049	7.10595	5.75105	4.87999	4.32846	3.93209	3.27735	2.96444	2.84155	2.67963	2.63204	2.40691	2.23218	2.15556	2.12541	1.99692	1.76136	1.77503	1.71713	1.61251	1.53147	1.45118	1.47771	1.35986	1.34694	1.44012	1.49693	1.5393	1.57361	1.7896
13	HtMa / HtMa	young	b	2	76.6667	93.8323	193.001	161.966	247.422	223.446	112.15	57.223	37.0169	24.6799	17.6347	13.4418	10.8723	9.04811	7.38068	5.8045	4.60858	4.0525	3.52337	3.0841	2.76209	2.4553	2.12818	1.96669	1.94622	1.81397	1.63719	1.4938	1.42262	1.39646	1.27721	1.27149	1.28519	1.27412	1.31713	1.33168	1.23429	1.17143	1.15651	1.18098	1.24306	1.28859	1.26272	1.29487	1.30632
13	HtMa / HtMa	young	b	3	68.3333	44.5047	93.2684	77.5554	77.4623	67.6346	42.6333	24.8856	15.2576	10.2389	8.33534	6.94057	5.9211	5.08584	4.12597	3.56776	3.19641	2.69799	2.33194	2.0615	1.80927	1.57905	1.41676	1.32231	1.19317	1.12978	1.10771	0.990018	0.959476	0.990222	0.969259	0.933257	0.892982	0.87291	0.858986	0.799458	0.759349	0.71417	0.738069	0.705267	0.663178	0.683303	0.698614	0.707242	0.738891
13	HtMa / HtMa	young	b	4	59	44.3781	100.474	86.5836	99.0622	89.7931	55.1145	32.0091	20.8712	14.8029	10.863	9.22727	7.31067	5.92417	5.2464	4.56093	3.81605	3.46296	3.00118	2.56118	2.17913	2.03684	1.67363	1.56301	1.55046	1.49133	1.45024	1.32202	1.18637	1.07375	0.995719	0.944636	0.933357	0.940108	0.905216	0.805496	0.736902	0.738693	0.691607	0.623119	0.594021	0.56964	0.599832	0.575001	0.573984
13	HtMa / HtMa	young	r	1	55.6667	59.2672	122.827	133.603	255.953	442.892	327.595	135.632	74.6905	52.9345	39.883	30.7603	24.134	19.6464	15.5185	11.9662	10.5053	9.49408	7.84707	6.56169	5.86035	5.10278	4.49574	4.03192	3.76936	3.66004	3.44047	3.26682	3.0409	2.88902	2.84493	2.79684	2.63669	2.33877	2.15651	2.17522	2.12458	2.13435	2.31101	2.4333	2.47752	2.91147	3.17474	3.1718	3.40087
13	HtMa / HtMa	young	r	2	78.6667	63.3616	147.744	175.051	335.693	345.907	175.457	84.8221	55.3966	39.5019	28.5197	22.0816	16.9898	13.4017	10.5647	8.70206	7.10957	6.14699	5.21774	4.52208	3.82325	3.53704	3.15264	3.02046	2.78216	2.46561	2.29869	2.36877	2.35434	2.13546	2.05503	2.12736	2.0456	1.83595	1.79174	1.81797	1.7418	1.7178	1.81345	1.86666	1.93358	1.92814	1.7535	1.68802	1.6446
13	HtMa / HtMa	young	r	3	65.3333	72.1492	121.425	107.891	130.249	105.45	59.8036	30.4322	19.1406	14.9865	12.1958	9.39904	7.24322	6.17872	5.43468	4.64416	3.86625	3.25191	2.86146	2.61675	2.25155	2.06567	1.75283	1.61046	1.58454	1.4625	1.38601	1.33905	1.36627	1.34122	1.32863	1.31357	1.22517	1.16896	1.14919	1.13108	1.20774	1.19383	1.14597	1.17365	1.18838	1.04874	0.999245	1.0468	1.06401
13	HtMa / HtMa	young	r	4	75.6667	74.0747	169.013	146.588	164.408	142.612	83.343	45.6834	28.795	19.4713	14.5901	11.2966	9.27611	8.00132	6.60969	5.54286	4.49949	3.90417	3.42587	3.02926	2.68439	2.43066	2.23865	1.95005	1.82477	1.62345	1.56116	1.61738	1.51947	1.41837	1.43894	1.36955	1.20913	1.18063	1.12043	1.07123	1.01828	0.946017	0.874269	0.848801	0.796412	0.784393	0.75958	0.738303	0.769642
14	HtMa / HtMa	young	b	1	47	24.2689	72.008	88.0874	98.4116	80.8885	54.6242	38.1788	29.1777	23.0519	19.2202	15.015	12.4372	10.704	8.69355	7.3746	5.91662	4.94393	4.94752	4.15664	3.70239	3.5337	3.36447	3.17968	3.0378	2.95158	2.83766	2.75432	2.81417	2.74603	2.7401	2.78125	2.61765	2.66432	2.69402	2.63446	2.27591	1.96792	1.70193	1.50398	1.26444	1.09689	1.02388	0.963722	0.91196
14	HtMa / HtMa	young	b	2	74.3333	39.2264	115.179	137.195	127.374	93.2381	60.7936	36.0893	24.0214	19.6074	15.1982	12.8482	10.6094	8.78821	7.65657	6.3704	5.64894	4.49203	3.95988	3.88471	3.38633	2.9144	2.8677	2.70292	2.47922	2.47783	2.47818	2.33587	2.27954	2.21708	2.32741	2.36357	2.31672	2.3222	2.11297	1.99402	1.74128	1.49216	1.34912	1.18999	1.01894	0.90807	0.867647	0.870236	0.878778
14	HtMa / HtMa	young	b	3	64	22.9993	51.9727	47.6172	40.3216	29.7601	20.6928	15.1204	10.8374	7.99021	6.23644	5.25968	4.63333	3.92717	3.41447	2.97585	2.79368	2.39323	2.12345	2.04922	1.97785	1.8446	1.61431	1.53142	1.44847	1.33129	1.28711	1.34295	1.28199	1.30504	1.3951	1.44638	1.28207	1.14372	1.1854	1.09277	1.00393	0.929095	0.824125	0.780595	0.79056	0.83003	0.88305	0.89422	0.874702
14	HtMa / HtMa	young	b	4	79.6667	25.31	57.4445	46.272	37.4135	28.8746	22.3049	16.527	11.2175	8.19955	6.53137	5.88488	5.20481	4.48868	3.96317	3.32315	2.80809	2.44178	2.14059	2.05968	1.89096	1.66653	1.49636	1.41097	1.45321	1.36669	1.28386	1.24632	1.21892	1.11882	1.1113	1.13995	1.14013	1.10627	1.13677	1.11295	1.02219	0.93421	0.819057	0.713708	0.635187	0.580343	0.53285	0.496243	0.466444
14	HtMa / HtMa	young	r	1	52.6667	27.7284	89.1432	120.804	161.193	142.533	100.321	73.4465	51.8154	36.2052	28.7897	24.5541	19.752	15.6562	12.7037	10.6676	8.75079	7.17822	6.14604	5.38109	5.05789	4.56906	4.41888	4.25653	3.89828	3.7755	3.4851	3.40046	3.15784	3.21802	3.15642	3.07818	2.85743	2.8954	2.80889	2.68086	2.51156	2.15191	2.01667	1.7522	1.54185	1.3822	1.3538	1.33687	1.31268
14	HtMa / HtMa	young	r	2	80.6667	36.3827	114.204	145.948	159.353	124.644	79.552	49.6962	34.5729	27.5474	21.7429	16.5736	13.9626	11.4618	8.88106	7.632	6.22946	5.24056	4.38985	3.84486	3.74962	3.48809	3.22278	2.97331	2.72991	2.63928	2.6564	2.71644	2.50361	2.39864	2.36843	2.38106	2.36432	2.17043	1.96143	1.85687	1.66084	1.46738	1.27612	1.1823	1.09983	1.05275	0.974494	0.89839	0.855587
14	HtMa / HtMa	young	r	3	108	20.5335	61.4633	57.7119	46.968	38.6317	25.9779	17.9847	14.3641	11.3868	9.00166	7.54236	6.7041	6.02927	5.02043	4.0692	3.53578	3.26431	2.9373	2.66875	2.48692	2.22578	2.11162	1.98445	1.90456	1.84001	1.88646	1.86669	1.77566	1.79713	1.8692	1.92318	1.91998	1.81582	1.80726	1.72422	1.51379	1.46152	1.34865	1.22285	1.18465	1.14488	1.08524	1.07096	1.01851
14	HtMa / HtMa	young	r	4	64	18.5971	50.3682	40.6289	30.8727	25.38	17.6902	11.6069	8.35392	7.24332	6.14554	5.40163	5.21885	4.81356	4.12432	3.82921	3.10743	2.79155	2.5981	2.24769	2.05509	1.93814	1.80582	1.69408	1.62239	1.50084	1.33862	1.30436	1.33708	1.24032	1.27047	1.30486	1.34205	1.4048	1.44323	1.36633	1.24394	1.20923	1.1748	1.03416	0.910509	0.911289	0.84072	0.78583	0.763326
15	HtMa /HtMi	young	b	1	50.6667	74.8748	167.364	155.412	162.553	133.975	86.0158	53.8779	37.1016	25.2991	19.2449	15.5186	13.7452	11.8721	11.1426	10.0539	9.16822	7.89866	6.68596	6.01737	5.40451	4.61745	3.995	3.74984	3.71885	3.50309	3.35468	3.28218	3.11834	3.03304	2.73549	2.65202	2.48209	2.19993	1.85488	1.59775	1.37003	1.24666	1.21162	1.24262	1.27856	1.19592	1.04924	0.914228	0.802088
15	HtMa /HtMi	young	b	2	57.3333	112.74	245.867	243.811	261.21	190.061	108.04	60.5896	38.4891	28.2222	20.8257	16.4879	13.5837	12.394	11.2612	10.0769	9.03625	7.6981	6.23162	5.71304	5.31152	4.71038	3.95448	3.61405	3.59363	3.44314	3.42836	3.49892	3.35883	2.99134	2.76558	2.37634	2.02703	1.71983	1.43041	1.22703	1.15283	1.20269	1.20866	1.13532	1.05646	0.902103	0.739497	0.664772	0.569348
15	HtMa /HtMi	young	b	3	57.3333	42.6952	101.559	88.2313	73.2715	48.4362	31.0283	20.6614	15.9798	12.6396	9.99507	8.56	7.70303	7.9104	7.86155	7.15967	6.28271	5.67339	5.10451	4.47317	3.75832	3.29649	2.94518	2.76462	2.74825	2.66907	2.52581	2.73801	2.63999	2.38547	2.29421	2.06287	1.72304	1.49008	1.24621	0.997118	0.889454	0.868129	0.817149	0.728459	0.697819	0.625839	0.619298	0.530685	0.490322
15	HtMa /HtMi	young	b	4	63.6667	41.3555	106.985	93.972	78.5158	55.5164	35.6091	23.1435	15.8459	11.9959	9.81136	9.31612	8.75731	7.27465	6.77976	6.84475	6.34076	5.69325	5.03475	4.08766	3.58393	3.18723	2.87319	2.64831	2.44692	2.37114	2.14605	2.05227	2.07871	1.88796	1.77891	1.57682	1.33075	1.18171	1.07931	0.918864	0.762215	0.704082	0.634241	0.599037	0.580842	0.552063	0.517168	0.488609	0.465686
15	HtMa /HtMi	young	r	1	58.6667	54.3502	143.521	176.421	219.207	201.167	166.558	116.54	74.7227	49.3584	39.2358	30.5303	24.2052	20.5907	17.9244	15.28	12.8016	10.5786	9.71136	8.25681	7.25342	6.65859	5.6892	4.96815	4.76284	4.65352	4.17993	4.27883	4.13185	3.89491	3.57147	3.15585	2.84231	2.34223	1.95805	1.78492	1.65509	1.61115	1.5777	1.97594	2.5703	2.60713	2.03224	1.32281	0.968683
15	HtMa /HtMi	young	r	2	61	68.4288	162.48	192.887	222.281	164.256	102.885	60.6251	42.4388	32.2166	24.8036	20.0973	15.8206	14.1234	12.8633	11.3209	9.3185	7.60235	6.11221	5.44725	5.1003	4.69428	4.203	3.61967	3.5227	3.44581	3.41641	3.53339	3.62317	3.33864	2.99549	2.60886	2.19966	1.81807	1.55963	1.35678	1.16392	1.13686	1.12952	1.15783	1.18216	0.9796	0.768437	0.634011	0.507672
15	HtMa /HtMi	young	r	3	55.6667	29.6565	70.4677	70.6076	61.4229	46.7281	29.9894	21.1847	16.2004	12.8304	11.1413	9.7576	9.05448	8.92771	8.83527	7.68971	6.53841	5.56856	4.85425	4.38341	3.88127	3.17465	2.9295	2.67203	2.4021	2.56642	2.50805	2.29694	2.20267	2.04791	1.97877	1.70212	1.48676	1.20954	1.0335	0.911158	0.845981	0.813532	0.807282	0.721185	0.685987	0.659606	0.582975	0.534745	0.479206
15	HtMa /HtMi	young	r	4	49.6667	43.7196	113.336	109.504	94.8147	74.6842	41.3953	23.7878	17.2442	14.2777	10.9066	9.40305	8.86589	8.4496	8.39447	7.85891	6.83872	5.6681	4.77418	4.09923	3.27064	2.97401	2.94014	2.77235	2.60042	2.4576	2.29315	2.12823	2.15972	2.19184	2.01009	1.74828	1.54274	1.36451	1.0742	0.925471	0.832815	0.711872	0.650355	0.666395	0.635463	0.609678	0.560123	0.521283	0.48264
16	HtMa /HtMi	young	b	1	43.6667	34.6483	92.8894	119.411	174.658	181.671	119.664	66.6732	46.104	33.8408	25.987	20.2696	17.7318	16.6042	13.9172	11.8014	9.93465	8.12751	6.89814	5.48331	4.64154	4.08035	3.82484	3.58522	3.18077	2.75304	2.70135	2.68944	2.64895	2.47254	2.55548	2.54317	2.34393	2.34921	2.28232	2.19063	1.99599	1.8725	1.75642	1.53786	1.37419	1.30868	1.19876	1.26844	1.2075
16	HtMa /HtMi	young	b	2	62.3333	93.9734	160.454	193.216	276.656	242.768	135.378	73.6031	47.8449	32.7448	24.932	19.3546	15.8892	13.0714	10.4873	9.25561	7.8433	6.33741	5.47894	4.75283	4.21808	3.75896	3.49269	3.21633	2.81766	2.64405	2.59046	2.53793	2.56329	2.72781	2.78816	2.83885	2.94962	2.83445	2.78354	2.5601	2.25052	2.05803	1.74138	1.55572	1.41802	1.40943	1.31525	1.13689	0.979749
16	HtMa /HtMi	young	b	3	66.3333	42.6764	103.463	116.507	148.101	108.412	59.0452	37.0758	25.3749	17.3119	12.3274	9.90489	9.27342	7.7661	6.85891	6.86433	5.69785	4.97403	4.20253	3.44819	2.99499	2.73941	2.46753	2.25023	2.24193	2.30775	2.17769	2.09308	2.18844	2.26491	2.4829	2.71214	2.93201	2.89679	2.84382	2.71441	2.72036	2.69791	2.65683	2.30805	2.15137	2.05259	1.87208	1.82862	1.58067
16	HtMa /HtMi	young	b	4	65	24.5521	77.3444	96.3968	94.7654	75.8936	45.6193	28.5954	20.6961	13.9478	11.0288	9.44812	8.05251	6.80493	5.88398	5.46672	5.21436	4.23712	3.52226	3.083	2.81478	2.36662	2.15774	2.00285	1.85474	1.75083	1.7007	1.67455	1.68772	1.72697	1.85089	2.00146	2.22343	2.20708	2.13587	2.30301	2.33538	2.32552	2.22379	2.03591	1.90885	1.68805	1.53391	1.39429	1.2934
16	HtMa /HtMi	young	r	1	56	46.3705	118.55	138.421	239.374	380.789	352.924	175.775	89.6656	63.6531	48.7363	40.8075	32.7279	25.7253	20.5676	17.348	14.3449	11.2993	8.70315	7.13221	6.22722	5.45547	4.82798	4.56008	4.22264	3.75744	3.34069	3.1792	3.26197	3.20118	3.51555	3.58842	3.4893	3.35963	2.99677	2.74266	2.65224	2.39304	2.08326	1.89283	1.77321	1.84682	1.9356	2.00044	2.03816
16	HtMa /HtMi	young	r	2	87	49.5647	136.331	206.425	324.135	313.38	195.655	103.196	63.5172	46.4345	35.5266	27.0157	20.7809	17.0726	14.7864	12.3395	9.59265	7.91653	6.49586	5.41186	4.61522	4.50841	4.21848	3.87562	3.50778	3.24216	3.26153	3.2213	3.27501	3.39573	3.45532	3.74805	3.93197	3.75708	3.34694	3.016	2.7147	2.31886	2.14953	1.89654	1.69301	1.71864	1.74257	1.59927	1.24466
16	HtMa /HtMi	young	r	3	67.3333	37.1176	95.1439	124.668	167.178	129.217	70.193	45.1283	29.4437	20.8858	15.7419	12.7559	11.0987	9.68252	8.57125	7.63226	6.13755	5.34519	4.8619	4.22376	3.75789	3.42685	3.04994	2.95444	2.89147	2.71135	2.76389	2.87249	2.89032	3.08026	3.49132	3.83086	4.05565	4.12414	4.07772	4.0812	3.79704	3.28237	2.80937	2.45584	2.29316	2.18041	1.89971	1.73978	1.71369
16	HtMa /HtMi	young	r	4	54.6667	31.1865	76.091	76.7757	84.3516	72.6381	46.6097	30.1544	21.2264	15.0349	10.7316	9.00137	7.97465	6.92634	6.75981	6.2553	5.26772	4.24256	3.84295	3.47271	2.94693	2.81783	2.45375	2.31948	2.27652	2.02241	1.80276	1.83402	1.92494	2.12684	2.25367	2.49485	2.71717	3.06982	3.0915	2.75235	2.59793	2.47496	2.20378	2.18597	1.93387	1.75604	1.61493	1.45059	1.32221
17	HtMa / HtMa	young	b	1	49.3333	32.9597	103.521	181.969	199.627	149.745	99.6942	62.6775	37.1416	27.1618	22.8217	16.1143	11.4823	9.34405	7.20025	6.12634	4.88681	4.05483	3.52027	3.14072	2.8728	2.5581	2.2568	1.9525	1.84945	1.68541	1.58863	1.31401	1.03114	0.834709	0.742486	0.643455	0.534235	0.459136	0.426164	0.393423	0.348045	0.329538	0.325742	0.292587	0.282492	0.275912	0.24814	0.24405	0.247642
17	HtMa / HtMa	young	b	2	45.3333	22.6696	65.3493	95.2221	94.7377	57.9148	36.316	24.0931	16.8669	12.4003	9.98646	7.91432	6.75633	5.85976	4.69446	3.77326	3.30687	2.81696	2.46528	2.22673	2.03025	1.76789	1.56696	1.64316	1.64681	1.49429	1.40099	1.36385	1.23899	0.999803	0.82688	0.707908	0.629744	0.526467	0.468548	0.422994	0.422606	0.392205	0.365197	0.352221	0.326763	0.285008	0.260543	0.244349	0.253048
17	HtMa / HtMa	young	b	3	41.3333	16.3161	46.5508	52.2037	46.3351	31.9643	20.0405	14.8396	11.2948	8.46743	6.77605	6.31929	5.6209	4.75478	3.88232	3.13017	2.81856	2.56735	2.19677	1.92235	1.68844	1.74775	1.70583	1.45812	1.28877	1.22143	1.20624	1.15558	1.10703	0.992956	0.877549	0.761765	0.6217	0.534507	0.468131	0.462034	0.400502	0.362296	0.341922	0.326082	0.305746	0.292642	0.274332	0.259635	0.28476
17	HtMa / HtMa	young	b	4	43	27.8351	90.5896	138.004	137.062	87.7334	53.7286	34.3923	21.8411	14.4156	11.7779	9.54537	8.00912	6.57925	4.93455	3.82021	3.34063	3.10212	2.67984	2.16495	1.93583	1.78832	1.63898	1.49227	1.49593	1.663	1.5213	1.12908	1.10204	1.19258	0.960587	0.719527	0.647306	0.595646	0.503077	0.397161	0.392602	0.399755	0.32803	0.28796	0.317204	0.348325	0.303647	0.266363	0.258531
17	HtMa / HtMa	young	r	1	46	45.0076	107.542	164.428	195.786	168.979	137.467	121.516	74.2787	43.4035	32.5777	26.6992	19.2082	14.358	11.2769	8.65953	6.53602	5.80145	4.94917	4.13975	3.82653	3.80703	3.2297	2.75417	2.45764	2.16078	1.903	1.53751	1.37855	1.08369	0.857706	0.740538	0.699053	0.584997	0.51239	0.443556	0.428371	0.401192	0.372057	0.325479	0.30031	0.268389	0.258606	0.245951	0.223267
17	HtMa / HtMa	young	r	2	56.3333	28.3178	99.1456	175.581	173.153	117.908	86.7774	54.3648	35.864	26.5749	20.0332	15.1529	11.6987	9.35297	7.2946	5.57362	4.46987	3.8769	3.19399	2.75525	2.51111	2.17961	2.17386	2.00859	1.84957	1.84794	1.65373	1.4341	1.23965	1.00963	0.842875	0.70522	0.611423	0.530869	0.46685	0.403867	0.363971	0.336517	0.282917	0.256041	0.238464	0.212567	0.198974	0.192768	0.194981
17	HtMa / HtMa	young	r	3	55.3333	25.5565	70.5769	102.689	105.056	72.9471	45.3619	28.1304	21.2362	16.7298	12.7238	10.2216	9.41567	7.4824	5.41524	4.26448	3.9035	3.36394	2.64147	2.35018	2.23831	2.07743	1.92262	1.78625	1.64034	1.54834	1.5482	1.34939	1.15246	1.02085	0.859505	0.744545	0.630511	0.542812	0.48186	0.430794	0.397074	0.356601	0.331079	0.304474	0.296216	0.274744	0.230892	0.208991	0.228218
17	HtMa / HtMa	young	r	4	36.6667	24.5862	50.9181	42.4869	34.2317	22.4278	15.6971	13.0493	10.2141	9.02972	7.78076	6.924	5.55454	4.63834	3.93435	3.34	2.96349	2.30783	1.93709	1.73332	1.61121	1.47957	1.45979	1.45902	1.42963	1.48826	1.37412	1.19282	1.00545	1.01468	0.894542	0.732329	0.631983	0.532511	0.474918	0.462251	0.394957	0.347659	0.351212	0.348424	0.314955	0.274473	0.237617	0.227805	0.236917
18	HtMa / HtMa	young	b	1	53	90.6461	203.63	270.065	341.194	210.939	99.9991	57.2022	37.1471	28.6142	21.2132	15.3284	12.5296	10.273	8.30133	7.22383	6.36845	5.00351	4.25479	3.48424	3.05223	2.81962	2.32709	2.14085	2.05005	1.93036	1.76605	1.7624	1.79071	1.65643	1.42281	1.2762	1.10782	0.930977	0.773813	0.714722	0.618239	0.524155	0.501176	0.481494	0.454213	0.427709	0.402564	0.40457	0.44919
18	HtMa / HtMa	young	b	2	47.3333	172.163	350.657	270.712	171.896	89.7493	44.6594	24.3189	18.7693	12.8299	10.0953	8.14599	7.0911	5.92728	5.16679	4.48293	3.62656	2.92105	2.49639	2.29327	2.07309	1.85861	1.66348	1.52032	1.40544	1.37803	1.35821	1.43887	1.46412	1.41276	1.29888	1.15261	0.981713	0.80971	0.689798	0.602315	0.506142	0.465115	0.43587	0.429233	0.3776	0.367455	0.33898	0.354299	0.373748
18	HtMa / HtMa	young	b	3	52.6667	82.4517	184.026	166.682	126.039	73.953	38.8315	21.5532	14.9428	10.372	8.18138	7.31207	6.32534	5.43498	4.82113	4.06176	3.33521	2.89744	2.50244	2.16567	1.91248	1.74019	1.56866	1.41325	1.35636	1.37638	1.29752	1.2688	1.27418	1.20675	1.06503	1.03637	0.968809	0.795921	0.653522	0.60466	0.511119	0.469278	0.416378	0.377626	0.341285	0.334345	0.32736	0.315656	0.343572
18	HtMa / HtMa	young	b	4	49.3333	42.7001	95.0276	83.5979	64.2591	39.0311	21.9608	13.6754	9.94928	7.59913	6.69141	6.05607	5.20887	5.00304	4.51824	3.76222	3.19156	2.64362	2.22755	2.08274	1.94279	1.6591	1.48203	1.4245	1.39742	1.38709	1.29578	1.2774	1.18786	1.0561	1.04786	0.998205	0.933065	0.840231	0.730702	0.646532	0.558865	0.486789	0.475401	0.445821	0.387863	0.353887	0.351444	0.353348	0.329169
18	HtMa / HtMa	young	r	1	56	73.7666	186.177	251.296	349.433	270.398	131.469	76.1199	49.9479	36.0505	27.264	21.9116	18.2555	13.8207	11.1976	9.02156	7.1291	5.89016	5.12866	4.335	3.87112	3.36474	3.05992	2.73147	2.73908	2.48712	2.32139	2.19171	2.01519	1.90227	1.72549	1.39858	1.19663	1.05042	0.960012	0.871798	0.770673	0.687998	0.65054	0.623221	0.609007	0.584176	0.568534	0.633443	0.717406
18	HtMa / HtMa	young	r	2	88	68.5335	197.673	268.747	263.761	153.451	76.7296	42.3156	28.3038	21.057	14.7723	11.915	10.6298	8.50876	6.91988	5.90891	4.49677	3.73859	3.23153	2.91491	2.54763	2.36398	2.14494	1.99239	1.88561	1.83652	1.91081	1.93063	1.93309	1.92708	1.74522	1.5143	1.22056	0.974372	0.782574	0.668792	0.609524	0.565761	0.529532	0.493941	0.449921	0.410171	0.396313	0.399626	0.416811
18	HtMa / HtMa	young	r	3	57	51.0557	140.16	160.062	111.331	58.6913	34.8562	20.4044	12.6735	8.95071	8.10735	6.89201	6.11802	5.3858	4.85696	3.91302	3.18828	2.77259	2.34823	2.06256	1.83453	1.65653	1.5858	1.47363	1.44009	1.3877	1.40853	1.43544	1.45666	1.47039	1.4654	1.28779	1.09708	0.874624	0.768569	0.668472	0.570705	0.525302	0.448838	0.428792	0.43109	0.388602	0.36403	0.383699	0.378741
18	HtMa / HtMa	young	r	4	44.6667	33.6205	103.202	98.9487	72.1056	45.2908	27.2645	17.4962	12.0444	8.93798	7.2287	5.87179	5.20429	5.14029	5.01027	4.22995	3.29386	2.72223	2.4041	2.23486	1.99202	1.80375	1.59964	1.57303	1.40509	1.40806	1.38995	1.37783	1.39089	1.45608	1.38076	1.25987	1.13939	0.898406	0.777131	0.651543	0.563997	0.519579	0.465632	0.436665	0.430323	0.375959	0.397179	0.3499	0.362001
19	HtMa /HtMi	young	b	1	45.3333	60.575	177.28	254.739	319.53	271.412	180.798	110.032	68.4502	50.5182	40.7791	32.5908	24.0115	19.5658	16.4908	12.9188	10.0998	9.11505	8.04472	7.04695	6.12089	6.07178	6.04996	5.94323	5.22603	4.56594	4.09135	3.19494	2.68731	2.20411	1.79237	1.53619	1.40133	1.21092	1.04871	1.01912	0.995996	0.924894	0.867853	0.810215	0.821782	0.793408	0.747032	0.73489	0.742227
19	HtMa /HtMi	young	b	2	79.6667	45.9475	137.726	212.292	254.482	182.512	102.902	65.4037	46.7274	33.0376	23.8934	18.6024	14.9435	12.2718	10.1755	8.26711	6.87586	5.85278	5.13737	4.7298	4.50777	4.21737	4.11244	4.03076	4.05079	3.91525	3.50064	3.21129	2.75797	2.36112	1.96711	1.62543	1.49403	1.42026	1.17305	1.04628	1.08797	0.994967	0.905921	0.770116	0.784226	0.763183	0.691545	0.679338	0.663917
19	HtMa /HtMi	young	b	3	69	36.1751	110.751	146.383	146.057	106.561	63.7949	37.3215	25.8137	18.3528	13.5172	11.453	9.83576	8.30419	6.88987	5.80167	5.47136	4.80364	4.2617	3.72217	3.3219	3.20778	3.14654	3.03634	2.95446	2.86897	2.82655	2.61288	2.36501	2.01929	1.69508	1.51176	1.4244	1.39747	1.2083	1.00073	0.896957	0.839258	0.799188	0.730978	0.679923	0.631364	0.616989	0.61827	0.600657
19	HtMa /HtMi	young	b	4	50.6667	47.9842	156.085	247.727	253.989	165.357	98.8441	63.1688	38.6321	25.9001	19.7252	16.5113	12.4221	9.7239	8.85265	7.18631	6.41607	5.51736	4.28169	4.0406	3.8883	3.45196	3.52821	3.3194	2.9336	2.67946	2.47423	2.3049	1.94395	1.58575	1.34722	1.15608	1.05589	0.985949	0.856942	0.718436	0.615071	0.55423	0.524928	0.47174	0.457318	0.433621	0.433553	0.435054	0.457009
19	HtMa /HtMi	young	r	1	38	55.2229	149.6	252.513	318.109	291.542	243.853	157.593	103.135	72.4846	52.8169	42.0591	34.5255	25.7643	20.4963	15.8571	12.9821	11.0505	9.70625	8.24715	7.35521	6.40221	6.32263	6.42186	5.92373	4.89385	4.57203	3.59659	3.09429	2.66026	2.28202	1.90088	1.55365	1.38638	1.29783	1.1244	1.12273	1.05001	1.02644	1.08772	1.18704	1.10771	0.952406	0.917263	0.804622
19	HtMa /HtMi	young	r	2	73	49.3914	164.634	311.433	379.395	275.954	162.148	95.4441	68.1763	46.7891	35.9173	27.6476	22.7777	17.5085	13.7421	10.7195	8.4652	7.62454	6.29058	5.19687	4.61335	4.26923	4.15453	4.02783	3.93401	3.71767	3.31744	2.93623	2.44819	2.12879	1.87068	1.48038	1.28782	1.15105	1.0186	0.942705	0.850607	0.797487	0.750571	0.764723	0.703359	0.665417	0.610343	0.548796	0.497676
19	HtMa /HtMi	young	r	3	84.6667	33.8586	108.895	176.014	196.219	128.352	75.8499	47.9913	33.6167	24.6459	19.2332	14.8792	12.1815	10.0674	8.40703	6.8512	5.68823	4.63316	4.26707	3.92592	3.45135	3.31695	3.19314	3.17497	3.09779	3.09237	3.12068	2.7925	2.54527	2.24231	1.85614	1.63035	1.31527	1.13979	1.03508	0.9169	0.853104	0.805648	0.747284	0.72544	0.680664	0.631334	0.557307	0.4955	0.471737
19	HtMa /HtMi	young	r	4	61.6667	29.7776	92.8357	137.928	134.479	86.4306	53.1539	35.0675	23.697	17.0115	13.598	10.8004	8.36622	7.03203	6.18764	5.57996	4.55101	3.68613	3.43371	3.17433	2.90862	2.51661	2.58176	2.45184	2.39962	2.39335	2.25569	1.99047	1.72452	1.59522	1.56403	1.33638	1.15905	0.962879	0.847436	0.781428	0.756351	0.70316	0.574141	0.510671	0.500851	0.483358	0.483099	0.473648	0.491986
20	HtMa /HtMi	young	b	1	64.3333	59.7936	162.621	232.294	305.018	272.835	191.479	118.857	71.8592	57.0632	43.9824	36.3975	28.5849	22.8688	19.1432	16.3388	13.5967	11.703	10.3845	9.47736	8.34644	7.62542	7.70432	7.52458	7.60578	8.06756	7.91713	7.6991	7.47869	7.35798	7.14105	6.49501	6.02954	5.3843	4.64779	3.81009	3.36217	3.0481	2.57499	2.31925	2.08573	1.8882	1.62305	1.52198	1.45908
20	HtMa /HtMi	young	b	2	72.6667	62.1637	182.62	249.422	280.729	211.859	142.752	85.2834	57.0798	40.4952	30.9813	24.596	19.4024	16.2869	13.9845	11.6155	9.4934	8.23586	7.18109	6.4295	5.60716	5.32428	5.1073	5.1796	5.45015	5.56728	5.37451	5.36958	5.66338	5.67307	6.08292	6.5738	6.52612	6.39318	5.74503	4.88379	3.84395	3.02417	2.43217	2.03113	1.74085	1.56288	1.45142	1.35627	1.14383
20	HtMa /HtMi	young	b	3	65.6667	32.4576	88.1793	106.735	103.996	86.4804	59.0064	36.747	24.3697	17.0259	14.3209	12.3562	10.7032	9.59145	8.58483	7.62468	6.38512	5.37402	5.16011	4.59347	4.0607	3.74313	3.60772	3.68229	3.46866	3.56823	3.99045	3.97208	4.11537	4.2026	4.33164	4.69635	5.46078	5.87365	5.94733	5.62111	5.13216	4.19641	3.47421	2.95042	2.34055	1.9007	1.67344	1.45382	1.2704
20	HtMa /HtMi	young	b	4	43	51.8083	119.46	115.097	106.724	90.57	63.8536	39.586	27.1798	19.4977	14.5486	13.0964	11.0571	9.75849	8.70854	7.58647	6.8913	5.95396	4.88747	4.3476	4.07402	3.90609	3.40294	3.6664	3.84324	3.55875	3.62225	3.69404	3.71948	3.68439	4.2104	4.30588	4.9924	5.25577	6.03033	5.56361	4.57965	3.82212	3.47742	2.94764	2.32788	1.99727	1.61749	1.41888	1.32528
20	HtMa /HtMi	young	r	1	76.3333	150.585	252.245	311.301	432.015	423.124	301.499	206.256	140.986	103.965	80.9311	65.3341	50.8398	39.334	30.4059	24.3588	19.1051	16.4363	13.9553	12.1696	10.9944	10.3483	9.41464	8.79959	8.29961	8.40031	8.25085	7.92402	8.16406	8.10351	7.70399	6.95269	5.78233	4.91881	4.47352	4.10138	3.53302	3.14323	2.92389	2.69012	2.51282	2.47013	2.33321	2.07444	1.78814
20	HtMa /HtMi	young	r	2	92	58.6626	168.979	254.893	286.952	223.215	146.504	87.7996	55.9612	44.2513	35.3324	27.1015	23.3138	19.1773	15.4159	13.5672	11.3525	8.97998	8.01085	7.41805	6.50979	6.13988	6.15638	6.06865	6.03927	6.48578	6.9025	7.29945	7.7897	8.09328	8.90687	9.3402	9.38641	8.4938	7.07672	5.58781	4.37068	3.45971	2.74399	2.24731	2.07743	1.9611	1.74309	1.49191	1.40699
20	HtMa /HtMi	young	r	3	70	47.7445	137.228	147.459	141.094	110.099	78.0091	50.8439	32.056	22.3104	20.467	16.8532	14.8493	13.0271	11.1342	9.73427	8.28264	7.16395	6.47055	5.77629	5.21636	4.88711	4.7479	4.87953	5.1285	5.13814	5.26979	5.84784	6.28076	6.82029	7.85498	8.34668	8.6959	9.17199	8.43335	6.52899	5.34632	4.24085	3.57327	2.94464	2.37687	2.02435	1.66676	1.40715	1.30002
20	HtMa /HtMi	young	r	4	60	53.7203	143.426	163.751	160.117	126.169	86.447	53.982	34.46	26.6342	20.852	17.9261	14.6807	12.0991	10.8954	9.71641	8.01372	6.98934	6.25977	5.62544	5.09325	4.79636	4.33048	4.23044	4.43321	4.52298	4.33555	4.0833	4.23986	4.58487	5.00568	5.43966	5.45394	5.62942	5.70075	4.79274	3.82913	3.19018	2.86802	2.36735	2.00011	1.77071	1.56176	1.42204	1.27289
21	HtMa /HtMi	young	b	1	59	22.8552	52.9768	61.1373	70.7135	52.6652	30.7534	21.0086	14.4261	10.3983	8.24819	7.60426	6.75718	6.04744	5.32364	4.78849	4.12661	3.2935	2.74401	2.53435	2.37485	2.20689	2.13461	1.90743	1.89074	1.90418	1.80075	1.63881	1.44235	1.27419	1.07599	0.903922	0.810928	0.727092	0.681968	0.609336	0.546207	0.49315	0.479878	0.467397	0.46092	0.471759	0.439911	0.423144	0.462419
21	HtMa /HtMi	young	b	2	64	236.838	222.018	123.471	125.727	84.7223	43.7738	27.2136	19.6604	13.5553	10.4496	8.64571	7.98889	7.07022	5.43337	4.66072	4.09189	3.35399	2.88418	2.57835	2.43635	2.18227	2.11408	2.07268	2.11226	2.0542	2.03725	1.90548	1.65872	1.40395	1.24085	1.10102	0.95961	0.826364	0.703645	0.626914	0.606364	0.586214	0.517234	0.476955	0.482999	0.483869	0.484138	0.503068	0.512918
21	HtMa /HtMi	young	b	3	54.6667	21.9443	58.6491	71.1914	79.2687	49.7875	25.1428	15.1209	11.5138	8.3408	6.49749	5.74902	5.21735	4.78823	4.03556	3.42271	2.97004	2.53346	2.14093	1.79334	1.67719	1.66584	1.57636	1.44648	1.38398	1.3241	1.42174	1.39086	1.26021	1.0938	0.895756	0.813961	0.742591	0.645432	0.559221	0.522276	0.5229	0.480438	0.439987	0.443242	0.461636	0.45944	0.441093	0.439801	0.487828
21	HtMa /HtMi	young	b	4	59.6667	26.9751	64.0185	64.8416	57.375	36.9909	20.4084	14.1855	10.1055	7.41505	5.63104	5.11771	4.8975	4.34278	3.8717	3.57994	2.93694	2.47675	2.31865	2.04447	1.90671	1.69481	1.519	1.50055	1.52621	1.4346	1.27367	1.2285	1.13135	1.00971	0.84573	0.74485	0.679088	0.61652	0.561768	0.53553	0.503308	0.469736	0.437575	0.427913	0.403324	0.372182	0.393714	0.43453	0.449527
21	HtMa /HtMi	young	r	1	50.6667	23.8144	70.3282	112.933	137.104	111.351	76.1207	54.1027	34.9043	27.3088	20.8706	16.6047	13.4849	10.9145	8.65919	7.3889	6.25253	5.73896	4.91672	4.16311	3.98097	3.55073	3.37596	3.18782	3.16701	3.5315	3.53133	3.15225	2.87631	2.6076	2.0786	1.72227	1.37854	1.14818	0.939324	0.825258	0.735482	0.650516	0.55365	0.504527	0.499322	0.546793	0.525297	0.527178	0.543265
21	HtMa /HtMi	young	r	2	63.3333	212.308	237.406	114.045	108.107	66.1293	36.6249	25.0134	17.5156	12.9095	11.0896	9.44353	7.6012	6.37547	5.71381	4.80819	3.91261	3.32147	3.07224	2.79698	2.5684	2.32761	2.31247	2.37416	2.50997	2.6497	2.89598	3.05179	2.88069	2.60334	2.04387	1.43794	1.20701	1.05758	0.845415	0.701569	0.661192	0.627289	0.57221	0.542428	0.475344	0.494681	0.525831	0.502571	0.498213
21	HtMa /HtMi	young	r	3	75.3333	19.7813	53.9434	66.544	61.8089	42.6496	25.2166	16.9487	11.719	9.84392	8.33187	6.8541	5.8691	5.21039	4.78531	3.90733	3.41259	3.08659	2.50473	2.1722	2.05746	1.92007	1.84616	1.96687	1.967	1.88913	2.06015	1.96374	2.01712	1.92191	1.37535	1.08431	0.922616	0.840266	0.749804	0.681271	0.644036	0.595255	0.569059	0.538495	0.490877	0.511981	0.517587	0.504111	0.515888
21	HtMa /HtMi	young	r	4	63.6667	22.5667	58.3639	70.7004	67.565	43.6581	22.3789	14.3576	11.5015	8.975	7.55906	6.83547	5.96628	4.92628	4.70392	4.16382	3.67525	2.99272	2.65537	2.35066	2.12836	2.02633	1.88306	1.88292	1.87364	1.83376	1.7971	1.62771	1.42909	1.28384	1.16449	1.05976	0.934238	0.818009	0.710654	0.624489	0.567241	0.520812	0.461487	0.445484	0.437184	0.435719	0.456367	0.469076	0.474925
22	HtMa /HtMi	young	b	1	80.6667	98.3114	171.078	178.89	233.154	241.979	178.483	101.991	58.6216	43.6102	33.6858	23.0298	16.1056	12.1765	9.18858	6.68419	5.44811	4.77505	4.29953	3.66094	3.10981	2.88648	2.62569	2.4832	2.36772	2.20065	2.29466	2.33469	2.24679	2.35843	2.4245	2.2013	2.10698	1.86593	1.59398	1.32284	1.12642	1.00881	0.904389	0.902711	0.903418	0.887193	0.852458	0.720623	0.640893
22	HtMa /HtMi	young	b	2	74	81.1211	183.274	194.337	222.611	171.428	105.699	60.7217	37.8892	26.9055	19.2133	13.8567	11.0456	8.58866	6.71222	5.53424	4.55413	3.60733	3.2821	2.84567	2.44999	2.23606	2.04222	1.92712	1.79293	1.81017	1.95403	1.93919	1.94647	2.0573	2.19934	2.31182	2.15551	1.81095	1.51821	1.23511	1.00609	0.878807	0.791907	0.740046	0.727452	0.681508	0.746214	0.708526	0.638244
22	HtMa /HtMi	young	b	3	70.6667	36.9378	87.4343	96.9812	103.308	80.4112	42.1572	22.6117	16.465	11.5485	8.61198	7.32363	6.1122	5.00984	4.15595	3.58003	3.17693	2.88655	2.47099	2.06446	1.8694	1.70444	1.54674	1.43632	1.37805	1.30965	1.26864	1.35767	1.41327	1.52915	1.461	1.30975	1.16469	0.998486	0.83156	0.718382	0.628281	0.59639	0.567549	0.544285	0.539139	0.548648	0.559562	0.488218	0.410149
22	HtMa /HtMi	young	b	4	49	26.5541	58.4018	60.8076	59.7973	52.8424	34.9942	22.3614	16.5474	12.8055	9.23351	6.85909	5.89205	4.93758	4.16415	3.43039	3.11856	2.72694	2.35411	2.11224	1.94443	1.72343	1.46214	1.53642	1.44593	1.36859	1.31775	1.2482	1.19534	1.18755	1.23054	1.12785	1.10819	1.01163	0.922497	0.811542	0.730165	0.675937	0.592676	0.545679	0.53544	0.518544	0.484184	0.431511	0.405881
22	HtMa /HtMi	young	r	1	85	87.0906	192.647	210.979	317.866	364.429	355.118	258.592	144.82	81.1632	55.548	41.4711	28.9755	20.459	15.0675	11.1523	8.98155	7.90635	6.59768	5.70319	5.20294	4.83732	4.25019	3.77174	3.52094	3.44402	3.39709	3.2626	3.17655	3.03744	3.07366	3.00605	2.72386	2.50586	2.22784	1.832	1.52349	1.3958	1.2702	1.24994	1.27439	1.3626	1.32343	1.25639	1.07401
22	HtMa /HtMi	young	r	2	87.3333	77.0795	178.548	199.309	234.81	195.488	129.475	72.6249	45.7697	33.2788	24.6144	17.9571	14.8151	11.2756	8.19916	6.47558	5.47389	4.46145	3.92252	3.44894	3.14353	2.8394	2.47905	2.38966	2.45036	2.33594	2.25402	2.29685	2.44849	2.64506	2.62859	2.52169	2.27988	1.89009	1.47778	1.16734	0.981011	0.861665	0.787915	0.763593	0.769017	0.721876	0.640105	0.592425	0.568322
22	HtMa /HtMi	young	r	3	54.6667	29.0488	86.8954	107.128	105.341	71.257	40.4591	24.6826	17.4522	13.1921	10.2277	7.61377	6.18058	5.73766	4.7733	3.69272	2.98593	2.81141	2.61567	2.21185	1.94323	1.81419	1.67738	1.57996	1.56541	1.57712	1.52965	1.61511	1.72657	1.80621	1.90015	1.7169	1.46904	1.15968	0.948509	0.763593	0.710057	0.684848	0.587035	0.569745	0.615282	0.597112	0.512701	0.439331	0.450221
22	HtMa /HtMi	young	r	4	54	25.4969	73.9378	82.6012	76.5011	61.719	42.3032	25.9824	17.0262	12.9294	10.2761	7.85325	6.71698	5.52393	4.52917	3.81282	3.20944	2.84794	2.62871	2.30857	2.06195	1.84645	1.74419	1.58362	1.42682	1.4453	1.55636	1.47554	1.37437	1.38337	1.42919	1.52675	1.4871	1.2341	1.05566	0.999539	0.879718	0.754163	0.672224	0.605481	0.564372	0.533515	0.509887	0.482633	0.423795
23	HtMa /HtMi	young	b	1	54	51.5208	115.838	115.108	143.004	151.601	111.892	70.4735	41.5207	29.3399	21.7496	16.4137	12.8477	10.3074	8.45	7.0471	5.87836	4.8537	4.15198	3.4788	2.88107	2.542	2.26308	2.20882	2.04813	1.99461	1.87483	1.85146	1.95376	1.90916	1.93317	1.8871	1.8303	1.73158	1.46914	1.24962	1.16813	1.04433	0.874058	0.778766	0.732681	0.665463	0.615749	0.580292	0.547865
23	HtMa /HtMi	young	b	2	69.6667	51.7071	121.996	110.278	110.08	86.68	53.9272	30.0336	17.9908	13.8357	11.2341	8.27118	6.72606	6.25067	5.27366	4.31927	3.51165	2.87488	2.53779	2.20088	1.77216	1.68487	1.49737	1.32558	1.30593	1.27321	1.21564	1.18046	1.28231	1.33892	1.3652	1.45496	1.50032	1.46342	1.28653	1.19665	1.12679	0.973966	0.862847	0.767791	0.719916	0.712659	0.682332	0.625428	0.627955
23	HtMa /HtMi	young	b	3	66.3333	47.6387	101.104	97.6594	104.471	76.3128	45.223	28.3081	17.6144	12.8736	9.04344	6.8331	5.78107	4.77122	4.26616	3.80242	3.23594	2.71462	2.27763	1.96246	1.66331	1.42893	1.28009	1.15948	1.11824	1.16364	1.15698	1.05996	1.17189	1.3076	1.26466	1.19858	1.18493	1.12205	0.996683	0.94813	0.832686	0.742917	0.696581	0.660435	0.610879	0.566745	0.571321	0.595156	0.556793
23	HtMa /HtMi	young	b	4	59	59.5328	86.1154	63.052	56.2696	42.5028	29.3648	18.3448	11.4266	8.12239	6.48072	5.51944	4.99397	4.04627	3.61122	3.23044	2.61999	2.4327	1.96045	1.636	1.44962	1.22171	1.15493	1.09492	1.00109	0.946374	0.903673	0.852212	0.820682	0.795887	0.801692	0.79888	0.750744	0.734567	0.733648	0.670108	0.571854	0.51601	0.509346	0.492279	0.447603	0.424065	0.414597	0.3953	0.389888
23	HtMa /HtMi	young	r	1	51.3333	86.5127	118.939	108.759	150.714	185.931	193.711	146.965	90.5337	60.6468	43.5532	30.6291	23.6271	17.1737	13.1545	10.7806	8.1559	6.60158	5.93049	4.97368	4.06654	3.25082	3.06113	2.67222	2.48941	2.42571	2.28533	2.39824	2.32025	2.19076	2.13321	2.08541	2.00615	1.85766	1.53342	1.21823	1.08486	0.926898	0.868805	0.793937	0.742182	0.709425	0.649264	0.580802	0.496134
23	HtMa /HtMi	young	r	2	64	40.4016	111.43	172.374	223.742	194.521	141.883	86.8928	55.0617	35.4605	25.3583	19.7665	14.4589	11.0682	8.6208	6.7214	5.59792	4.65847	3.87875	3.2299	2.7768	2.43634	2.21887	2.05006	1.77307	1.73119	1.75429	1.72381	1.58587	1.55735	1.54875	1.48593	1.3809	1.25075	1.00004	0.835676	0.732889	0.677285	0.603774	0.504291	0.466512	0.444168	0.393797	0.363406	0.332071
23	HtMa /HtMi	young	r	3	65	25.2381	74.1051	86.9158	78.7787	49.4732	30.7575	20.4346	13.4613	10.0438	8.29953	6.84254	5.85705	5.08526	4.35485	3.6497	2.91147	2.2008	1.93997	1.75409	1.4446	1.30627	1.22612	1.19959	1.12551	1.00377	0.961459	0.981487	1.12686	1.15603	1.08109	1.19907	1.26002	1.23844	1.13826	1.04252	0.985155	0.899353	0.831449	0.793958	0.759932	0.734572	0.73344	0.671899	0.579182
23	HtMa /HtMi	young	r	4	63.3333	33.0181	85.2185	109.962	113.967	83.7165	59.407	35.2346	20.4536	13.3951	9.69112	7.87744	6.57272	5.44058	4.51008	3.96657	3.26421	2.7159	2.22435	1.81596	1.56464	1.35953	1.21691	1.09925	1.10594	1.10414	1.04787	1.02356	1.04873	1.04997	1.05897	1.1384	1.10111	1.01928	0.950433	0.830916	0.746606	0.656039	0.568573	0.567871	0.540261	0.518246	0.520933	0.519739	0.488078
24	HtMa /HtMi	young	b	1	38.6667	41.9336	130.838	232.696	445.201	393.255	188.792	100.797	66.0214	44.6656	31.3014	23.8913	18.1869	14.3426	11.5222	8.87396	6.71185	6.29411	5.06261	4.72102	3.90117	3.17535	3.07629	2.70822	2.51861	2.10666	1.94095	1.87054	1.56008	1.37002	1.24846	1.09042	1.01225	0.910548	0.842522	0.762695	0.683678	0.625252	0.603141	0.612105	0.562396	0.514816	0.493628	0.490913	0.441111
24	HtMa /HtMi	young	b	2	67.6667	81.7018	217.793	333.329	484.019	342.009	167.173	90.6687	55.288	35.524	23.3976	16.4929	13.2612	10.6309	8.60019	6.99674	5.89861	4.91764	4.00906	3.39662	3.10953	2.59517	2.32816	2.10356	1.83667	1.6226	1.46407	1.37142	1.25635	1.12823	1.05302	0.926883	0.85648	0.754851	0.670073	0.592808	0.54073	0.529831	0.487945	0.458771	0.440487	0.415996	0.391321	0.381981	0.377858
24	HtMa /HtMi	young	b	3	50.3333	30.7401	105.437	138.711	100.26	56.5311	32.3462	20.3934	12.3462	9.10673	7.26688	5.85175	5.65859	4.88086	4.45725	3.70728	3.00781	2.60724	2.30458	1.98104	1.65	1.49968	1.3815	1.2131	1.08982	1.03298	0.994056	0.938573	0.926124	0.835927	0.766143	0.740805	0.691915	0.720986	0.668886	0.605365	0.594925	0.607083	0.571445	0.493932	0.484312	0.483328	0.47128	0.472906	0.440884
24	HtMa /HtMi	young	b	4	62	41.7561	119.111	163.726	162.643	104.79	61.3122	38.2688	22.3252	14.9819	11.1143	8.69609	7.46681	6.40788	5.30738	4.80124	4.1392	3.38231	2.7162	2.30141	2.00125	1.76734	1.5782	1.40983	1.33396	1.25665	1.17885	1.08494	0.973371	0.851126	0.792074	0.698825	0.673966	0.631781	0.610854	0.541805	0.528291	0.494608	0.435098	0.428437	0.415715	0.375714	0.357534	0.367553	0.34494
24	HtMa /HtMi	young	r	1	56	47.6617	124.391	213.641	421.744	391.591	186.261	112.093	69.2567	48.3439	36.1715	26.9804	18.9393	16.4219	13.4204	11.3442	9.1233	7.17898	5.9376	5.29878	4.86112	4.23689	3.46001	3.03827	2.92744	2.57512	2.30552	2.27426	2.02511	1.78195	1.55558	1.41216	1.24895	1.15024	1.07542	0.944181	0.880606	0.811091	0.751732	0.66882	0.665455	0.616183	0.592288	0.568234	0.512927
24	HtMa /HtMi	young	r	2	76.6667	39.0254	126.341	247.471	389.267	272.272	130.857	71.3504	47.7324	33.5794	22.3976	16.7302	13.9063	10.9003	8.57978	7.41743	5.79119	4.74277	4.2374	3.55502	3.07213	2.64747	2.25577	2.11536	1.96659	1.78003	1.66203	1.4682	1.28707	1.25349	1.14684	1.01203	0.869992	0.799833	0.729577	0.631504	0.583054	0.542825	0.524532	0.498995	0.4428	0.417435	0.42408	0.392518	0.376585
24	HtMa /HtMi	young	r	3	54.3333	23.446	65.9223	71.8749	56.5016	36.2894	23.8139	16.7706	11.4769	9.35992	7.9493	6.5865	6.3294	5.45607	4.47297	4.23459	3.28741	2.65385	2.33851	2.07642	1.8408	1.6155	1.37465	1.38962	1.34316	1.27794	1.23014	1.11807	1.1225	0.998704	0.89591	0.870135	0.817847	0.756375	0.713794	0.698048	0.702593	0.597028	0.563063	0.537012	0.513717	0.510637	0.467295	0.476224	0.451293
24	HtMa /HtMi	young	r	4	58.6667	34.2295	112.548	165.556	169.281	104.047	59.1636	33.3703	20.8607	14.8554	11.5855	9.56767	8.01648	6.63275	6.10431	5.39601	4.48449	3.60649	3.00962	2.57069	2.24053	1.97814	1.8378	1.71095	1.54511	1.49242	1.36025	1.29905	1.17461	1.11747	1.07799	0.956111	0.859069	0.793818	0.723614	0.668811	0.590579	0.577632	0.569732	0.476749	0.467462	0.4242	0.412703	0.401755	0.416308
25	HtMa /HtMi	young	b	1	60.3333	101.023	242.753	318.912	462.351	343.512	136.539	83.239	64.4676	43.9704	30.8459	22.5498	16.8781	13.9448	12.281	9.91081	8.16188	7.21752	6.26981	5.42252	4.92522	4.38976	3.90349	3.59521	3.39152	3.15525	3.13498	2.96323	2.7624	2.52567	2.3958	2.11665	1.72452	1.51528	1.36042	1.19644	1.11558	1.05463	0.991462	0.915776	0.907419	0.911947	0.899539	0.86302	0.827214
25	HtMa /HtMi	young	b	2	57.6667	104.061	256.633	352.643	406.887	242.061	98.1617	58.7566	42.0374	27.9953	20.626	16.0846	12.4729	9.87598	8.2565	7.147	6.3153	4.75659	4.33372	4.14245	3.55821	3.17503	3.11492	2.99156	2.79075	2.74952	2.64079	2.54875	2.31834	2.18332	2.03255	1.90408	1.62428	1.38666	1.22446	1.03254	0.95185	0.859713	0.83882	0.758657	0.721751	0.698652	0.684788	0.721569	0.716742
25	HtMa /HtMi	young	b	3	74.3333	98.9099	223.357	209.663	194.078	112.385	58.5938	32.2259	20.3294	15.2658	11.0898	8.4026	6.92273	6.10668	4.8765	4.36596	3.84971	3.41685	3.03115	2.70996	2.29891	2.15353	2.067	1.89189	1.89836	1.82071	1.76125	1.78738	1.76964	1.77192	1.60805	1.43959	1.29079	1.22369	1.1837	1.07443	1.00301	0.94696	0.862178	0.795352	0.768723	0.717971	0.702324	0.699833	0.765806
25	HtMa /HtMi	young	b	4	45	65.9463	150.605	161.154	150.329	78.0812	46.6944	28.954	16.2193	11.2403	8.99946	6.8126	5.89676	5.3465	4.80371	4.50158	3.99711	3.41464	2.80312	2.42232	2.17608	1.9868	1.77607	1.71592	1.67831	1.62662	1.69039	1.69687	1.55889	1.52998	1.46428	1.31159	1.21071	1.11389	1.09562	1.02129	0.933851	0.904004	0.85259	0.78556	0.753141	0.769769	0.690215	0.627529	0.689394
25	HtMa /HtMi	young	r	1	69	99.9902	249.132	363.471	586.993	562.659	292.129	167.254	114.631	78.9463	53.7919	40.8242	29.5061	23.3007	18.6821	14.5794	12.1158	10.2247	8.51683	7.69168	6.63519	6.30676	5.55579	5.11423	5.05011	4.52902	4.29356	3.93063	3.46466	3.14924	2.78254	2.42337	2.12273	1.91831	1.64061	1.42434	1.31609	1.1543	1.05674	1.0425	0.957941	0.960199	0.933337	0.89618	0.822345
25	HtMa /HtMi	young	r	2	70.3333	123.876	268.47	366.857	447.716	286.347	138.757	80.5247	50.9672	34.7897	25.9726	18.9395	14.9952	11.9841	9.34698	7.76205	6.92728	5.88859	5.16937	4.71848	3.98558	3.66402	3.49954	3.30217	3.23803	3.20191	3.03535	2.8243	2.5873	2.51714	2.33415	2.0657	1.78955	1.50174	1.39102	1.21351	1.02798	0.882611	0.834536	0.791842	0.678545	0.7	0.65486	0.614423	0.620045
25	HtMa /HtMi	young	r	3	62	57.6347	134.446	158.287	141.245	83.0153	46.9322	28.3642	18.6612	14.0347	11.2376	8.65735	6.6624	5.60236	5.13496	4.35713	3.65595	3.21405	2.81383	2.51479	2.34788	2.38647	2.28218	2.15371	2.25524	2.25646	2.24833	2.31219	2.15608	2.0717	2.01008	1.90429	1.71683	1.49775	1.24916	1.05409	0.914828	0.81254	0.71099	0.677627	0.611419	0.560043	0.588049	0.601676	0.609896
25	HtMa /HtMi	young	r	4	66	89.3586	218.092	218.677	188.339	103.688	60.0387	38.0417	25.1637	16.6597	12.8511	9.38497	7.74499	6.57013	5.35897	4.69234	4.26744	3.54214	3.1018	2.92361	2.585	2.39069	2.35217	2.20562	2.13709	2.03957	1.90494	1.83797	1.7882	1.64752	1.55887	1.44783	1.36986	1.26945	1.18067	1.04319	0.90643	0.857804	0.79364	0.726972	0.669965	0.658737	0.649721	0.643274	0.700397
26	HtMa / HtMa	young	b	1	38.6667	25.0337	65.3905	83.9452	92.7821	75.5742	50.3591	35.4579	24.5123	19.6515	15.8714	12.3246	10.0886	8.10645	6.82894	5.87687	4.91811	4.31264	3.85418	3.65742	3.19938	3.01452	2.87188	2.58602	2.45459	2.17401	2.20395	2.21617	2.35361	2.15376	2.20755	2.00632	1.76047	1.56105	1.42071	1.31775	1.20301	1.12208	1.08013	1.05343	0.992346	1.15577	1.37046	1.2781	1.29822
26	HtMa / HtMa	young	b	2	52.3333	21.3287	49.3145	59.3268	61.7297	38.8669	27.9419	18.4192	13.1629	9.74051	8.0327	6.81071	5.47538	4.32621	3.77354	3.06609	2.58041	2.36411	2.25732	2.06713	1.89915	1.76055	1.61292	1.72941	1.68456	1.60125	1.51646	1.43534	1.4753	1.35328	1.3466	1.31624	1.25041	1.16083	1.06107	1.01106	0.935431	0.867953	0.854211	0.851406	0.862673	0.841991	0.896893	0.935834	0.978818
26	HtMa / HtMa	young	b	3	67.3333	39.716	90.9553	111.787	115.051	79.8389	49.8115	33.6529	22.7044	17.1034	12.7073	9.74192	7.83053	6.44697	5.04728	4.67259	4.15657	3.51087	2.78733	2.48108	2.27309	2.08207	1.89707	1.85354	1.82601	1.8306	1.65553	1.52033	1.4864	1.50337	1.42026	1.2151	1.11717	1.00164	0.872633	0.731904	0.694166	0.686979	0.641247	0.59444	0.619972	0.606322	0.672878	0.691419	0.727509
26	HtMa / HtMa	young	b	4	61	23.5438	44.496	31.5451	22.4474	15.7536	10.499	7.04034	5.29261	4.32397	3.70254	3.19768	2.65594	2.31992	2.09748	1.75655	1.60393	1.55946	1.42966	1.33531	1.25495	1.20592	1.09651	1.12027	1.11879	1.07891	1.01249	0.985526	0.959645	0.872561	0.792532	0.774706	0.747264	0.689556	0.658473	0.625695	0.595076	0.585217	0.598891	0.566567	0.600357	0.593897	0.645602	0.697364	0.68959
26	HtMa / HtMa	young	r	1	57.3333	33.7766	81.5177	111.7	146.964	152.646	118.059	81.8638	54.9147	39.8324	30.7775	22.6814	17.372	14.2133	11.7953	9.24939	7.88607	7.15122	5.63197	4.79739	4.36677	4.03425	3.84189	3.47121	3.18561	2.96321	2.77576	2.7812	2.50447	2.44053	2.34039	2.10256	1.8877	1.69192	1.49665	1.26936	1.26967	1.28905	1.23907	1.19295	1.26879	1.35389	1.4787	1.64723	2.02767
26	HtMa / HtMa	young	r	2	80.6667	31.0196	80.6739	113.635	127.815	99.934	66.3809	44.7799	29.9326	22.0306	15.5585	12.3985	9.668	8.17004	6.81852	5.57388	4.66736	4.19064	3.62689	3.26927	2.73742	2.57789	2.50577	2.34019	2.23864	2.12028	1.96422	1.93942	1.90792	1.87511	1.79199	1.65153	1.51154	1.39748	1.28243	1.18878	1.02448	0.926076	0.872158	0.879168	0.826895	0.783622	0.804865	0.881721	0.982092
26	HtMa / HtMa	young	r	3	62	30.3853	68.2827	56.9619	46.9899	32.3878	19.6381	12.6188	9.40156	7.17512	6.10564	5.25932	4.73025	4.04208	3.66128	3.24288	2.46264	2.27213	2.13616	1.92539	1.76438	1.6739	1.65902	1.57371	1.47609	1.43231	1.51826	1.55329	1.54273	1.54504	1.46692	1.38448	1.42557	1.38502	1.3747	1.2749	1.18191	1.13809	1.16349	1.17798	1.09471	1.03378	0.998492	1.06728	1.08536
26	HtMa / HtMa	young	r	4	67.6667	25.2818	53.4957	58.057	55.9299	43.7475	32.156	21.0839	14.4618	11.384	9.30994	7.48268	6.04781	5.09574	4.17006	3.74942	3.2796	2.79061	2.63484	2.39875	2.11451	1.91938	1.82564	1.8201	1.75205	1.62411	1.47827	1.48819	1.44932	1.36261	1.30362	1.2528	1.13898	1.09915	1.00334	0.979708	0.933627	0.85566	0.810414	0.750006	0.68103	0.685534	0.685611	0.65568	0.712168
27	HtMa /HtMi	young	b	1	27.3333	81.7196	143.464	129.302	129.651	89.6123	54.6457	40.6022	30.5698	20.6128	16.4342	13.6568	11.8824	10.5643	8.41868	7.21903	6.30896	5.56141	4.32828	3.77653	3.52986	3.18384	2.83127	2.70492	2.70258	2.50717	2.34008	2.09683	1.92241	1.75334	1.67552	1.4885	1.52769	1.50918	1.36418	1.23929	1.24863	1.30102	1.19949	1.10614	1.05371	0.933729	0.894057	0.888258	0.905509
27	HtMa /HtMi	young	b	2	57	100.525	236.739	247.643	199.285	120.879	70.483	44.5022	29.1136	22.8885	17.5246	14.6985	11.8676	10.0476	8.46183	6.88741	5.83536	4.98829	4.35102	4.01085	3.42476	3.10125	2.86208	2.58959	2.29524	2.21755	2.03253	1.76212	1.68957	1.64186	1.46674	1.40639	1.31957	1.25797	1.14567	1.0792	1.05164	1.01047	1.00877	0.944927	0.832039	0.797047	0.779439	0.742203	0.747095
27	HtMa /HtMi	young	b	3	73	76.1085	155.593	132.814	102.911	63.5036	35.6589	23.7411	17.1414	13.3443	10.4885	8.67699	7.68244	6.62198	5.46975	4.56835	3.69632	3.18823	2.85358	2.6345	2.31347	2.09169	1.97075	1.8731	1.71365	1.64935	1.60628	1.46703	1.33011	1.2648	1.20913	1.09184	1.01247	0.978181	0.908817	0.862336	0.831535	0.800969	0.771916	0.699423	0.679051	0.636685	0.649639	0.663959	0.685829
27	HtMa /HtMi	young	b	4	47	44.8545	105.309	93.1783	77.9295	50.5454	30.1372	17.6783	11.5739	9.80419	8.06751	6.49497	6.184	5.61804	4.73409	3.91302	3.35893	3.02135	2.67918	2.40523	2.19071	2.03866	1.76198	1.75856	1.56534	1.40989	1.3665	1.30918	1.20321	1.14449	1.11294	1.05745	1.05088	0.962448	0.850989	0.814329	0.769456	0.760733	0.775964	0.778017	0.730923	0.660994	0.618348	0.715092	0.760968
27	HtMa /HtMi	young	r	1	54.3333	44.19	129.51	177.969	187.63	162.543	117.903	77.7277	52.5743	36.9092	29.6404	23.6263	18.8739	16.0117	12.9062	10.379	8.60938	6.85969	5.88394	5.1574	4.38622	4.15951	3.79893	3.75257	3.58069	3.27023	3.04095	2.88365	2.58255	2.29454	2.14904	2.04386	1.86521	1.88231	1.74693	1.66784	1.61748	1.53818	1.52659	1.46322	1.40226	1.39487	1.32798	1.18524	1.13139
27	HtMa /HtMi	young	r	2	77.3333	147.556	240.974	229.512	199.861	139.562	83.0834	52.2611	39.2568	27.7678	20.0347	16.1631	13.195	10.9068	9.27553	7.50763	6.22823	5.22482	4.51759	4.01173	3.54503	3.23614	3.0177	2.91318	2.70429	2.49191	2.22295	2.15087	1.98768	1.91277	1.82518	1.65038	1.47152	1.39351	1.29873	1.27773	1.15353	1.01951	0.970954	0.959978	0.942448	0.8361	0.808274	0.876923	0.88606
27	HtMa /HtMi	young	r	3	58	38.2721	84.854	99.3104	87.7774	60.4596	40.1239	26.8386	19.2524	15.4478	12.4921	9.96776	8.41592	6.77153	5.84453	4.93502	4.2446	3.62249	3.08615	2.82632	2.50818	2.29063	2.24411	2.15239	1.90232	1.89981	1.81521	1.75889	1.69257	1.5396	1.45826	1.43964	1.33466	1.21049	1.16833	1.10998	1.01854	0.939832	0.888916	0.903277	0.853737	0.856314	0.834564	0.903297	0.970266
27	HtMa /HtMi	young	r	4	58	45.9696	86.8817	84.898	69.2331	48.4576	32.8555	22.1246	15.3111	12.4128	9.87858	8.94981	7.71004	6.44165	5.54124	4.34274	3.70297	3.23877	2.921	2.77933	2.51211	2.22281	2.15498	2.04906	1.95499	1.80335	1.60841	1.55107	1.46758	1.43016	1.38626	1.26362	1.24213	1.1929	1.11513	1.12339	0.993484	0.954137	0.871398	0.846056	0.81083	0.779737	0.843981	0.872643	0.949473
90	HtMa /HtMi	young	b	1	57.3333	34.4587	86.0459	117.915	140.654	104.707	53.9294	34.051	26.0159	19.844	14.8629	12.4846	10.2472	8.24924	6.81825	5.93466	4.75212	4.01545	3.23527	2.69024	2.45818	2.26383	2.16076	1.89858	1.68792	1.64857	1.61086	1.39075	1.2369	1.08684	0.965425	0.863832	0.76338	0.697421	0.636815	0.546896	0.507933	0.470121	0.458195	0.423059	0.403145	0.423391	0.442835	0.461122	0.466804
90	HtMa /HtMi	young	b	2	42	34.2272	88.3611	119.812	127.056	77.3441	37.5232	23.5015	16.7216	12.6375	10.0053	8.39207	6.90202	5.73824	4.94034	4.26967	3.32276	2.74692	2.31172	2.01056	1.72744	1.58181	1.51983	1.48193	1.36934	1.27924	1.27251	1.21616	1.11021	0.964949	0.875405	0.755336	0.690493	0.621747	0.53242	0.502201	0.438389	0.406647	0.392074	0.36637	0.374472	0.39127	0.448045	0.435912	0.42405
90	HtMa /HtMi	young	b	3	71.6667	24.1849	63.9236	80.1838	70.1883	39.3813	22.5158	14.4478	10.2134	8.50729	6.9607	5.87286	4.83168	3.96325	3.55126	3.06598	2.65856	2.27749	2.02975	1.69096	1.47432	1.32089	1.19544	1.15899	1.16809	1.1441	1.0984	0.973013	0.887909	0.849001	0.757595	0.656169	0.590359	0.561273	0.487931	0.453796	0.437529	0.428209	0.407749	0.362537	0.385817	0.401635	0.428734	0.474425	0.508708
90	HtMa /HtMi	young	b	4	64.3333	25.1447	60.4117	42.2971	32.956	22.9805	13.1544	9.12849	6.22413	4.94151	4.57793	3.91434	3.49281	3.24692	3.15198	2.81765	2.29802	1.92185	1.59959	1.32228	1.17305	1.105	1.04833	0.99118	0.972635	0.928699	0.906739	0.894394	0.823933	0.805887	0.792188	0.666582	0.574878	0.489424	0.449834	0.413753	0.427235	0.414412	0.383072	0.383349	0.375886	0.37875	0.450935	0.529848	0.534098
90	HtMa /HtMi	young	r	1	61.3333	32.7744	91.6204	129.035	206.573	207.496	122.553	75.9481	48.8653	36.7124	27.0806	20.0622	15.6426	12.7606	10.2088	8.40326	7.23962	5.60896	4.90978	4.03303	3.51392	3.23081	3.03501	2.7008	2.49166	2.32843	2.14432	1.98581	1.84035	1.59762	1.41857	1.3208	1.11933	0.919285	0.831108	0.785732	0.66595	0.571454	0.544689	0.511926	0.49581	0.46446	0.47474	0.521356	0.561252
90	HtMa /HtMi	young	r	2	77	33.9918	101.324	158.115	200.009	134.381	72.4729	42.229	31.5399	23.7537	17.2069	13.4644	10.7579	8.63227	7.04267	5.94655	4.56158	3.78022	3.07926	2.67578	2.52017	2.30635	2.07534	1.8344	1.78281	1.75849	1.73205	1.65786	1.49349	1.36563	1.22475	1.03138	0.927049	0.790403	0.697809	0.654023	0.560929	0.483991	0.477222	0.478483	0.438048	0.437353	0.463045	0.50693	0.543069
90	HtMa /HtMi	young	r	3	79.6667	18.1468	47.0257	53.6062	45.3821	30.1953	19.8318	13.0838	10.4721	8.72943	7.27942	5.78929	5.44958	5.03802	4.53652	3.79527	2.95868	2.5219	2.05448	1.81669	1.5314	1.39804	1.39513	1.27812	1.33981	1.34749	1.24963	1.25136	1.19582	1.14426	1.08763	0.950143	0.812447	0.760282	0.691645	0.585863	0.562154	0.515549	0.499435	0.506159	0.499685	0.526017	0.531925	0.545277	0.570179
90	HtMa /HtMi	young	r	4	81.3333	26.7616	71.8582	85.0924	74.1934	44.3043	27.416	17.9963	12.7067	10.2852	8.34179	6.86239	5.92832	5.69583	4.75918	4.07374	3.44285	2.68961	2.31227	2.06304	1.739	1.55653	1.48375	1.45965	1.3832	1.32009	1.33528	1.25068	1.118	1.04604	0.922838	0.785576	0.726967	0.675183	0.563092	0.527086	0.494815	0.454292	0.434679	0.425306	0.431352	0.447083	0.462518	0.468434	0.469475
92	HtMi / HtMi	young	b	1	61.3333	36.6603	84.4467	103.347	134.172	137.132	122.253	88.0154	55.6765	41.2106	33.3838	26.8516	20.2696	17.2864	13.1853	10.0746	7.35614	6.11098	5.44859	4.79301	4.5187	4.41368	4.34836	4.53242	4.51186	5.01179	5.23261	4.58495	3.93205	3.47217	2.89426	2.56372	2.29633	2.09956	1.97197	1.69423	1.54125	1.48865	1.35358	1.11095	0.94288	0.83554	0.764225	0.714822	0.681633
92	HtMi / HtMi	young	b	2	57.6667	25.1146	66.3812	69.3257	83.5367	75.195	56.5388	37.4355	24.6292	18.354	15.4203	12.4995	10.8553	8.18239	6.7408	5.39311	4.55652	3.84211	3.41817	2.9436	2.66396	2.76392	2.81964	2.9307	3.26248	3.145	2.82862	2.76835	2.43948	2.32952	2.33286	2.24889	2.18467	2.0676	2.01226	1.89069	1.60748	1.29639	1.27788	1.17691	1.02186	1.0057	0.978496	0.962606	0.92653
92	HtMi / HtMi	young	b	3	54.6667	28.6945	65.3679	71.3341	87.8226	72.0487	45.6801	27.0882	19.3053	14.9284	12.0983	8.87891	7.127	6.47831	5.67008	4.55293	3.85219	3.2881	2.80032	2.59145	2.41817	2.24825	2.25988	2.34194	2.32914	2.33909	2.34333	2.27526	2.28159	2.14315	2.03427	1.78908	1.8092	1.83482	1.64939	1.50018	1.36713	1.23542	1.06094	1.0164	0.913129	0.81698	0.816251	0.794082	0.763879
92	HtMi / HtMi	young	b	4	55	16.2127	40.6175	37.8819	36.8392	33.7488	26.3416	18.2931	14.0067	10.0617	7.56327	6.37733	5.66437	5.06478	4.11777	3.39046	3.03318	2.5342	2.27445	2.12089	1.84028	1.65911	1.63745	1.72717	1.72397	1.81833	1.79566	1.57956	1.47563	1.51361	1.60999	1.51672	1.4397	1.33793	1.24613	1.18025	1.12806	1.02693	0.988555	0.960173	1.01162	0.921761	0.842687	0.804669	0.771258
92	HtMi / HtMi	young	r	1	57.6667	38.8794	102.489	131.778	206.467	246.622	206.882	161.029	127.057	89.4488	61.3592	48.3762	39.6137	31.3217	24.4378	17.6121	13.9004	10.5323	8.72002	7.49731	7.05731	6.85315	6.65482	6.32015	6.39867	6.72831	7.23776	8.24399	8.18774	6.47791	5.10973	4.38803	3.84376	3.39483	3.30313	3.08095	3.31172	3.80691	3.83316	2.89072	1.96775	1.31414	1.02437	0.839604	0.751451
92	HtMi / HtMi	young	r	2	138	42.5414	112.138	104.554	133.909	118.973	81.7974	57.433	39.0526	28.5093	22.0774	17.542	15.228	12.6263	10.3459	8.37915	6.61168	5.18627	4.43772	3.90377	3.60412	3.58824	3.48831	3.48377	3.54097	3.95649	4.6829	4.87859	4.60902	3.68923	3.17716	3.03934	2.79136	2.44378	2.14814	1.928	1.8146	1.69288	1.41234	1.11643	0.978185	0.898811	0.811606	0.761264	0.697752
92	HtMi / HtMi	young	r	3	60.6667	22.2666	65.838	83.2859	97.0142	82.8615	53.1459	33.1214	22.7507	16.7503	13.3751	10.7919	8.66531	7.59266	6.19787	5.07652	4.50883	3.89042	3.27124	3.04534	2.89728	2.65551	2.715	2.72154	2.98459	3.05065	3.17137	2.87241	2.70585	2.51447	2.62462	2.69717	2.64811	2.43405	2.03291	1.76756	1.66017	1.53427	1.28358	1.1067	0.97484	0.872934	0.870278	0.824978	0.730532
92	HtMi / HtMi	young	r	4	41	15.9255	38.8617	33.2858	30.7716	29.7476	28.3914	20.5325	14.0986	11.6859	9.78621	9.29682	7.8833	6.64685	5.56248	4.55906	3.87919	3.18807	2.87878	2.6503	2.42652	2.19234	1.97706	1.83573	1.70467	1.61604	1.628	1.65212	1.58186	1.67891	1.71578	1.79121	1.73089	1.48642	1.53607	1.37764	1.27896	1.26894	1.1285	1.11565	1.08382	0.954634	0.867832	0.836143	0.898111
94	HtMa /HtMi	young	b	1	52.6667	46.4459	115.377	139.548	184.232	155.293	81.8555	46.7181	30.9089	23.8589	18.9228	14.5744	12.6472	10.4744	8.48429	6.9267	6.27234	5.27108	4.66374	4.23529	3.51826	3.21896	2.96735	2.71117	2.65413	2.45737	2.13645	2.05592	1.93391	1.78786	1.60216	1.43211	1.31093	1.2418	1.09941	0.923949	0.817368	0.810809	0.753997	0.712037	0.726049	0.732764	0.705795	0.646465	0.587156
94	HtMa /HtMi	young	b	2	56.3333	49.0943	110.272	136.791	162.275	108.618	49.2171	28.9951	21.1637	15.4531	11.817	9.90904	8.0017	7.19285	6.23587	5.08127	4.37673	3.76705	3.0576	2.66046	2.45066	2.3168	2.22106	2.13642	1.97915	1.82992	1.82187	1.79078	1.7175	1.57924	1.36775	1.28814	1.18126	1.13897	1.06979	0.958928	0.870096	0.794253	0.750528	0.732193	0.665762	0.622379	0.634007	0.548154	0.488397
94	HtMa /HtMi	young	b	3	66.6667	30.2964	83.3445	89.5573	88.2437	51.0458	28.3286	15.9417	11.2391	8.56174	6.99257	6.23814	5.27314	4.97368	4.49271	4.17758	3.5544	2.83705	2.42259	2.0921	1.94807	1.82784	1.66024	1.63987	1.61763	1.53586	1.41608	1.31636	1.31621	1.25315	1.21989	1.20718	1.0991	1.04372	1.00292	0.924478	0.88396	0.801672	0.725431	0.639702	0.594764	0.573924	0.537865	0.503073	0.446602
94	HtMa /HtMi	young	b	4	62.3333	29.4027	65.3474	61.3295	65.371	45.7721	25.821	14.7512	10.2048	8.02193	6.56869	5.59511	4.84314	4.42981	3.80285	3.51282	3.11213	2.71252	2.46824	2.22229	1.9772	1.82346	1.72879	1.58799	1.55829	1.45986	1.34578	1.35063	1.26603	1.11933	1.15955	1.09818	0.998687	0.934459	0.84133	0.79134	0.739818	0.717558	0.65022	0.566879	0.528356	0.497646	0.466179	0.447935	0.418781
94	HtMa /HtMi	young	r	1	68.6667	58.7857	139.209	182.631	287.409	289.643	189.366	107.114	62.6658	41.8349	30.1687	24.1029	18.9693	15.0414	12.158	10.1511	8.74834	7.20624	6.25299	5.08653	4.52201	4.3292	3.92475	3.60897	3.38845	2.93	2.67727	2.63705	2.72886	2.86768	2.75545	2.45396	2.0857	1.74542	1.58427	1.46837	1.40805	1.36039	1.34199	1.31543	1.35944	1.39159	1.31558	1.08013	0.873647
94	HtMa /HtMi	young	r	2	100.333	124.63	271.658	260.991	274.712	175.721	81.9149	45.5441	30.0013	22.1268	17.0932	13.4581	10.5163	8.56607	7.57875	6.08643	5.27435	4.26447	3.52392	3.22292	2.82327	2.5694	2.454	2.29312	2.13259	2.14117	2.13161	2.16271	2.04525	1.90551	1.93492	1.8784	1.71683	1.49571	1.30028	1.12111	0.975729	0.931542	0.881869	0.872273	0.864411	0.858182	0.846155	0.704695	0.56607
94	HtMa /HtMi	young	r	3	42.3333	68.1798	160.069	100.758	80.9485	52.5482	27.3782	15.8733	11.2742	8.87793	7.07912	6.34654	5.18368	4.81765	4.28094	3.72877	3.16742	2.6379	2.2849	1.9886	1.80968	1.69287	1.63704	1.56857	1.47532	1.55101	1.60088	1.53644	1.45409	1.3829	1.22659	1.22778	1.24155	1.17677	1.06502	1.04038	0.950304	0.761999	0.692816	0.645668	0.612938	0.594987	0.59595	0.526179	0.470111
94	HtMa /HtMi	young	r	4	65	31.3067	60.7368	49.5283	43.9115	27.1385	16.5326	11.9299	8.26887	6.12478	5.46049	4.96163	4.46224	4.1579	3.69263	3.08305	2.76865	2.66537	2.35496	2.1146	1.86195	1.79241	1.68795	1.48346	1.38829	1.4052	1.27566	1.19717	1.12232	1.05567	1.02835	0.981495	0.935601	0.888093	0.879734	0.759979	0.733955	0.69792	0.580097	0.521414	0.493092	0.466393	0.450163	0.412719	0.360993
97	HtMa / HtMa	young	b	1	57.6667	21.7453	46.5543	52.1965	61.5845	52.5637	39.2979	30.1882	21.8918	18.2493	15.4389	12.6233	11.0914	9.35801	8.21318	7.37348	6.45234	5.30391	5.03346	4.361	3.72457	3.6904	3.60179	3.43755	3.31636	3.34472	3.36344	3.26843	3.20647	3.3597	3.20056	2.77315	2.51052	2.04825	1.7257	1.49218	1.3135	1.1369	1.05431	0.928242	0.840866	0.766284	0.71807	0.684457	0.550103
97	HtMa / HtMa	young	b	2	56.3333	39.9852	109.087	91.8625	81.1632	67.9944	44.1209	25.8051	18.5372	13.8745	11.0096	9.62939	8.79212	7.35646	6.23741	5.08305	4.22841	3.5594	3.38171	3.01939	2.66773	2.59534	2.75833	2.68551	2.61441	2.64271	2.85077	3.04037	3.22392	3.50563	3.74353	3.68617	2.90091	2.36214	1.97268	1.53984	1.25746	1.11161	0.981998	0.844512	0.76391	0.697319	0.654632	0.59553	0.515311
97	HtMa / HtMa	young	b	3	53.6667	39.2928	91.9401	53.6088	32.6726	25.9799	17.1473	11.9697	9.36106	7.30507	6.6125	6.05115	5.57693	5.65725	4.95423	3.83672	3.04175	2.64364	2.51397	2.20828	1.9992	1.79324	1.83802	1.94892	1.96249	2.11381	2.32756	2.5329	2.84553	3.27585	3.28955	3.10556	2.76168	2.41965	2.26074	1.92739	1.50484	1.18022	1.01972	0.846477	0.767593	0.685301	0.599522	0.568566	0.516995
97	HtMa / HtMa	young	b	4	48.6667	22.2126	47.288	32.7002	23.5132	19.5649	13.8621	10.7891	8.49505	6.30847	5.08202	4.95412	4.77405	4.10377	3.33326	2.94853	2.63415	2.4633	2.18309	1.91812	1.62868	1.61007	1.52092	1.44958	1.44029	1.39333	1.46274	1.69834	1.79519	1.95089	2.13502	2.15673	1.96867	1.89979	1.4904	1.23982	1.12738	0.90926	0.77918	0.730889	0.657793	0.606222	0.580945	0.544992	0.494902
97	HtMa / HtMa	young	r	1	53.3333	52.6704	96.9481	72.0803	91.2525	108.871	110.232	70.5684	44.0067	32.8054	27.4419	21.5959	16.7241	14.0537	10.9648	9.24892	8.67907	7.42382	6.02262	5.39844	4.72221	4.3398	4.00773	4.04524	3.75206	3.64674	3.54042	3.28841	3.46675	3.49263	3.12569	2.57931	1.90644	1.60968	1.46167	1.23686	1.18278	1.17504	1.02794	0.953539	0.905976	0.831633	0.81537	0.741896	0.617037
97	HtMa / HtMa	young	r	2	75.3333	88.699	163.786	115.193	109.877	93.695	62.9675	34.1957	22.7958	18.2239	14.5512	11.8195	9.77945	8.45748	7.2843	6.15995	5.12327	4.28279	3.62144	3.20586	2.90907	2.69084	2.60528	2.47535	2.46111	2.55481	2.61886	2.76701	3.10059	3.24834	3.07223	2.80978	2.23849	1.91782	1.57629	1.28016	1.15693	0.997197	0.864455	0.780304	0.723328	0.683877	0.621911	0.52314	0.458691
97	HtMa / HtMa	young	r	3	63.3333	42.2665	82.524	53.6246	42.0275	31.6208	24.9391	18.1453	12.5509	9.15948	8.11041	7.35905	6.54836	5.78345	4.99876	4.03685	3.47873	3.3055	2.75227	2.39792	2.17151	1.89845	1.95394	2.01685	1.91318	2.04836	2.20322	2.35612	2.53935	2.60667	2.7859	2.68217	2.33876	1.99765	1.64562	1.27146	1.08109	0.871847	0.751228	0.667981	0.610542	0.523386	0.50983	0.467276	0.423408
97	HtMa / HtMa	young	r	4	52.3333	33.1876	57.4092	31.2897	24.6912	19.0746	14.1747	9.96164	7.53908	6.10729	5.232	4.58744	4.75267	4.6673	4.13881	3.44775	2.84348	2.38046	2.13555	1.99793	1.80353	1.65107	1.56209	1.7172	1.83277	1.8297	1.95522	2.41455	2.87041	3.13229	3.0938	2.79691	2.53384	2.39192	1.90728	1.49272	1.19207	0.942922	0.816973	0.74483	0.667732	0.582527	0.542663	0.506564	0.458773
99	HtMa / HtMa	young	b	1	60	25.7819	77.1248	122.448	189.133	144.665	71.381	42.3917	29.7674	23.1767	17.4398	13.5795	11.0459	8.39534	6.62103	5.49866	4.59411	3.65024	3.1823	2.83022	2.25497	1.92824	1.76246	1.65022	1.55048	1.39348	1.20646	1.08802	0.990233	0.920628	0.736182	0.65261	0.609036	0.569813	0.535373	0.520217	0.497712	0.486112	0.496679	0.470409	0.493953	0.519527	0.469416	0.446983	0.439848
99	HtMa / HtMa	young	b	2	88.3333	16.6423	47.9684	68.03	81.647	55.9529	29.1378	17.894	13.8691	11.7469	9.7193	7.76186	6.59953	5.52095	4.71391	3.8108	3.1145	2.54227	2.29622	2.01742	1.74319	1.55125	1.36271	1.20776	1.07625	0.988468	0.894591	0.760678	0.711955	0.661013	0.561803	0.494273	0.479842	0.460361	0.439664	0.421586	0.38588	0.388267	0.408812	0.406387	0.430963	0.452216	0.441457	0.444575	0.434015
99	HtMa / HtMa	young	b	3	60.6667	16.8102	46.4298	48.646	52.5294	39.8632	21.7135	14.697	11.3434	8.86452	7.36658	6.21841	5.73034	4.88242	3.93076	3.30903	2.88791	2.32832	2.09682	1.77048	1.52695	1.33724	1.2581	1.15053	1.08048	0.9843	0.888564	0.799333	0.75058	0.641476	0.547546	0.50898	0.483598	0.46291	0.435293	0.415395	0.406568	0.386514	0.402519	0.43636	0.431393	0.460638	0.473499	0.477211	0.463652
99	HtMa / HtMa	young	b	4	54	11.0329	25.1052	30.8721	35.8708	24.2788	15.6978	10.8418	8.01417	6.7884	5.57961	4.6881	4.07648	3.81636	3.36798	3.08211	2.55711	2.09907	1.74099	1.5124	1.38147	1.21309	1.06911	1.05279	0.895813	0.811359	0.771517	0.75863	0.725701	0.639752	0.56201	0.543596	0.483997	0.425199	0.403587	0.378907	0.346579	0.343664	0.341998	0.33863	0.361409	0.371146	0.361812	0.380729	0.384095
99	HtMa / HtMa	young	r	1	64.6667	60.3396	116.592	104.75	178.333	215.05	121.914	64.4144	41.3201	31.0669	23.9343	18.032	13.6914	11.0082	8.76213	6.69541	5.27193	4.35283	3.82811	3.2934	2.74247	2.33557	2.0749	1.91095	1.79501	1.58521	1.35429	1.25166	1.19231	1.06067	0.887656	0.780438	0.750643	0.671923	0.609103	0.54831	0.529965	0.502205	0.48941	0.514358	0.547218	0.548369	0.523947	0.491639	0.432701
99	HtMa / HtMa	young	r	2	31	254.499	386.277	172.155	150.626	105.177	54.2188	34.6566	22.8182	15.3675	11.9977	9.71523	7.22978	5.69417	5.03597	3.90735	3.11717	2.63113	2.37429	2.18805	1.84585	1.51709	1.40876	1.25254	1.16747	1.12291	0.970289	0.811679	0.706305	0.667944	0.667935	0.60931	0.556415	0.540757	0.516554	0.462894	0.422934	0.377826	0.365546	0.380639	0.420145	0.392526	0.363906	0.369042	0.38602
99	HtMa / HtMa	young	r	3	31.3333	71.1803	117.991	49.5676	35.9173	29.1703	19.8405	14.3771	10.9478	9.24828	8.68486	6.98168	5.3282	4.41084	3.84148	3.27088	2.78702	2.24811	2.01292	1.70036	1.51431	1.26451	1.0702	1.08076	0.94263	0.827055	0.785241	0.661023	0.562605	0.550359	0.509666	0.474886	0.450489	0.408088	0.398054	0.389178	0.376964	0.353512	0.360618	0.382835	0.393684	0.365246	0.360165	0.384768	0.426748
99	HtMa / HtMa	young	r	4	68.6667	23.9139	50.3975	48.2871	55.0678	46.8041	24.3169	14.6767	11.6662	9.47982	7.74394	6.63369	5.1692	4.68781	4.00641	3.3331	2.85528	2.53606	2.00565	1.76953	1.58291	1.30758	1.2217	1.13932	1.02277	0.896838	0.794348	0.760601	0.707206	0.648407	0.621064	0.563021	0.475706	0.435758	0.420472	0.404237	0.376272	0.36421	0.343053	0.358746	0.355963	0.38288	0.427039	0.401005	0.3866
101	HtMi / HtMi	young	b	1	46.3333	45.5315	117.08	153.596	196.927	174.681	112.215	72.1604	52.9068	35.2202	24.4977	17.6224	14.2853	11.726	9.90036	8.20008	6.83393	6.11529	4.91438	4.22571	4.15189	3.9314	3.67257	3.6055	3.51454	3.36242	3.13363	3.00223	2.66121	2.55647	2.72288	2.45516	2.24671	2.18938	2.04854	2.12327	2.05685	2.06203	2.15511	2.4219	2.95192	3.60041	3.90625	3.94419	3.41064
101	HtMi / HtMi	young	b	2	79	46.9446	138.018	177.654	190.635	142.968	92.9589	56.3942	35.6949	24.1407	18.141	13.3003	10.8551	9.52958	8.22793	6.50511	5.49912	4.8868	4.28494	3.76848	3.36384	3.21261	3.0227	2.97169	2.99465	2.85923	2.68756	2.75987	2.73764	2.74567	2.66023	2.47839	2.229	1.98672	2.02779	1.95423	1.94548	2.01876	2.34024	2.54217	2.58445	2.64996	2.75301	2.47755	2.15443
101	HtMi / HtMi	young	b	3	78.3333	28.8988	76.7845	84.9983	81.1933	61.5633	39.8591	24.7805	15.0565	11.0805	9.11655	7.3789	6.05519	5.13643	4.55039	3.73963	3.15799	2.85613	2.45555	2.06662	1.97779	1.92505	1.80934	1.80215	1.84485	1.84676	1.845	1.79564	1.83462	1.81558	1.78123	1.81789	1.80555	1.77849	1.60038	1.44419	1.36558	1.31863	1.33896	1.27448	1.23886	1.16027	1.29818	1.32112	1.27725
101	HtMi / HtMi	young	b	4	65.3333	50.0219	124.779	140.744	142.172	113.556	75.563	41.2474	24.2842	17.0051	13.0931	10.0096	8.03143	6.78658	6.06842	5.37405	4.57271	3.54153	3.13432	3.00189	2.74221	2.59282	2.47173	2.29992	2.19077	2.01332	1.86769	1.80028	1.76667	1.55783	1.36282	1.22148	1.27285	1.18749	1.09171	1.06489	1.05538	1.00041	1.02498	1.12795	1.12513	1.20026	1.29246	1.37402	1.45235
101	HtMi / HtMi	young	r	1	51.3333	110.014	268.808	183.654	208.166	229.91	192.478	125.167	81.8668	58.9941	43.1319	28.9836	22.5637	17.2047	13.4145	11.2108	9.15807	7.50509	6.52596	5.55016	5.29809	4.97277	4.55834	4.22416	3.82579	3.63484	3.52506	3.30591	3.01511	2.95262	3.09534	3.27582	3.38201	3.2188	3.43074	3.44048	3.36614	3.45097	3.96773	4.19712	5.64529	7.13728	8.5165	8.81375	6.80172
101	HtMi / HtMi	young	r	2	61	63.2887	163.613	213.187	257.407	236.785	156.457	92.7299	64.1047	42.8597	31.4596	23.9147	17.7255	13.7086	10.9966	9.43005	8.08608	6.82413	5.69625	5.0434	4.39543	4.06219	3.79967	3.50313	3.26543	3.02107	2.84655	2.79487	2.85083	2.80874	2.78962	2.82305	2.95421	3.02561	3.08625	2.94673	3.03702	3.45186	4.12627	4.69774	5.84686	6.57345	6.35978	5.3863	3.84609
101	HtMi / HtMi	young	r	3	42.3333	59.744	161.892	180.154	175.631	126.305	84.2105	55.1733	34.5512	23.385	17.1343	13.3705	10.9389	9.06605	7.8629	6.717	5.80284	4.90882	4.21917	3.8212	3.51547	3.32662	3.32499	3.10648	2.89266	2.76864	2.80161	2.99263	3.05154	3.09685	3.26939	3.18742	2.94165	2.34956	2.26296	2.41296	2.24223	2.41139	2.8072	3.20477	3.6247	3.65945	3.35606	2.62421	2.0238
101	HtMi / HtMi	young	r	4	17	53.3178	108.697	82.318	60.201	48.9372	36.2349	24.132	14.5034	9.34266	7.3378	5.64956	4.92538	4.4327	4.55888	3.8341	3.44992	2.98511	2.63902	2.37488	2.1623	1.85711	1.91182	1.78362	1.75647	1.7642	1.69249	1.59093	1.51105	1.4058	1.50579	1.45653	1.3301	1.20046	1.07793	1.03079	1.09867	1.123	1.02894	1.00155	1.00252	1.01972	0.972803	0.985276	0.981313
108	HtMa /HtMi	young	b	1	59.3333	37.3516	86.4933	97.6024	121.701	103.101	71.837	47.2635	30.4624	24.4858	19.86	15.2719	12.3765	10.2831	8.29194	7.0375	5.95988	5.3012	4.55051	3.91149	3.54967	3.05447	2.76266	2.61791	2.38246	2.18587	2.07669	1.8147	1.61087	1.56276	1.37867	1.21654	1.08586	1.09986	0.996111	0.937538	0.875818	0.917254	0.984996	0.998799	1.06176	1.23334	1.19577	1.01965	0.905779
108	HtMa /HtMi	young	b	2	80.6667	32.1812	70.1529	67.091	61.7659	44.1138	29.3328	17.9827	13.1573	9.90535	7.99256	6.65448	5.681	5.09712	4.46487	3.71944	3.56467	3.19367	2.66774	2.29695	2.06293	1.85584	1.73842	1.67295	1.60283	1.54779	1.48672	1.50353	1.45522	1.52817	1.40045	1.31609	1.237	1.11394	0.988026	0.9305	0.905212	0.90164	0.886883	0.841046	0.735398	0.744133	0.745571	0.704539	0.68428
108	HtMa /HtMi	young	b	3	68	22.5033	60.2499	66.7676	66.5082	46.7189	29.9232	21.1132	15.2237	11.539	9.08907	7.01394	6.83048	6.58966	5.39243	4.49352	4.06795	3.62636	3.2702	2.80339	2.42401	2.09967	1.89235	1.82686	1.69019	1.55345	1.39841	1.30976	1.20569	1.1027	1.02195	0.990093	0.948054	0.893297	0.811271	0.746507	0.691292	0.646614	0.622441	0.572509	0.570152	0.565389	0.53658	0.538654	0.541404
108	HtMa /HtMi	young	b	4	62.6667	20.1809	42.2847	38.0602	33.7137	21.2613	15.5707	11.2402	8.0033	6.77998	5.44305	4.78787	4.59928	4.74061	4.10529	3.41325	2.98925	2.50615	2.27338	2.07155	1.93318	1.51943	1.47	1.30957	1.25836	1.1005	0.9815	0.968145	0.934122	0.89852	0.842577	0.860756	0.822647	0.749239	0.777725	0.757822	0.724726	0.691158	0.726798	0.700944	0.566526	0.530683	0.52757	0.534509	0.568088
108	HtMa /HtMi	young	r	1	54.3333	38.9976	86.9299	94.6191	119.128	115.618	100.091	63.3865	43.5778	33.1817	27.1778	22.5847	16.8259	13.1521	10.4408	8.88885	7.0748	5.77823	5.32983	4.71856	4.05432	3.73071	3.31724	3.06257	2.67638	2.61765	2.47013	2.25456	2.08235	1.89636	1.55857	1.53108	1.47272	1.32337	1.26069	1.2796	1.26437	1.24984	1.205	1.40577	1.89098	2.1646	1.91285	1.55482	1.25556
108	HtMa /HtMi	young	r	2	65.3333	55.814	118.629	125.29	140.15	112.425	72.8271	45.7704	30.6061	24.3904	19.3958	14.8754	11.6233	9.98404	8.2125	6.60307	5.27426	4.38792	3.84477	3.62534	3.292	3.09468	2.92786	2.57214	2.19952	2.12858	2.06194	1.81115	1.72234	1.58135	1.44614	1.28942	1.28561	1.18048	1.0546	0.986402	0.949451	0.922162	0.928375	0.970731	1.06314	1.10697	0.959064	0.842156	0.805076
108	HtMa /HtMi	young	r	3	56	39.4973	94.7186	88.6107	80.3079	56.1535	37.2965	24.6974	17.6478	13.2237	10.9035	9.33568	8.42683	6.95296	5.77714	4.87769	4.47243	3.94826	3.39955	2.95444	2.57769	2.34739	2.0695	1.99709	2.03287	1.97826	1.83861	1.68088	1.58954	1.62087	1.55868	1.42705	1.35401	1.31856	1.20098	0.989022	0.855599	0.816333	0.807598	0.769275	0.729309	0.682602	0.667202	0.668355	0.654628
108	HtMa /HtMi	young	r	4	42	25.8327	57.3752	59.1325	49.3782	34.2911	22.3466	16.1917	11.1647	9.01466	7.66906	6.48161	5.68532	4.76081	3.88054	3.49023	3.01463	2.93824	2.52442	2.14237	1.86588	1.7389	1.57513	1.44667	1.50856	1.41001	1.42122	1.37784	1.25548	1.18905	1.18133	1.13766	1.05137	1.01219	0.9572	0.86008	0.76678	0.691894	0.6746	0.669041	0.614709	0.537444	0.527129	0.543851	0.528727
115	HtMa / HtMa	young	b	1	53.6667	37.3593	95.9553	121.165	138.389	119.99	88.0468	62.3727	41.3884	30.4999	24.4705	18.9704	15.1771	12.0747	9.08837	7.82172	6.53039	5.15556	4.50931	3.88131	3.41022	2.95502	2.6938	2.38907	2.35355	2.28112	2.0453	1.91366	1.97506	1.83668	1.79713	1.71159	1.65895	1.65723	1.54102	1.39954	1.25605	1.13647	1.05366	0.983974	0.889731	0.781757	0.74164	0.753776	0.76524
115	HtMa / HtMa	young	b	2	46.3333	27.6355	67.4852	79.87	86.1969	65.1273	41.7914	23.7396	17.607	14.4711	12.061	10.2128	8.36246	7.4061	6.22106	4.94146	3.95168	3.35534	2.97249	2.551	2.29931	2.13517	2.04617	1.86534	1.60745	1.6143	1.59388	1.56795	1.51974	1.61175	1.63243	1.52646	1.69492	1.64067	1.46537	1.3361	1.23842	1.14118	1.12468	1.01832	0.9565	0.946427	0.938652	0.818192	0.81865
115	HtMa / HtMa	young	b	3	52	19.0511	47.5858	47.9649	50.4159	36.8741	22.7643	14.3843	11.8439	10.2353	8.15169	6.98909	5.94215	4.92006	3.91539	3.38137	3.00518	2.4909	2.23374	1.91655	1.81356	1.75601	1.61223	1.39763	1.32537	1.3151	1.2645	1.17804	1.15201	1.21221	1.22227	1.13187	1.159	1.16357	1.08368	1.03453	1.05097	0.980326	0.926139	0.856369	0.73362	0.722946	0.701218	0.727739	0.687122
115	HtMa / HtMa	young	b	4	54.3333	23.6632	48.1961	53.0793	49.101	31.4676	20.1139	13.9302	10.4902	8.42512	7.63693	6.5827	5.86607	5.06505	4.39954	3.6125	2.92489	2.64123	2.23113	2.03234	1.93404	1.58531	1.47974	1.43001	1.33537	1.24102	1.15652	1.16572	1.17719	1.18363	1.1852	1.09009	1.04783	1.02617	0.976798	0.958573	0.858528	0.919852	0.883894	0.763641	0.704871	0.639569	0.627257	0.612695	0.594193
115	HtMa / HtMa	young	r	1	58.6667	58.3127	121.747	115.637	136.538	135.01	126.599	103.118	71.2307	50.9997	36.6425	26.8926	19.1666	14.0814	10.6909	8.81563	7.63842	6.56394	5.74921	4.41833	3.94013	3.54277	3.11867	2.80387	2.71577	2.52883	2.27453	2.09754	1.87808	1.82211	1.86649	1.87557	1.72656	1.67575	1.68541	1.52208	1.49723	1.38385	1.22808	1.09257	0.995725	1.03537	0.994909	0.908446	0.9216
115	HtMa / HtMa	young	r	2	79.6667	37.7777	96.6196	127.679	141.195	105.356	72.259	47.376	32.1909	23.7277	18.6264	15.1755	11.4039	9.13427	7.12865	5.76094	4.53016	3.7844	3.51903	3.17848	2.63751	2.38511	2.15256	1.93386	1.78453	1.70989	1.60008	1.61433	1.65178	1.56538	1.59931	1.51061	1.47586	1.42015	1.32969	1.19682	1.11811	1.05805	0.977134	0.923519	0.841289	0.795383	0.762878	0.789242	0.800152
115	HtMa / HtMa	young	r	3	76	20.4891	46.5	46.3405	44.7164	32.2705	20.2018	14.2842	11.7148	9.49154	7.9735	6.76711	5.83441	5.03416	4.06343	3.4125	2.90816	2.6797	2.32957	2.01023	1.75259	1.58731	1.50531	1.53929	1.40832	1.31669	1.29792	1.35872	1.44286	1.48692	1.4763	1.38738	1.27799	1.19036	1.16749	1.12089	1.00497	0.929277	0.920504	0.824232	0.751572	0.729261	0.685005	0.6364	0.645816
115	HtMa / HtMa	young	r	4	50.6667	33.1422	65.275	58.9377	52.047	34.8867	24.358	17.6461	13.7115	10.8962	9.14928	8.49013	7.29396	6.0208	5.08687	4.25116	3.57017	3.07126	2.56089	2.32891	2.18179	2.03017	1.80189	1.62886	1.62758	1.42022	1.38316	1.29493	1.23863	1.23055	1.31583	1.20171	1.13595	1.08096	1.05781	1.02356	0.921823	0.855662	0.799544	0.701058	0.657857	0.643941	0.574219	0.56601	0.576684
119	HtMa / HtMa	young	b	1	40.3333	24.4278	54.3215	66.8831	94.132	82.6485	60.1707	44.5874	30.9115	24.0536	20.7248	15.7749	12.6525	10.5334	8.643	6.66392	5.80554	4.52593	3.91548	3.53012	2.96182	2.61592	2.63765	2.49376	2.19464	1.92714	1.6343	1.47034	1.33025	1.19681	1.11646	0.976528	0.826137	0.763732	0.67561	0.629655	0.584579	0.544534	0.514913	0.480557	0.448079	0.456605	0.479215	0.474273	0.494938
119	HtMa / HtMa	young	b	2	41.3333	29.0955	90.4447	125.545	150.184	117.725	66.3317	45.3299	31.8629	28.5443	22.0925	16.1924	12.636	10.3268	7.52939	5.9447	4.67031	3.9379	3.27513	2.89399	2.75267	2.58796	2.36223	2.17246	2.1417	1.94547	1.66856	1.44345	1.2046	1.05589	1.00168	0.91148	0.817425	0.688165	0.550383	0.543177	0.497928	0.487027	0.467848	0.439321	0.448791	0.411909	0.394233	0.467383	0.563666
119	HtMa / HtMa	young	b	3	58	25.8205	67.4649	83.8456	91.8674	60.4316	35.8099	23.8645	18.3069	14.8556	11.9672	9.09371	7.96532	6.69292	5.29952	4.05748	3.39706	2.86385	2.43797	2.23653	2.0152	1.87202	1.70094	1.48737	1.45387	1.25546	1.11646	1.04172	0.950376	0.826445	0.744768	0.703303	0.647163	0.570234	0.523048	0.492296	0.476924	0.459954	0.440567	0.411727	0.395437	0.389233	0.434159	0.486	0.575208
119	HtMa / HtMa	young	b	4	72.6667	12.4002	29.3887	30.1769	29.9206	21.0412	14.6176	10.0218	7.71505	6.40276	5.36615	4.51832	4.25799	4.02844	3.35176	2.75402	2.35364	1.99081	1.75843	1.62147	1.44465	1.23693	1.21411	1.11658	0.988336	0.923068	0.857076	0.770045	0.682147	0.617357	0.553651	0.49542	0.463771	0.424106	0.40881	0.417147	0.416619	0.38578	0.386519	0.389647	0.362741	0.368664	0.405767	0.428429	0.514642
119	HtMa / HtMa	young	r	1	65	43.2849	116.803	120.901	153.267	153.892	114.28	87.9292	71.2535	55.1101	43.6959	34.944	27.8851	20.5177	14.9385	11.1674	8.09224	6.5188	5.13159	4.74172	4.36135	3.69486	3.19392	3.00139	2.79748	2.59208	2.2191	1.95191	1.67414	1.43963	1.34745	1.19141	1.06597	0.909352	0.831766	0.791183	0.731207	0.678763	0.638378	0.580868	0.527571	0.526005	0.548457	0.601719	0.610401
119	HtMa / HtMa	young	r	2	98	33.0997	84.8306	113.147	133.159	91.3146	55.5282	39.9705	30.2041	22.4907	18.1218	14.558	11.4383	9.1163	7.46387	5.80157	4.5659	3.77832	3.15199	2.62586	2.44589	2.17665	1.96373	1.80442	1.72826	1.68522	1.46493	1.34504	1.23411	1.10168	1.0172	0.920858	0.813553	0.709261	0.634694	0.557468	0.51177	0.478225	0.459063	0.429752	0.39882	0.406161	0.420593	0.474488	0.565463
119	HtMa / HtMa	young	r	3	71.3333	20.0164	42.3003	42.7924	46.2909	33.7615	20.4561	14.9603	11.7621	9.73467	8.69952	7.8781	6.68699	6.15134	5.10883	3.89865	3.15628	2.6171	2.22841	1.93901	1.65858	1.42292	1.39303	1.30301	1.22379	1.12772	1.02716	1.00995	0.948111	0.889926	0.850229	0.694148	0.59323	0.516494	0.504433	0.493953	0.450063	0.425456	0.436874	0.390885	0.390718	0.404739	0.420962	0.462295	0.527505
119	HtMa / HtMa	young	r	4	41	21.41	49.0266	32.2104	24.9071	17.9437	12.9683	10.2177	8.73083	7.33746	6.30832	6.06586	5.47992	5.1144	4.77314	4.0324	3.34207	2.65151	2.33762	2.07322	1.79692	1.53091	1.43792	1.39139	1.22797	1.08747	0.874268	0.824179	0.764009	0.718054	0.721432	0.690792	0.587826	0.541588	0.51435	0.471912	0.47785	0.441691	0.426364	0.443362	0.397402	0.410964	0.467551	0.53976	0.653952
129	HtMa / HtMa	young	b	1	51.6667	19.0451	49.685	51.9535	47.8297	37.36	28.5947	19.8066	15.0359	13.1386	10.4461	8.00196	6.65194	5.98717	4.89427	3.99678	3.46199	3.24535	2.84023	2.51746	2.26236	2.14512	2.04	1.95595	1.8508	1.5999	1.47203	1.32045	1.30822	1.13698	0.991374	0.883416	0.783265	0.672159	0.580295	0.505306	0.482123	0.450799	0.435555	0.398573	0.415614	0.417506	0.376592	0.37099	0.412746
129	HtMa / HtMa	young	b	2	63.6667	26.4809	67.4577	84.1354	73.8971	57.8402	37.7236	25.0872	17.248	12.9632	10.9358	9.17706	6.60265	5.10067	4.37414	3.69625	3.22394	2.73323	2.38328	2.22201	2.03658	1.81435	1.71259	1.5336	1.40878	1.26322	1.15587	1.05083	0.992683	0.891376	0.778512	0.658598	0.539029	0.469268	0.407374	0.350028	0.33902	0.345885	0.332791	0.322789	0.284983	0.266286	0.284098	0.299823	0.328752
129	HtMa / HtMa	young	b	3	77	17.4317	45.3146	42.2274	34.3738	23.6828	15.3935	10.8313	8.02667	6.78505	5.75164	4.60681	3.70864	3.21426	2.68531	2.20299	1.93018	1.76828	1.48318	1.36977	1.25121	1.14031	1.06247	0.976561	0.914342	0.843068	0.803239	0.754299	0.713354	0.622614	0.575279	0.499736	0.426696	0.393499	0.35234	0.355864	0.361215	0.342256	0.363125	0.346857	0.291518	0.257386	0.265266	0.319157	0.306728
129	HtMa / HtMa	young	b	4	78	15.4628	35.9468	33.2047	26.5329	18.9186	13.9516	10.9727	7.77556	5.93876	5.02794	4.02709	3.28033	2.97023	2.5702	2.18977	1.88225	1.64666	1.50453	1.39947	1.23708	1.13412	1.03518	0.947809	0.853445	0.733602	0.707859	0.699223	0.633987	0.551533	0.506594	0.438483	0.380438	0.330659	0.301386	0.280474	0.280664	0.285813	0.277732	0.294605	0.293029	0.260316	0.239821	0.261614	0.282931
129	HtMa / HtMa	young	r	1	32.6667	21.6519	56.8627	61.6071	77.1229	97.593	87.2908	52.1783	33.9215	26.2855	20.127	16.3964	13.1879	10.5779	8.4432	6.64275	5.77497	4.76911	3.90661	3.42592	3.46728	3.2232	2.97072	2.529	2.21556	2.03861	1.88135	1.86483	1.80625	1.81616	1.66348	1.56157	1.40977	1.19297	1.01881	0.895609	0.785322	0.688411	0.618958	0.586705	0.668916	0.674174	0.638195	0.576303	0.534301
129	HtMa / HtMa	young	r	2	145.667	24.2947	66.9612	83.8388	83.2209	64.411	41.802	26.9397	20.1922	16.0225	12.6328	10.3797	8.65598	7.11998	5.65116	4.56201	3.78787	3.07775	2.6877	2.31434	2.00874	1.87848	1.79161	1.6008	1.47951	1.32903	1.22188	1.18435	1.17877	1.11339	0.982098	0.871869	0.784388	0.670501	0.555945	0.475746	0.427502	0.432516	0.444989	0.427056	0.413557	0.373999	0.34432	0.355086	0.374334
129	HtMa / HtMa	young	r	3	120.333	21.037	42.6165	35.6483	28.6782	20.1893	13.1046	9.5599	7.79407	6.31618	5.50268	4.76044	3.99053	3.33823	2.8359	2.41913	2.02314	1.79329	1.52467	1.38406	1.25366	1.17186	1.06959	0.902331	0.852919	0.864281	0.796102	0.710288	0.633588	0.5702	0.523989	0.466885	0.435851	0.402253	0.350339	0.341366	0.337173	0.353384	0.380828	0.359547	0.311634	0.283346	0.255468	0.241103	0.235666
129	HtMa / HtMa	young	r	4	57.6667	22.0901	49.6013	27.7864	18.2339	14.0385	9.95582	7.41561	5.71303	5.4956	4.76258	4.08994	3.30749	2.82278	2.58075	2.27312	1.84249	1.59329	1.42454	1.29544	1.17284	1.16796	1.0992	0.969092	0.872454	0.770792	0.72879	0.666708	0.602969	0.516084	0.442937	0.407674	0.415367	0.392282	0.35153	0.342781	0.336165	0.350711	0.358938	0.357047	0.320443	0.291989	0.286052	0.286038	0.29598
131	HtMa / HtMa	young	b	1	56	23.6201	65.0849	62.6092	70.9955	58.8911	37.0957	23.4214	14.9757	11.5223	9.63835	7.90201	6.98617	5.66676	4.56875	3.74789	3.23855	2.85255	2.36183	2.08333	1.846	1.63315	1.37204	1.17481	1.14668	1.0924	0.95485	0.905204	0.840987	0.774251	0.740873	0.646444	0.567513	0.490314	0.453295	0.384688	0.35144	0.324764	0.318831	0.317286	0.314235	0.304465	0.296294	0.297823	0.29622
131	HtMa / HtMa	young	b	2	59	19.8995	51.9194	67.1054	65.9169	46.3125	25.2385	16.0466	11.486	9.08683	7.29336	6.08346	5.13418	3.91229	3.18692	2.618	2.32114	1.92045	1.63718	1.39053	1.22574	1.16163	1.10115	1.01272	0.911207	0.846437	0.783416	0.758932	0.727423	0.661129	0.616304	0.550472	0.502026	0.477262	0.420439	0.368412	0.342118	0.325703	0.289715	0.274689	0.27474	0.272502	0.291445	0.308622	0.342199
131	HtMa / HtMa	young	b	3	62	16.1142	40.6124	46.531	41.5871	26.9556	15.1522	9.95649	7.33303	5.88317	5.00918	4.32377	3.64777	3.00839	2.77411	2.22136	1.80878	1.64535	1.42914	1.19683	1.02087	0.964498	0.891216	0.839686	0.800885	0.777638	0.747055	0.666819	0.620605	0.598296	0.577132	0.520671	0.491081	0.437074	0.401158	0.362395	0.330921	0.327894	0.296312	0.275148	0.271954	0.256018	0.254994	0.278747	0.303742
131	HtMa / HtMa	young	b	4	59.3333	12.5413	23.0033	17.6968	14.5225	8.84422	6.17707	4.634	3.79308	3.59855	3.21517	2.75647	2.54145	2.05238	1.8434	1.61245	1.42631	1.19754	1.04701	0.957949	0.845849	0.783467	0.73375	0.684675	0.627749	0.559377	0.550502	0.548448	0.533873	0.523805	0.496871	0.467203	0.442029	0.452028	0.405173	0.358673	0.339499	0.308335	0.278733	0.261517	0.241775	0.244114	0.267392	0.272184	0.296074
131	HtMa / HtMa	young	r	1	52.3333	17.0573	50.9924	65.5318	84.7632	88.6059	66.8072	37.2714	25.0218	19.5739	14.5152	11.4611	9.52149	7.00389	5.66086	4.71354	3.94359	3.1618	2.64695	2.28151	1.9867	1.84679	1.7061	1.52195	1.27531	1.1741	1.15363	0.980702	0.908929	0.873498	0.799446	0.736598	0.675047	0.647353	0.571521	0.522549	0.459175	0.440955	0.420065	0.401079	0.397619	0.387173	0.37899	0.378022	0.373317
131	HtMa / HtMa	young	r	2	68.6667	18.6687	52.6941	66.3016	75.7142	58.0789	33.812	19.6612	14.4351	11.3317	9.22349	8.18146	6.68712	5.47919	4.28256	3.30014	2.75795	2.42394	1.99011	1.83956	1.6014	1.41451	1.2047	1.13686	1.06829	0.98723	0.90445	0.897851	0.920907	0.947149	0.900178	0.860273	0.823656	0.705922	0.593407	0.500131	0.432957	0.374767	0.332411	0.330199	0.328373	0.310114	0.328957	0.324141	0.322811
131	HtMa / HtMa	young	r	3	55.6667	20.0329	49.7328	61.0626	59.8008	43.0867	24.3142	14.2489	11.1925	8.6087	6.42413	5.35914	4.57554	3.69613	3.04396	2.56121	2.21711	1.82777	1.44476	1.26379	1.2302	1.10883	0.977868	0.935045	0.880408	0.829767	0.773538	0.73959	0.687352	0.683397	0.666042	0.671831	0.603783	0.511821	0.477918	0.4562	0.42264	0.38687	0.357402	0.358473	0.351644	0.33956	0.329236	0.332907	0.372492
131	HtMa / HtMa	young	r	4	61.3333	10.7693	25.111	29.5617	27.2354	17.3703	10.7739	7.74884	6.03048	5.16972	4.50501	4.06185	3.31917	2.70793	2.28342	2.05633	1.87607	1.57003	1.25997	1.21304	1.07593	0.928279	0.903539	0.852824	0.758275	0.748773	0.712914	0.721239	0.695653	0.65244	0.636111	0.638382	0.610581	0.56984	0.522789	0.461041	0.417566	0.411384	0.382318	0.353618	0.332875	0.332784	0.342995	0.347219	0.371371
132	HtMa / HtMa	young	b	1	56	36.2587	90.8356	84.5676	92.3022	91.0218	80.3282	63.2883	42.7681	30.2285	24.3831	19.0466	15.5097	12.5676	9.74266	8.51843	7.40352	6.52538	5.57099	4.37159	3.73254	3.3261	2.74024	2.41517	2.16669	1.94306	1.88217	1.75797	1.90849	1.90968	1.81367	1.89747	1.92593	1.83282	1.88291	1.76469	1.53431	1.42804	1.29733	1.20145	1.05704	0.956291	0.835073	0.825839	0.81581
132	HtMa / HtMa	young	b	2	74	71.1552	167.462	157.969	168.859	144.479	114.087	73.1371	44.5926	33.4231	25.0716	18.397	14.4852	11.1122	8.70075	7.16274	5.84403	4.94385	4.07096	3.35513	2.89995	2.64725	2.3077	1.97787	1.75794	1.82205	1.73236	1.66158	1.60863	1.61435	1.74715	1.81766	1.84873	1.92271	1.91942	1.68616	1.40478	1.19374	1.05743	0.91778	0.765494	0.658429	0.615908	0.593473	0.585959
132	HtMa / HtMa	young	b	3	69	25.8483	60.8468	47.8836	34.1331	25.9699	18.6239	13.412	10.2892	8.58468	7.22625	6.0786	5.23036	4.45262	3.73598	3.22977	2.8271	2.30459	2.01328	1.75747	1.60169	1.422	1.2378	1.10028	1.04897	0.946329	0.980627	0.997317	1.04336	1.06093	1.06262	1.07459	1.13602	1.05131	0.993024	0.928736	0.8051	0.69735	0.59696	0.533429	0.49304	0.466178	0.464414	0.506795	0.5458
132	HtMa / HtMa	young	b	4	56	29.1601	72.1508	67.4011	54.3146	40.1587	30.1601	22.1961	16.4427	11.7295	8.94015	7.80107	6.98831	6.01486	5.01378	4.43498	3.81068	3.06247	2.73253	2.35364	2.20364	1.84629	1.65701	1.44594	1.24456	1.1159	1.0348	1.01654	1.0046	1.01608	1.02617	1.02247	1.03791	1.00338	0.934896	0.833526	0.766442	0.694613	0.62905	0.587158	0.539808	0.503294	0.491	0.517896	0.569553
132	HtMa / HtMa	young	r	1	55.6667	36.002	98.3742	107.937	129.745	138.139	140.15	123.868	81.0205	52.0235	40.8064	31.9859	23.5405	15.9306	12.8288	10.2266	8.34905	7.20015	6.18656	5.33142	4.46403	3.79787	3.32037	2.89217	2.84243	2.55683	2.3215	2.33357	2.24582	2.13508	2.09355	2.09885	2.10601	2.18939	1.98743	1.94828	2.0391	1.96488	1.87426	1.88795	1.64791	1.41019	1.09504	0.911114	0.809378
132	HtMa / HtMa	young	r	2	68.3333	45.8126	118.526	127.922	132.98	119.26	98.1607	69.0497	44.8626	30.8716	23.8576	19.1706	15.1598	11.5548	8.94357	6.92141	5.47097	4.60775	3.66177	3.1964	2.83925	2.55026	2.25318	1.88906	1.65841	1.60777	1.66337	1.6696	1.62901	1.67534	1.8159	1.83014	2.07166	2.24479	2.31574	2.27482	2.10492	1.80646	1.43868	1.14516	0.898242	0.734159	0.640438	0.623818	0.620935
132	HtMa / HtMa	young	r	3	50.6667	54.6245	111.004	94.354	75.8275	64.8066	46.5636	30.9224	21.375	17.0356	13.3602	10.1692	8.74343	7.30488	5.94732	4.85551	3.81861	3.45549	2.8644	2.41763	2.11132	1.72531	1.57647	1.47971	1.36961	1.18307	1.26847	1.32429	1.36561	1.37557	1.47517	1.62404	1.65687	1.55628	1.52976	1.45885	1.21205	1.12789	0.97271	0.751375	0.681971	0.642602	0.582642	0.594594	0.633763
132	HtMa / HtMa	young	r	4	46.3333	110.455	187.401	104.683	76.797	57.5755	41.6228	28.148	18.7435	14.5722	10.8593	8.92394	7.7503	6.49999	5.80396	5.08924	3.66637	3.06364	2.82081	2.30107	1.94714	1.68882	1.46235	1.3633	1.32333	1.26967	1.18147	1.10666	1.23367	1.30063	1.33513	1.35336	1.50271	1.66729	1.68497	1.50119	1.1626	0.930213	0.752733	0.671357	0.539568	0.523839	0.502826	0.481926	0.51381
134	HtMa / HtMa	young	b	1	59.3333	25.3108	61.4269	76.9979	84.093	68.7087	45.9705	27.9486	18.93	14.5308	12.1722	9.78763	8.12942	6.78062	5.82104	4.9945	4.61539	3.99544	3.31562	2.72072	2.4439	2.45899	2.25657	2.27499	2.36902	2.23583	2.06452	2.16883	2.2701	2.13823	2.26174	2.28011	2.2366	2.15001	2.01616	1.85089	1.71409	1.61233	1.46355	1.42749	1.45001	1.45757	1.52441	1.43871	1.13759
134	HtMa / HtMa	young	b	2	82.6667	29.3533	75.5879	77.3676	68.5485	47.7493	30.6229	20.751	14.9481	11.0367	8.72489	7.16561	6.38235	5.57187	4.87647	4.40498	3.98123	3.36745	2.92538	2.47178	2.27952	2.31055	2.13112	2.12103	2.11868	2.1889	2.16919	2.19249	2.32429	2.39511	2.45649	2.46493	2.44061	2.30279	2.31126	2.03892	1.84598	1.69912	1.5785	1.54764	1.46398	1.38645	1.24973	1.09969	0.942887
134	HtMa / HtMa	young	b	3	91	20.2566	42.7981	34.6414	30.9991	24.1038	15.7879	11.1274	7.15285	5.10722	4.21299	3.6625	3.21184	3.03797	2.94507	2.78967	2.56222	2.20665	2.05839	1.88704	1.60757	1.46992	1.4103	1.36124	1.38398	1.36245	1.39729	1.38841	1.38124	1.49695	1.57183	1.61344	1.72321	1.72358	1.77637	1.72617	1.70991	1.71333	1.50731	1.39931	1.35006	1.31545	1.30448	1.19675	1.00776
134	HtMa / HtMa	young	b	4	58	23.5209	77.0283	56.7529	33.4255	23.5409	18.2609	13.8278	9.34101	7.16442	5.73569	4.83493	4.71545	4.08417	3.39186	3.10309	2.73396	2.62161	2.19801	1.87061	1.77061	1.69175	1.62132	1.59194	1.5307	1.57881	1.50004	1.49878	1.62934	1.70168	1.61491	1.63285	1.72371	1.82631	1.88937	1.79063	1.72181	1.70424	1.52605	1.30419	1.21846	1.13011	0.984435	0.833561	0.74349
134	HtMa / HtMa	young	r	1	60	30.3834	88.0361	127.781	154.91	151.54	109.648	74.1347	49.2832	35.2962	26.359	20.0908	15.8305	13.4886	11.7775	9.68397	7.74494	6.51348	5.70761	4.90887	4.52189	4.10921	3.87704	3.74148	3.66338	3.50371	3.57834	3.61186	3.6974	3.66044	3.56502	3.50078	3.2518	3.01819	2.887	2.59195	2.37264	2.21222	2.01269	1.93915	2.1003	2.60769	2.92701	2.50477	1.7752
134	HtMa / HtMa	young	r	2	70	28.8894	86.4709	119.298	120.688	86.0192	54.5278	34.2891	24.2967	17.6017	13.8133	11.2754	9.64396	8.40814	7.05412	6.10255	5.28255	4.61505	3.80904	3.2521	3.04234	3.09182	3.10379	3.1277	2.93862	2.91839	3.1458	3.04632	3.02992	3.20206	3.10365	3.05717	2.75996	2.63321	2.41785	2.16809	2.09392	1.8637	1.75254	1.72092	1.66131	1.72216	1.56991	1.303	0.989856
134	HtMa / HtMa	young	r	3	72.3333	23.6439	64.4964	84.7941	82.3904	58.5445	35.8193	22.6619	16.3647	12.396	9.75893	7.88748	7.1762	6.53446	5.82425	4.9125	4.30286	3.73	3.33454	2.96848	2.68036	2.52104	2.38241	2.4715	2.65899	2.63641	2.77348	2.90017	2.98802	2.93972	2.81119	2.62116	2.44901	2.35381	2.25492	2.14819	1.9724	1.74038	1.48352	1.54419	1.51348	1.49281	1.33593	1.1702	1.00388
134	HtMa / HtMa	young	r	4	53	15.7939	32.8039	27.1896	26.0075	20.4447	13.7189	10.186	7.97416	6.44349	5.55777	5.0702	4.60462	4.34821	3.97848	3.58271	3.29913	3.08223	2.72947	2.5193	2.29718	2.28428	2.18168	2.09279	2.22644	2.27193	2.16102	2.12935	2.13388	2.1283	2.18484	2.2409	2.16796	2.21698	2.06323	1.97743	2.05633	1.84381	1.77678	1.81287	1.70392	1.61566	1.44484	1.31392	1.14162
136	HtMa /HtMi	young	b	1	59.6667	71.4423	173.481	223.015	268.739	239.775	168.825	114.697	71.8514	46.1595	38.2977	34.57	25.9962	19.2008	16.1723	12.8428	10.7927	8.92748	7.61307	6.99235	5.75079	5.16234	4.76302	4.32504	3.80106	3.74993	3.75603	3.31065	2.9272	2.74348	2.31015	1.78607	1.4241	1.29454	1.09714	0.895206	0.78245	0.707762	0.598215	0.511654	0.470439	0.445753	0.458178	0.452416	0.45358
136	HtMa /HtMi	young	b	2	86	41.8439	120.375	149.237	144.718	97.4276	55.7296	33.8455	22.8228	17.8694	14.8916	11.9178	9.95504	8.60163	7.36688	6.24992	5.34929	4.2992	3.57283	3.18115	2.92622	2.76362	2.76033	2.73584	2.69407	2.70926	2.70337	2.73272	2.45262	2.19737	2.1858	1.88738	1.50341	1.15635	0.886962	0.74416	0.615457	0.531763	0.449734	0.401296	0.390774	0.388122	0.377181	0.392785	0.41283
136	HtMa /HtMi	young	b	3	95.6667	31.9034	87.713	115.689	121.926	84.8328	49.3566	29.0997	19.594	14.616	11.6492	10.0064	8.84329	7.90165	6.81055	5.66004	4.55328	3.73786	3.32744	2.89762	2.48352	2.25025	2.12302	1.96728	1.92576	1.82962	1.71185	1.55521	1.41979	1.3365	1.23281	1.1282	1.02401	0.850193	0.705327	0.594725	0.546842	0.452426	0.39333	0.350877	0.324136	0.300253	0.293495	0.298047	0.300662
136	HtMa /HtMi	young	b	4	54	19.5111	41.9244	39.9807	39.1937	28.8535	18.7465	13.3171	9.43827	7.35378	6.67261	5.92428	5.11404	4.88985	4.71636	4.14876	3.52753	2.90718	2.2517	2.03315	1.81772	1.60479	1.57346	1.38943	1.30115	1.24045	1.17343	1.0944	1.05469	1.01867	0.905871	0.754531	0.74754	0.738795	0.655939	0.583717	0.522074	0.470032	0.409705	0.349476	0.30892	0.296072	0.295788	0.277044	0.287497
136	HtMa /HtMi	young	r	1	60.6667	58.0155	158.522	217.092	300.49	297.171	229.767	160.617	106.325	72.8697	57.4514	46.8655	37.1942	29.0734	21.2344	16.3467	12.993	11.1893	9.80988	7.76196	7.01011	6.06553	5.57696	5.15325	4.66852	4.52982	4.20308	3.64265	3.27075	2.86004	2.50169	2.19109	1.83741	1.51993	1.25053	1.15851	0.982476	0.813366	0.715956	0.61907	0.570895	0.594585	0.51214	0.491676	0.481254
136	HtMa /HtMi	young	r	2	83.6667	70.1111	161.2	199.875	260.801	212.049	118.707	70.1722	49.1062	35.8381	28.59	22.8571	18.4111	14.5924	11.9347	9.85135	7.54736	6.29698	5.42647	4.55964	3.93953	3.57131	3.0562	2.89263	2.89989	2.80874	2.74934	2.67625	2.53819	2.47627	2.08632	1.86028	1.64672	1.31743	1.03413	0.853161	0.695539	0.571941	0.504374	0.472087	0.422016	0.390068	0.357898	0.363533	0.377286
136	HtMa /HtMi	young	r	3	63	28.7661	76.5811	93.2307	91.4378	66.6294	37.4754	22.7834	16.9237	13.0465	11.0085	9.48773	7.71874	6.81286	6.07999	5.32389	4.10582	3.36158	2.95599	2.65498	2.179	1.93182	1.905	1.85055	1.87173	1.85907	1.97091	2.1577	2.10484	1.98244	1.83051	1.58955	1.41777	1.18874	0.952498	0.795432	0.639757	0.555865	0.475294	0.419568	0.385159	0.364862	0.348517	0.36771	0.382242
136	HtMa /HtMi	young	r	4	58.3333	18.8082	49.0355	53.3116	51.1598	32.8861	21.0751	13.8581	10.5158	9.06465	8.01458	7.46885	6.71863	5.90454	4.93177	4.0909	3.38192	2.75817	2.29739	1.85812	1.57154	1.54283	1.47263	1.46574	1.51001	1.46759	1.42483	1.36843	1.34664	1.33606	1.24722	1.1313	1.05211	0.943536	0.823117	0.691549	0.571172	0.494084	0.419587	0.402762	0.397804	0.375684	0.345954	0.353002	0.383955
149	HtMa /HtMi	young	b	1	56.3333	19.4654	49.7258	53.6977	74.9374	73.8076	47.7907	33.0835	25.1142	19.5159	14.0793	11.5526	9.28618	7.53946	6.55326	5.71658	5.19776	4.45552	3.96718	3.51111	2.86908	2.71236	2.62225	2.47655	2.33362	2.31404	2.20387	2.13872	2.09198	2.04883	2.02156	1.93747	1.97652	2.02089	1.92532	1.7087	1.53715	1.33623	1.08684	0.940884	0.84346	0.750317	0.706196	0.638809	0.53994
149	HtMa /HtMi	young	b	2	91.3333	19.0032	52.7383	69.9392	81.7636	61.949	40.1968	28.5257	19.0987	13.3433	10.2077	8.23102	6.54366	5.61059	4.85473	4.28886	3.9043	3.20944	2.76134	2.36886	2.21548	1.98407	1.85648	1.73421	1.67667	1.62532	1.6186	1.5385	1.50928	1.50473	1.54298	1.46919	1.46789	1.42408	1.37686	1.32409	1.17184	1.00034	0.885434	0.817871	0.71799	0.683952	0.623374	0.553299	0.538728
149	HtMa /HtMi	young	b	3	76	19.5999	42.1829	33.1038	24.8774	18.9374	13.0831	9.13061	6.54236	5.26669	4.41478	3.83726	3.56799	3.35832	3.29687	3.05256	2.56425	2.30352	2.05675	1.71803	1.49402	1.35565	1.22564	1.04519	1.0071	1.04781	0.99694	0.893571	0.832476	0.878836	0.922261	0.893236	0.840402	0.799255	0.793676	0.804544	0.74561	0.75875	0.734855	0.683062	0.681841	0.620838	0.636193	0.632425	0.577679
149	HtMa /HtMi	young	b	4	66	20.8917	47.2495	37.7757	33.3914	25.6294	16.8083	11.3556	7.55761	5.39895	4.40048	3.86419	3.46865	3.24379	2.99809	2.744	2.53547	2.31067	2.04499	1.87264	1.52739	1.31765	1.33572	1.31293	1.13153	1.08672	0.936366	0.901771	0.955345	0.948889	0.902527	0.893285	0.874488	0.849336	0.830025	0.877962	0.874072	0.781854	0.735752	0.646295	0.606312	0.58116	0.571924	0.495565	0.427509
149	HtMa /HtMi	young	r	1	77.6667	40.6777	85.2091	85.4125	119.938	151.419	123.515	70.2978	44.9307	33.9209	26.3436	19.2417	15.8763	12.9142	10.5271	8.75131	7.45394	6.49314	5.59535	4.85862	4.50291	4.1206	3.84024	3.49648	3.28214	3.18357	3.11977	2.88157	2.7695	2.70588	2.55352	2.39649	2.08456	1.85312	1.69525	1.47804	1.32223	1.16699	1.03029	0.947856	0.915479	0.850321	0.790376	0.714836	0.621584
149	HtMa /HtMi	young	r	2	94	52.1761	109.981	75.6337	84.7197	68.9525	41.2888	27.1014	19.2293	13.2505	9.82748	7.90386	6.76614	5.89562	5.1619	4.28034	3.85386	3.49432	3.10057	2.70026	2.361	2.21985	2.17961	2.01656	1.839	1.74452	1.74435	1.69044	1.70613	1.6749	1.63674	1.57638	1.60718	1.54974	1.42129	1.32605	1.20523	1.14693	1.04525	0.95013	0.843003	0.720189	0.654734	0.573407	0.537426
149	HtMa /HtMi	young	r	3	67.6667	52.7097	96.1325	49.1225	39.7668	32.4906	21.563	15.278	11.1876	8.00462	6.23527	5.42792	4.54007	3.91072	3.62748	3.29136	2.95771	2.59883	2.36797	1.99105	1.75722	1.62783	1.45614	1.3081	1.29112	1.23768	1.25686	1.25898	1.16849	1.15144	1.10994	1.06059	1.09853	1.14178	1.22564	1.20281	1.11308	0.997476	0.842328	0.753414	0.676064	0.636681	0.540096	0.470608	0.448027
149	HtMa /HtMi	young	r	4	60.3333	39.1748	83.6936	35.3752	20.1561	15.402	9.9258	6.55927	4.9746	4.42963	3.8211	3.43151	3.19678	3.22994	3.13127	2.74785	2.33295	2.2179	2.04716	1.8687	1.52439	1.31853	1.2079	1.13073	1.0176	0.941396	0.868034	0.857106	0.85629	0.857535	0.852448	0.822391	0.743809	0.720209	0.703031	0.647605	0.615424	0.575725	0.569559	0.599902	0.575173	0.535067	0.501315	0.49922	0.494585
153	HtMa /HtMi	young	b	1	49	54.2757	162.488	199.352	266.312	244.192	179.105	147.093	115.737	85.6218	72.3282	58.4979	42.4409	33.0676	27.9556	21.9596	17.7111	13.9717	12.278	10.4646	8.98357	8.06762	7.27121	6.18568	5.57156	4.89556	4.65051	4.39966	4.26866	4.09957	3.95401	3.68991	2.96145	2.70623	2.3307	2.23181	2.03732	1.99249	1.80741	1.62821	1.52233	1.49816	1.56305	1.58844	1.59297
153	HtMa /HtMi	young	b	2	63.3333	75.4676	204.095	260.5	332.507	276.132	176.277	104.261	80.5081	55.3963	40.2255	33.8033	24.6651	20.1319	16.9767	13.4347	10.3521	8.69027	7.88977	6.38288	5.27825	4.90992	4.40003	3.81714	3.78082	3.41888	3.17909	2.8835	2.71922	2.63616	2.4974	2.27073	2.00099	1.75576	1.64927	1.66063	1.47445	1.31181	1.23777	1.19666	1.06197	0.987917	1.00263	0.990786	1.04324
153	HtMa /HtMi	young	b	3	62.6667	34.6455	86.345	79.7528	70.4918	57.6358	42.835	27.314	19.6564	14.807	11.6279	10.8384	9.34166	8.16156	7.58633	7.14726	6.33024	5.28066	4.94003	4.38774	3.84265	3.13896	2.5392	2.5229	2.38256	2.29879	2.10254	2.05692	1.90953	1.88183	1.83807	1.59883	1.48342	1.37424	1.2967	1.12854	0.987695	1.00762	0.975318	0.874166	0.82543	0.80605	0.812958	0.773163	0.781206
153	HtMa /HtMi	young	b	4	79.6667	33.5293	79.7667	66.5768	61.1063	52.5793	37.3242	25.5037	20.2384	15.9512	13.3639	11.6636	10.7502	9.87407	8.79947	8.32809	6.90934	5.66782	5.05434	4.43849	3.92146	3.77359	3.29702	2.87674	2.52037	2.18629	2.14432	2.04306	1.92203	1.78868	1.60995	1.47321	1.36683	1.31524	1.26096	1.16702	1.05331	0.984938	0.95188	0.92395	0.860617	0.799198	0.777869	0.722732	0.697048
153	HtMa /HtMi	young	r	1	55	80.5519	207.813	250.509	364.314	413.055	387.137	309.632	237.091	194.995	167.551	120.331	83.5384	61.809	42.9563	32.1734	24.1563	18.8204	14.3679	12.9336	11.7852	11.1638	9.92183	8.14048	6.93526	6.23795	6.12609	5.67714	5.17386	4.78504	4.51337	3.98183	3.80854	3.28747	2.91713	2.84942	2.50471	2.33317	2.15535	1.9091	2.00791	2.17379	1.98484	2.03352	2.3441
153	HtMa /HtMi	young	r	2	98.6667	54.034	154.531	205.926	276.403	265.781	185.531	116.885	84.8914	59.9305	46.0002	37.498	32.4388	26.3142	20.6684	16.3753	13.296	10.8304	8.49631	6.8816	6.0552	5.83934	5.2661	4.71532	4.2428	3.96502	3.67552	3.43828	3.25109	3.07908	3.016	2.79391	2.44001	2.15593	1.90016	1.7257	1.55227	1.39263	1.33631	1.26774	1.18772	1.15215	1.11986	1.15196	1.15803
153	HtMa /HtMi	young	r	3	70.3333	53.3454	137.585	164.73	200.606	164.52	95.9863	63.9496	48.2435	33.4648	23.6092	20.0322	15.8635	13.3087	11.7304	10.2092	8.39343	7.26185	6.0943	4.96101	4.57553	3.91034	3.51216	3.0247	2.76655	2.53499	2.55923	2.43356	2.36721	2.36404	2.33524	2.15111	1.94313	1.88605	1.7103	1.54467	1.37689	1.14601	1.06235	0.96381	0.926615	0.867024	0.923726	0.906242	0.882543
153	HtMa /HtMi	young	r	4	53.6667	28.6109	64.3533	54.3541	54.4182	45.6576	30.3026	23.2683	18.3725	13.7542	11.5209	11.2855	10.0445	8.65944	8.12944	7.19802	5.82713	5.00696	4.29391	3.76374	3.19579	2.80724	2.59359	2.57846	2.33454	1.96546	1.7769	1.87864	1.74148	1.80765	1.6578	1.53952	1.4774	1.46496	1.38951	1.22339	1.16583	1.09102	1.02595	0.950714	0.845994	0.798469	0.759346	0.730049	0.750301
160	HtMa / HtMa	young	b	1	61.3333	29.347	76.1482	108.105	158.35	171.842	127.586	84.9154	53.2398	39.1883	27.2299	19.2552	14.902	12.1344	10.317	8.92976	7.41933	6.56317	5.41434	4.96291	4.69204	4.22582	4.0238	4.05331	4.09366	3.70384	3.27801	2.75896	2.35095	2.10052	1.8601	1.62298	1.44107	1.27253	1.10638	1.02184	0.995915	0.927326	0.84114	0.83648	0.77351	0.691384	0.681197	0.68224	0.756696
160	HtMa / HtMa	young	b	2	58.6667	16.9004	51.9831	75.1427	88.4398	60.4314	37.9595	27.5798	18.9591	13.4236	10.4258	8.83998	6.9336	5.73244	4.68637	3.91305	3.48584	3.12121	2.81588	2.64888	2.34767	2.09396	2.03763	2.00232	1.89823	1.82922	1.78201	1.80981	1.58189	1.435	1.28672	1.28971	1.20259	1.17907	1.17846	1.00126	0.921734	0.909257	0.833938	0.781527	0.753422	0.73279	0.738587	0.807153	0.889877
160	HtMa / HtMa	young	b	3	104.667	20.7745	62.2672	85.0379	91.8384	64.0404	39.7411	26.47	18.0641	13.3893	10.2002	8.10869	6.88406	5.59337	4.93146	4.22884	3.79697	3.32371	2.88609	2.6644	2.40889	2.09811	1.95507	1.92597	1.78692	1.68324	1.66787	1.52143	1.34261	1.21462	1.14236	1.07864	0.985842	0.934019	0.896089	0.831555	0.775186	0.73516	0.742349	0.694795	0.67893	0.68768	0.707188	0.73512	0.77882
160	HtMa / HtMa	young	b	4	49.3333	15.2957	41.4589	49.3252	41.1424	28.6309	19.9238	13.9752	11.4043	9.11165	7.33146	6.25819	5.40628	4.7594	4.06586	3.41105	3.18396	2.76375	2.67065	2.40313	2.28327	2.11798	1.90483	1.90387	1.72417	1.73425	1.64461	1.51535	1.31091	1.09602	1.00424	0.988038	0.946061	0.897384	0.881183	0.841781	0.790817	0.707222	0.664376	0.617814	0.609856	0.643422	0.644438	0.656049	0.733077
160	HtMa / HtMa	young	r	1	48.3333	47.6407	109.569	116.43	162.47	218.6	232.659	163.911	97.5282	65.8649	47.2468	35.6217	24.72	18.6962	16.0575	13.0859	10.6285	9.2608	7.74423	6.93068	6.48598	6.06395	5.37391	5.46929	5.2971	5.10585	4.89493	4.63964	3.77242	3.10152	2.62171	2.21161	1.93859	1.71616	1.46919	1.3035	1.20898	1.04746	0.990611	1.02283	1.04164	0.871774	0.75915	0.692532	0.700206
160	HtMa / HtMa	young	r	2	173.333	91.0286	198.983	144.492	154.017	147.458	105.862	63.2694	39.1403	26.5193	19.5158	16.455	13.076	10.48	8.55272	7.25482	6.05917	5.20544	4.7547	4.14635	3.60846	3.30491	3.07128	2.90126	2.71278	2.61418	2.44548	2.26949	2.07467	1.86491	1.62664	1.44443	1.25163	1.13982	1.03496	0.932499	0.868688	0.813086	0.753923	0.717176	0.658285	0.621619	0.60369	0.586495	0.584411
160	HtMa / HtMa	young	r	3	53.3333	24.0276	55.9185	48.425	41.3462	26.6194	17.2089	12.0669	8.80463	7.26589	6.37131	6.29536	5.62488	4.4391	3.53804	3.20593	2.94773	2.64976	2.37973	2.35438	2.12557	1.89182	1.76932	1.8164	1.64772	1.60514	1.62498	1.49685	1.37168	1.16519	1.09823	1.09916	1.02712	1.00624	0.986876	0.895942	0.827068	0.788746	0.755224	0.72288	0.716468	0.668809	0.644062	0.680029	0.692597
160	HtMa / HtMa	young	r	4	56.3333	16.248	44.19	45.2054	38.6538	28.6275	19.2671	13.515	9.63602	8.23031	6.92907	5.46192	5.0556	4.40313	4.35045	3.73598	3.21335	2.91333	2.74644	2.58926	2.45865	2.31641	2.2463	2.10582	1.96752	1.81519	1.68535	1.56015	1.58392	1.49119	1.34113	1.1456	1.0939	1.04617	0.982002	0.897166	0.789149	0.695033	0.653317	0.574756	0.545388	0.508355	0.527901	0.567023	0.594318
162	HtMa /HtMi	young	b	1	79.3333	33.9071	86.3216	92.8056	121.432	115.078	63.4623	35.5749	24.989	17.7316	14.1811	11.0194	9.05401	7.40927	6.11738	5.0783	3.8695	3.47383	2.9296	2.64479	2.41946	2.11305	2.00105	2.03712	1.99575	1.89948	1.76944	1.73086	1.6504	1.63608	1.70503	1.67401	1.59994	1.48816	1.33675	1.24516	1.18059	1.1629	1.11613	1.02924	1.03223	1.03258	1.01317	0.925562	0.805559
162	HtMa /HtMi	young	b	2	118.333	31.0608	57.2261	51.5567	50.2146	31.0524	19.1985	12.1483	8.11059	6.00352	4.73075	3.96905	3.53696	3.26699	2.94148	2.40221	2.06502	1.75105	1.47622	1.33446	1.2334	1.16529	1.06815	1.02296	0.989357	1.00482	0.998725	1.01083	1.04915	1.15691	1.19967	1.21567	1.22282	1.28025	1.30591	1.2978	1.25299	1.26685	1.18447	1.10623	1.05304	0.992	0.901316	0.82927	0.750217
162	HtMa /HtMi	young	b	3	56	38.8778	69.8039	43.5138	32.0634	22.2061	13.9665	9.00501	6.47793	4.64562	3.68437	3.27393	2.79782	2.60352	2.60657	2.34844	1.94749	1.66026	1.34583	1.19988	1.06857	1.00427	0.980369	0.961049	0.886017	0.811574	0.794394	0.828997	0.803329	0.828864	0.845059	0.825261	0.758563	0.746461	0.828522	0.826689	0.827478	0.842728	0.818025	0.761043	0.763935	0.729118	0.741888	0.675519	0.608973
162	HtMa /HtMi	young	b	4	35.6667	45.6344	58.4754	26.1175	20.2115	14.6297	10.1816	7.37469	5.33396	4.35724	3.93197	3.25703	2.80671	3.1439	3.19736	2.75332	2.11767	1.7262	1.37967	1.19286	1.12174	1.01031	0.903709	0.896207	0.817625	0.827147	0.804272	0.750063	0.744396	0.76182	0.661881	0.632681	0.654146	0.668434	0.707866	0.778066	0.800994	0.780425	0.744414	0.690048	0.613552	0.598133	0.615809	0.543801	0.508975
162	HtMa /HtMi	young	r	1	61.3333	29.3541	68.2307	80.6856	113	142.049	126.698	70.8814	41.1614	28.9435	24.1253	19.6154	16.5177	12.3303	10.0044	8.4308	7.06004	6.06664	4.92695	4.0067	3.53671	3.17301	2.94979	2.94281	2.65378	2.58772	2.42886	2.17614	2.09654	2.05688	1.95355	1.93167	1.72662	1.61966	1.4832	1.51022	1.42158	1.28032	1.29994	1.22129	1.17253	1.32364	1.52491	1.91208	2.14023
162	HtMa /HtMi	young	r	2	75.3333	28.435	71.9139	85.0287	111.185	94.1373	55.5268	33.0156	23.116	16.1327	12.2132	9.92567	8.05761	7.15028	5.78244	4.48539	3.81791	3.0961	2.61346	2.3945	2.20718	2.06252	1.85685	1.68667	1.58343	1.54836	1.4916	1.54416	1.64121	1.66816	1.67182	1.66016	1.5805	1.47403	1.40775	1.38443	1.27845	1.23744	1.22917	1.15524	1.12661	1.20339	1.32471	1.32286	1.12341
162	HtMa /HtMi	young	r	3	73.3333	20.7586	47.5283	53.9414	56.8234	39.9408	23.1261	14.4476	9.8443	7.32	5.9085	4.91967	4.37604	4.08326	3.63459	2.93302	2.47018	2.12737	1.96298	1.77471	1.56164	1.37401	1.26299	1.13761	1.15998	1.16778	1.12601	1.07331	1.06213	1.09567	1.13306	1.11396	1.15999	1.26429	1.21683	1.17069	1.21086	1.22697	1.18048	1.14335	1.16594	1.14923	1.03648	0.93534	0.863831
162	HtMa /HtMi	young	r	4	57.3333	16.496	36.1307	33.1759	30.2774	18.4429	12.3015	8.60524	6.09857	4.61497	3.73652	3.23073	3.01131	2.72573	2.54274	2.26967	1.96435	1.62864	1.40575	1.19247	1.07691	0.991132	0.885159	0.853631	0.845977	0.820175	0.810368	0.776243	0.744987	0.709336	0.807713	0.845482	0.884753	0.863002	0.855018	0.931743	0.958777	0.984072	0.993586	1.08851	1.05887	0.946347	0.90989	0.883192	0.876022
170	HtMi / HtMi	young	b	1	53.6667	28.2409	67.7759	88.6386	124.068	132.115	94.8016	61.0437	41.9068	30.0349	23.23	19.3538	15.1983	12.2032	10.2006	8.48297	7.28006	5.90895	4.74753	4.31005	4.0474	3.63143	3.77154	3.37711	3.01166	2.78335	2.86771	2.75439	2.80298	2.77724	2.48283	2.53394	2.55378	2.44547	2.34472	2.13477	2.05012	1.99364	1.85788	1.69848	1.67673	1.62856	1.50506	1.37912	1.21342
170	HtMi / HtMi	young	b	2	33.6667	24.8671	67.4659	86.8614	101.228	90.3063	62.7124	35.1623	24.5829	19.522	16.6759	14.5283	12.0006	9.98465	8.33028	6.24506	4.97954	4.06291	3.7387	3.36456	3.12781	2.71483	2.74649	2.47371	2.22939	2.30604	2.48745	2.37293	2.1578	2.13329	2.21114	2.40787	2.51876	2.45959	2.16443	2.09116	1.85184	1.64692	1.5688	1.57751	1.53692	1.4294	1.33078	1.28166	1.11664
170	HtMi / HtMi	young	b	3	47	26.6139	61.9379	59.4142	65.9987	61.3668	45.3306	22.9737	14.6662	10.8368	9.28739	7.67296	6.4353	5.37647	4.75408	3.88696	3.27832	2.99007	2.67945	2.50413	2.22921	2.10127	2.05375	1.75916	1.72436	1.8203	1.83576	1.76994	1.91983	2.00022	1.89042	1.81117	1.83199	1.68589	1.72502	1.59841	1.53549	1.39964	1.27495	1.15216	1.07626	1.07566	0.962698	1.04129	1.04045
170	HtMi / HtMi	young	b	4	67.3333	21.9697	62.7821	69.9045	76.1848	67.6294	43.2479	24.7092	14.0958	11.9336	9.84137	7.71535	6.87037	6.11312	4.94654	4.58281	3.84464	3.20474	2.85269	2.62331	2.4717	2.32214	2.00107	1.85233	1.76396	1.75847	1.73026	1.79799	1.75606	1.80915	1.86049	1.75073	1.74467	1.70667	1.54255	1.41908	1.32102	1.24745	1.12127	1.0171	1.02141	1.02996	0.927893	0.858585	0.85187
170	HtMi / HtMi	young	r	1	76	30.6311	81.9556	119.691	179.045	221.407	210.464	138.053	83.8008	59.6322	47.2891	39.7179	32.5133	24.8801	18.9851	14.0864	10.9068	9.13188	8.02836	7.49499	6.14891	5.26593	4.99753	4.44359	4.15356	4.1004	4.1003	3.89328	3.64849	3.57561	3.9722	3.95548	3.73182	3.54867	3.43945	3.43458	3.24961	3.12728	3.22006	3.24445	3.40661	3.44404	2.90511	2.35117	1.90437
170	HtMi / HtMi	young	r	2	80.6667	32.8664	85.3483	124.86	140.476	112.915	81.9379	48.0608	31.8913	23.4424	19.2456	16.0623	13.4761	10.9425	9.60657	8.00921	6.53224	5.24313	4.47799	3.911	3.49735	3.40699	2.99489	2.75664	2.67528	2.57452	2.51641	2.63542	2.79353	2.8293	2.88974	3.06353	2.95784	2.73988	2.51361	2.16427	1.97498	1.84232	1.71435	1.65193	1.54129	1.45255	1.29345	1.12465	1.08213
170	HtMi / HtMi	young	r	3	77.3333	25.6847	65.9662	63.0337	57.3918	48.8022	33.4721	18.8898	14.11	12.1179	9.50317	8.19747	6.95578	5.71532	4.84974	4.33045	4.03745	3.42392	2.94936	2.68186	2.31464	2.16081	2.07673	1.94444	1.9113	1.88319	1.87555	1.9149	2.01357	2.19191	2.0445	2.00014	2.02495	1.87809	1.78474	1.72805	1.63427	1.51215	1.36895	1.28402	1.19633	1.2215	1.10943	1.07713	1.04317
170	HtMi / HtMi	young	r	4	65.6667	23.8395	55.907	47.8742	42.478	34.5225	25.368	16.3881	11.969	9.74681	7.79165	6.14157	5.28079	4.5728	3.91377	3.52824	3.24275	2.72452	2.48648	2.3923	2.20343	2.00243	1.78655	1.67423	1.53695	1.47517	1.55657	1.54529	1.581	1.46802	1.39217	1.51067	1.43508	1.39748	1.35378	1.28842	1.21631	1.14625	1.0889	0.986637	0.987696	0.980512	0.954087	0.889803	0.910372
178	HtMa /HtMi	young	b	1	52	31.5463	69.5101	126.106	172.591	122.144	59.618	37.8548	26.9538	18.9024	13.971	11.3831	10.5495	8.6853	7.7946	7.3408	6.0386	5.0852	4.8765	4.362	4.3073	4.1607	3.951	3.7615	3.454	2.8391	2.6287	2.5524	2.3038	1.8898	1.731	1.6427	1.4507	1.2534	1.119	1.0719	0.9966	0.8944	0.807	0.7482	0.7028	0.6856	0.6434	0.578	0.5237
178	HtMa /HtMi	young	b	2	67.3333	48.6679	110.188	224.155	288.742	166.573	75.4074	43.7164	27.9428	18.6133	15.4484	12.601	10.1987	8.3105	7.1652	6.0545	5.2256	4.6937	4.0744	3.6525	3.4488	3.1964	3.1635	2.8917	2.6245	2.4923	2.3277	2.0763	1.8456	1.6147	1.4355	1.3131	1.154	0.9673	0.9219	0.921	0.8677	0.7924	0.7181	0.707	0.6588	0.6378	0.5951	0.5485	0.5262
178	HtMa /HtMi	young	b	3	60.3333	14.9665	28.3676	38.1366	39.4452	26.827	18.4045	12.5211	9.6141	7.2062	5.9313	5.139	4.7588	4.5918	3.759	3.4414	3.3077	2.6466	2.4588	2.2447	2.0637	1.9339	1.9669	1.9927	1.9241	1.8725	1.8128	1.7394	1.6997	1.5996	1.4863	1.28	1.19	1.187	1.032	0.8862	0.8068	0.7044	0.6521	0.6753	0.6231	0.5553	0.5243	0.4881	0.5068
178	HtMa /HtMi	young	b	4	42.6667	12.3393	24.4574	28.066	23.9391	19.7918	14.2145	9.1632	7.4258	6.399	5.3709	5.2789	4.8934	4.4118	3.9887	3.4413	2.8531	2.5891	2.4299	2.3369	2.1182	1.8485	1.8252	1.7138	1.6014	1.5049	1.3583	1.2641	1.2184	1.1885	1.1493	1.0886	1.0061	0.9435	0.9422	0.8222	0.7821	0.7156	0.6552	0.6115	0.5857	0.5492	0.5364	0.5384	0.5198
178	HtMa /HtMi	young	r	1	42.3333	60.9403	122.275	176.121	253.618	270.555	164.486	80.2216	51.4823	36.9554	27.4762	21.2593	16.3805	13.291	11.3886	9.2065	7.5871	6.5728	5.5891	4.4883	4.1366	3.8325	3.7424	3.49	3.5078	3.2841	2.9936	2.8019	2.4461	2.2142	1.8843	1.6103	1.4086	1.2432	1.0608	1.0753	1.0233	0.9449	0.8703	0.8697	0.9036	0.8307	0.7569	0.6906	0.6169
178	HtMa /HtMi	young	r	2	51	43.8742	86.8804	147.29	204.773	149.977	70.0975	39.8828	27.4642	19.696	14.7177	11.6895	9.7686	8.2455	7.0654	5.6879	5.1231	4.5866	3.6456	3.4607	3.3435	3.0501	2.8005	2.6062	2.5544	2.7151	2.5116	2.213	2.1479	1.9729	1.7774	1.625	1.4737	1.2849	1.0914	1.0024	0.9165	0.7947	0.7348	0.7597	0.7361	0.6447	0.5954	0.6279	0.6312
178	HtMa /HtMi	young	r	3	65	36.5286	88.7805	153.989	168.242	108.076	56.9487	31.6389	21.5039	15.4542	11.4006	9.4199	8.3697	6.9223	6.3272	5.5089	4.8545	4.2586	3.5885	3.2944	3.1386	2.8208	2.6888	2.7275	2.6736	2.5766	2.2212	2.0641	1.995	1.8448	1.7369	1.5922	1.3127	1.1785	1.0791	1.0178	0.9185	0.8228	0.7857	0.7825	0.8085	0.7566	0.696	0.6905	0.6832
178	HtMa /HtMi	young	r	4	36.3333	39.6288	58.6613	48.8246	34.2874	24.5676	17.3426	12.1081	9.1651	7.7299	6.4887	5.7573	5.1291	4.7934	4.1936	3.774	3.4257	2.9131	2.6036	2.4748	2.2368	2.0495	2.2282	2.0283	2.0379	1.9355	1.9129	1.7784	1.5646	1.5867	1.5423	1.5031	1.3663	1.1783	1.2038	1.0723	0.9066	0.8168	0.7826	0.696	0.6644	0.5734	0.5287	0.5635	0.5944
186	HtMa / HtMa	young	b	1	56.6667	25.1596	56.065	96.6082	107.873	97.5927	71.1364	45.0176	30.0114	23.9225	17.9165	13.521	11.2588	9.9218	8.9512	8.1586	7.3034	6.414	5.838	5.0974	4.6504	4.675	4.7184	4.9207	5.2569	5.1862	4.8788	4.6038	4.3144	4.1496	3.9589	3.4303	2.8372	2.2728	1.9047	1.7913	1.6235	1.3175	1.288	1.3054	1.2858	1.27	1.5689	1.7355	1.6715
186	HtMa / HtMa	young	b	2	42.3333	33.6076	72.7249	128.256	144.038	106.698	73.9186	45.2231	26.6761	19.4193	14.0563	10.7261	9.0562	8.1415	6.9464	6.2959	5.6239	4.9694	4.4428	4.1654	4.3129	3.9743	3.7708	3.6998	3.79	4.0051	3.8309	4.1164	4.0811	3.7307	3.3463	2.9667	2.5212	2.2751	1.9308	1.5148	1.3304	1.1491	1.0978	1.1465	1.084	1.0712	1.2064	1.3012	1.2518
186	HtMa / HtMa	young	b	3	71.6667	33.7759	76.4276	117.346	121.838	88.2383	56.2115	36.454	22.3705	14.9422	10.7432	8.2209	7.1506	6.1533	5.569	5.0288	4.2205	3.9891	3.6087	3.3095	3.0874	3.0706	3.0032	3.1271	3.2531	3.4838	3.499	3.3227	3.4311	3.36	3.0712	2.6673	2.351	1.8973	1.7002	1.4085	1.2248	1.1003	1.0345	0.9613	0.9665	0.9461	0.9986	1.0635	1.0227
186	HtMa / HtMa	young	b	4	46.3333	19.7342	39.0288	48.7792	44.1387	35.6086	26.8148	16.1161	10.0738	7.8338	6.4406	5.3189	4.7541	4.2998	4.0921	4.0512	3.8376	3.6547	3.1325	2.9808	2.7996	2.8204	2.6567	2.6133	2.6402	2.479	2.4283	2.4311	2.7236	3.0194	2.8932	2.5484	2.1844	2.04	2.018	1.7262	1.4674	1.2363	1.0795	1.0131	0.9361	0.86	0.8307	0.8919	0.8128
186	HtMa / HtMa	young	r	1	61	35.1204	76.4957	139.706	173.628	183.265	169.551	127.933	77.0837	49.1428	36.4648	27.6363	23.9601	18.8918	14.9638	12.9325	11.0451	9.1038	7.7028	7.1795	6.4833	6.0837	5.8219	6.2887	6.4401	5.9038	5.4481	5.7645	5.6342	5.2515	4.5627	3.8951	3.6394	3.2521	2.895	2.789	2.5091	2.3011	2.2804	2.382	2.7436	3.318	3.9188	3.798	2.7123
186	HtMa / HtMa	young	r	2	63	44.2729	96.5594	168.919	203.687	161.632	111.481	67.9838	45.0178	31.4873	22.9396	17.9043	14.1948	11.6551	9.8071	8.2442	7.026	6.3703	5.6225	5.1527	5.0356	4.831	4.8264	4.8201	4.9941	4.8059	4.735	4.7994	4.8629	4.3727	3.9077	3.393	2.8742	2.7058	2.3352	2.0698	1.984	1.7701	1.7921	1.8424	2.1318	2.7963	3.204	3.2622	2.6158
186	HtMa / HtMa	young	r	3	62	36.7302	73.6722	97.1993	80.4532	56.7365	38.0646	24.2749	18.114	12.6472	10.1973	8.7508	7.7052	6.6176	5.9923	5.4699	4.7446	4.3809	3.9307	3.6088	3.3888	3.3879	3.4365	3.6166	3.7444	3.8177	3.9494	4.1146	4.3158	4.4872	4.171	3.5468	3.1174	2.4346	2.0388	1.7816	1.4644	1.436	1.3289	1.2521	1.2315	1.4183	1.6854	1.7512	1.6771
186	HtMa / HtMa	young	r	4	59	25.7864	53.9444	71.5563	62.2723	48.3417	35.8604	23.8961	16.6214	12.0237	9.0662	7.5681	6.4835	5.6834	5.5388	5.2098	4.6673	4.0447	3.6201	3.5861	3.3912	3.1335	2.8239	2.8647	3.1541	3.0506	3.1485	3.3991	3.4025	3.321	3.1269	2.849	2.4577	2.3127	1.951	1.7468	1.442	1.2677	1.1869	1.1327	1.0942	1.0879	1.1274	1.184	1.2402
192	HtMa /HtMi	young	b	1	56.6667	72.8362	180.707	364.223	416.694	317.924	192.583	99.1177	56.9041	40.7694	29.9059	23.0415	18.4923	14.4199	11.3305	9.0668	7.9844	7.2076	6.0625	5.3687	4.356	3.883	3.615	3.571	3.2935	3.1575	2.9709	2.705	2.5252	2.35	2.3028	2.0126	1.8821	1.6924	1.4293	1.2748	1.1302	1.1653	1.0633	0.958	0.9163	0.8287	0.8063	0.7727	0.7535
192	HtMa /HtMi	young	b	2	86.6667	59.1705	160.411	291.335	257.263	150.642	82.7757	45.5359	29.771	21.6392	16.3421	12.7854	9.9465	8.6011	7.0468	5.6207	4.5336	3.8338	3.4114	3.0799	2.7767	2.5857	2.4351	2.2942	2.2981	2.2174	2.2663	2.2042	2.2311	2.1942	2.1417	2.0526	1.8295	1.6798	1.5101	1.372	1.2258	1.1284	1.0112	0.89	0.8275	0.7225	0.655	0.668	0.6521
192	HtMa /HtMi	young	b	3	82.6667	23.7338	49.6068	69.5465	61.9143	36.5435	21.352	14.0357	9.9837	7.8026	6.4379	5.4682	4.6414	3.935	3.3079	2.9671	2.5255	2.2458	2.0565	1.8414	1.7152	1.6444	1.4715	1.4114	1.4066	1.3924	1.4932	1.5155	1.5179	1.5216	1.4702	1.596	1.5972	1.6303	1.611	1.5425	1.4769	1.4324	1.3017	1.082	0.9382	0.9391	0.8763	0.7932	0.7794
192	HtMa /HtMi	young	b	4	54.3333	47.9742	112.656	168.172	150.687	91.2862	59.592	37.8326	23.8381	18.5082	15.0414	12.0033	9.5515	7.4746	6.1913	5.1823	4.3725	3.8761	3.3772	2.9403	2.67	2.3295	2.1914	2.113	1.9316	1.814	1.7033	1.7067	1.7252	1.5692	1.4976	1.3856	1.3049	1.2423	1.1968	1.1623	1.0307	0.9766	0.8777	0.8025	0.7088	0.6135	0.5473	0.5337	0.5203
192	HtMa /HtMi	young	r	1	89.3333	84.7392	195.351	386.702	553.035	532.384	337.585	163.634	90.3177	59.1703	44.5482	35.0583	26.9572	20.6758	16.6287	13.3514	10.7881	8.8729	7.678	6.5558	5.5014	4.7848	4.2319	3.9262	3.7606	3.6531	3.4525	3.2702	3.0715	2.831	2.4799	2.386	2.1529	1.783	1.6344	1.5209	1.3743	1.2237	1.1143	1.0424	0.9789	0.892	0.8035	0.6851	0.6446
192	HtMa /HtMi	young	r	2	81.3333	55.9474	135.738	230.672	211.474	126.084	62.1041	35.8224	23.8191	17.9111	14.4711	12.3882	9.6934	7.8261	6.8021	5.5458	4.7279	3.9396	3.6162	3.3187	2.9849	2.8787	2.8264	2.657	2.5746	2.5896	2.7834	2.9347	3.1691	3.3604	3.4907	2.9864	2.4479	2.1154	1.8879	1.7139	1.5076	1.2784	1.0748	0.9792	0.8777	0.802	0.7554	0.7449	0.6911
192	HtMa /HtMi	young	r	3	80	51.2716	133.421	215.42	166.245	98.2871	54.3117	30.4444	20.6495	15.2324	12.6168	9.9483	8.1069	6.7512	5.7187	4.9208	4.1935	3.5233	3.0106	2.6463	2.3938	2.2128	2.1882	2.0598	1.9452	2.004	1.9453	1.9442	2.1035	2.1899	2.0637	1.8408	1.6465	1.6514	1.5079	1.5251	1.466	1.3484	1.2129	1.091	1.0055	0.878	0.8251	0.8241	0.7437
192	HtMa /HtMi	young	r	4	79.3333	49.2453	100.592	146.591	133.415	78.8023	45.2755	27.7191	18.1129	14.6688	11.4574	9.4964	7.7477	6.4424	5.1925	4.2049	3.5827	3.3568	2.9897	2.6103	2.4123	2.1883	1.9783	1.9438	1.9161	1.815	1.7623	1.7906	1.8466	1.9436	1.8451	1.7177	1.6022	1.4717	1.499	1.3488	1.2285	1.1207	0.9781	0.9009	0.8483	0.815	0.8243	0.7482	0.7178
199	HtMa / HtMa	young	b	1	67.3333	27.8148	61.5417	102.141	121.233	106.269	76.9841	49.3279	34.4993	25.6318	19.3377	15.2143	12.4112	10.8056	8.8874	7.7985	6.3171	5.1715	4.288	3.8875	3.6227	3.4191	3.1353	3.1426	3.4104	3.4265	3.6377	3.8191	3.8556	3.642	3.529	3.2253	3.2155	3.0944	3.0022	2.9207	2.6545	2.7145	2.8465	2.6685	2.6361	2.7241	2.6763	2.5548	2.3332
199	HtMa / HtMa	young	b	2	54	33.9908	77.1533	117.076	111.275	89.9893	59.1747	40.8987	27.75	18.8663	14.2384	11.327	9.4175	7.9992	6.7436	5.7591	4.9355	4.0886	3.6358	3.2491	2.9395	2.9565	2.7316	2.6078	2.6459	2.9106	3.1095	3.0901	3.0477	3.0802	3.0409	2.8549	2.7966	2.97	2.7295	2.325	2.1057	1.9339	1.8348	1.8962	2.0106	2.044	1.9949	1.8228	1.6645
199	HtMa / HtMa	young	b	3	73.3333	20.3935	42.0143	52.2334	47.1606	40.3293	27.7284	17.9867	12.15	9.5812	8.248	7.467	6.1242	5.226	4.563	4.1924	3.6989	3.1182	2.6884	2.4403	2.2939	2.2081	2.0473	2.0933	2.1797	2.3776	2.4552	2.4317	2.466	2.5988	2.5915	2.4988	2.5127	2.576	2.5297	2.4252	2.2603	2.0538	1.8965	1.7294	1.6758	1.5614	1.4282	1.4845	1.4624
199	HtMa / HtMa	young	b	4	46.6667	16.2051	29.4331	28.5914	21.703	19.0859	14.682	10.1213	7.6711	6.9187	5.6249	4.7688	4.3962	4.2795	3.8873	3.3705	3.0582	2.8074	2.3906	2.088	1.8914	1.785	1.7941	1.9672	1.9297	1.8311	1.8473	1.8135	1.7432	1.7572	1.8554	1.847	1.8315	1.9717	2.1171	2.176	2.1009	2.0017	1.7977	1.6379	1.5421	1.518	1.4113	1.3769	1.2104
199	HtMa / HtMa	young	r	1	67.3333	32.5274	68.7133	116.959	167.289	165.545	118.065	88.6134	62.0414	47.2672	34.6433	25.1195	19.7552	15.6565	12.1846	9.4901	8.0224	6.8242	5.7213	5.114	4.4103	4.1278	3.9119	3.6661	3.5436	3.4429	3.6064	3.6654	3.6991	3.5128	3.2664	3.0016	2.7652	2.6767	2.5561	2.3165	2.2983	2.3411	2.3766	2.5896	2.803	3.3365	3.4536	2.885	2.1921
199	HtMa / HtMa	young	r	2	62.6667	32.3062	75.5167	135.391	154.984	117.149	81.4787	56.09	40.3252	28.4191	21.0117	15.8128	12.228	10.5849	8.9366	6.9112	5.9005	4.961	4.5626	3.8815	3.5211	3.3908	3.3622	3.4162	3.4942	3.7191	3.9544	4.2071	4.2043	3.9749	3.9165	3.6244	3.2669	2.863	2.8088	2.7911	2.7174	2.5684	2.6741	2.8064	2.8371	2.9509	2.4857	2.2083	1.8688
199	HtMa / HtMa	young	r	3	63	25.8741	54.7531	74.1884	70.7381	58.3158	38.3774	27.9579	21.398	15.2559	11.6741	10.0719	8.66	7.1968	5.8281	5.1003	4.2499	3.5336	3.2801	3.0336	2.9226	2.9199	2.8766	2.9266	3.1076	3.1684	3.3117	3.5531	3.6803	3.7804	3.6917	3.5878	3.3588	2.9737	2.9579	2.8083	2.694	2.4443	2.2218	2.1606	2.2019	2.0949	1.9864	1.9026	1.7474
199	HtMa / HtMa	young	r	4	50	21.5048	47.814	62.6789	56.7719	48.8606	33.4067	23.3779	15.2192	11.5219	9.9939	8.5623	7.0758	5.8008	4.8976	4.1446	3.6277	3.0342	2.663	2.4254	2.2649	2.2332	2.1715	2.147	2.2791	2.3053	2.466	2.462	2.5859	2.5416	2.4842	2.7018	2.6286	2.7471	2.7907	2.6433	2.2953	2.1243	2.1623	2.0561	1.8646	1.8087	1.7561	1.5875	1.5294
202	HtMa / HtMa	young	b	1	77.3333	13.889	25.4864	34.494	38.9735	39.4195	33.0575	23.1587	15.5956	13.0866	11.7035	10.834	10.3056	9.0133	7.0887	5.2983	3.9643	3.3074	2.894	2.5466	2.132	1.7843	1.6189	1.4407	1.3652	1.3179	1.1472	1.1269	1.0526	0.9598	0.8977	0.8464	0.7659	0.7367	0.7012	0.6518	0.6241	0.6509	0.6369	0.6109	0.5649	0.5326	0.5061	0.5683	0.6271
202	HtMa / HtMa	young	b	2	67.3333	9.0615	18.6867	29.4763	34.4423	30.8676	22.6635	14.0142	10.7048	8.7243	7.6691	7.3068	6.8326	5.7495	4.4388	3.5231	2.9196	2.3625	1.94	1.7072	1.4647	1.3668	1.3216	1.2087	1.0513	0.9345	0.8657	0.8211	0.8207	0.819	0.7969	0.7397	0.6994	0.6653	0.6056	0.5438	0.4958	0.4593	0.441	0.4353	0.4438	0.4378	0.4372	0.4769	0.5202
202	HtMa / HtMa	young	b	3	57.6667	5.8434	11.954	15.3379	15.6041	13.3281	10.1027	7.7499	6.4465	5.5411	5.0364	4.591	4.4386	4.1517	3.2039	2.4714	2.2274	1.8599	1.5088	1.2975	1.1532	1.0556	0.995	0.935	0.8451	0.7525	0.695	0.7044	0.6688	0.6123	0.5907	0.5702	0.5205	0.5031	0.4752	0.4547	0.4362	0.4212	0.4149	0.3595	0.3437	0.3589	0.3611	0.4143	0.4341
202	HtMa / HtMa	young	b	4	30	8.1846	15.1288	18.8618	17.8831	14.8098	10.0799	6.8175	5.6108	5.9918	5.7671	5.1189	4.3952	4.0079	3.6109	2.8591	2.6252	2.197	1.7188	1.484	1.1897	1.1101	0.9794	0.9	0.8328	0.7406	0.7206	0.6732	0.6281	0.5736	0.5302	0.5423	0.5045	0.4707	0.4796	0.4435	0.4012	0.419	0.441	0.4165	0.4047	0.3896	0.4076	0.4318	0.4489
202	HtMa / HtMa	young	r	1	68.6667	32.1702	62.1766	76.4166	74.4946	73.49	68.284	57.4266	41.6045	30.3925	26.7235	24.9422	22.1503	16.712	11.6696	8.1242	6.2314	5.047	4.2695	3.7717	3.0984	2.5913	2.4374	2.2971	2.0392	1.8483	1.5548	1.4767	1.4068	1.3214	1.2226	1.1461	1.0883	1.0519	0.9638	0.8526	0.7675	0.6892	0.6027	0.5856	0.5625	0.5632	0.6146	0.6814	0.6947
202	HtMa / HtMa	young	r	2	69.6667	66.5414	122.826	125.174	98.1539	82.0526	59.1185	39.1548	25.926	20.2306	17.8405	15.8533	13.2166	10.2324	7.6778	6.0397	4.7867	3.9991	3.368	2.6661	2.263	1.9498	1.6849	1.52	1.3634	1.3183	1.2436	1.1204	1.0487	0.9952	0.8783	0.8516	0.8169	0.6987	0.6621	0.5921	0.5106	0.4809	0.4458	0.4241	0.4264	0.436	0.4609	0.4878	0.4892
202	HtMa / HtMa	young	r	3	45	37.2635	61.6403	48.7897	31.3604	25.3304	19.2717	13.6737	10.7509	9.7076	8.4924	7.9858	7.1234	5.7796	4.7071	3.7717	2.9853	2.396	1.9956	1.7654	1.5705	1.426	1.3496	1.2531	1.0628	0.9838	0.938	0.9282	0.9517	0.8507	0.7799	0.7538	0.6677	0.6793	0.6617	0.6061	0.5429	0.4841	0.4304	0.4117	0.4466	0.452	0.4786	0.5373	0.5488
202	HtMa / HtMa	young	r	4	52.3333	33.4506	54.7395	40.4086	24.3794	19.8362	13.5206	9.9941	8.4346	7.4098	7.0954	6.9258	5.9333	5.4092	4.667	3.7673	3.055	2.5107	2.0751	1.7792	1.5854	1.4037	1.245	1.0554	0.968	0.9067	0.8027	0.7757	0.7837	0.7156	0.6679	0.6107	0.5921	0.52	0.489	0.4579	0.4634	0.4754	0.4429	0.3957	0.3891	0.401	0.4269	0.4382	0.4601
222	HtMa /HtMi	young	b	1	41	14.228	27.7926	44.3515	52.5066	42.3368	34.4301	23.3101	16.4013	13.361	10.744	8.551	6.4953	5.4997	4.6697	4.1495	3.6963	3.0411	2.6565	2.3931	2.1422	2.0135	2.0206	2.0465	1.8907	1.8988	1.6918	1.6154	1.6964	1.6384	1.4605	1.5019	1.5819	1.6926	1.5934	1.5292	1.3439	1.229	1.0275	0.8981	0.8047	0.6942	0.5774	0.5533	0.5185
222	HtMa /HtMi	young	b	2	66	14.9152	36.9635	74.0539	90.3668	73.2796	49.0875	31.088	22.419	15.9651	12.3108	10.3049	8.2803	6.8517	5.5991	4.781	4.0269	3.4521	3.1885	2.8345	2.5192	2.3592	2.2552	2.1352	2.006	2.0403	1.9631	2.0117	1.9034	1.8922	1.8983	1.9047	1.7361	1.5667	1.4698	1.2515	1.0604	0.9115	0.8019	0.8011	0.7044	0.6143	0.5904	0.5585	0.4934
222	HtMa /HtMi	young	b	3	72.3333	20.9248	48.6753	90.3711	101.366	70.6327	46.5788	29.8473	19.2341	14.1679	10.7667	8.3047	7.3088	6.1237	5.0845	4.2071	3.5845	3.2761	2.9761	2.6475	2.4154	2.2919	2.2298	2.1284	2.1218	2.0739	2.0159	1.9788	2.0404	2.0541	2.0384	2.112	1.9685	1.7228	1.4973	1.3472	1.1098	0.9501	0.8837	0.7354	0.6445	0.5906	0.5627	0.5184	0.493
222	HtMa /HtMi	young	b	4	51.3333	9.1938	18.0811	22.3568	22.1217	19.5843	14.3457	9.9807	7.0182	5.9125	5.0424	4.3938	4.4523	4.0314	3.3569	2.8345	2.408	2.2716	2.2116	2.0049	1.93	1.8958	1.8477	1.7823	1.7802	1.8218	1.9399	1.9612	2.0137	2.2599	2.2221	2.4719	2.568	2.1814	1.8174	1.4364	1.2039	0.9397	0.7748	0.6722	0.5848	0.5434	0.5063	0.4629	0.4282
222	HtMa /HtMi	young	r	1	74.6667	20.2458	43.3231	87.8815	138.04	127.595	98.3064	64.9433	40.0742	29.2128	23.0838	17.7285	13.8559	10.536	7.8218	6.7252	5.9418	4.9524	4.1877	3.6574	3.3675	3.0344	2.8961	2.6225	2.3717	2.1691	2.0303	1.8697	1.7636	1.7124	1.59	1.6346	1.6134	1.3935	1.2552	1.1567	1.0074	0.8972	0.8739	0.8444	0.7964	0.7654	0.768	0.738	0.659
222	HtMa /HtMi	young	r	2	77	18.85	43.7779	89.3236	108.946	74.7043	48.1407	32.9119	23.5388	17.6155	13.4165	10.4392	8.6324	7.4316	6.1707	5.3459	4.6208	4.0303	3.5465	3.138	2.8509	2.6617	2.3226	2.1216	2.1296	2.1121	1.9732	1.9593	1.9198	1.9603	1.9009	1.865	1.8059	1.7207	1.5252	1.2805	1.0609	0.9065	0.8068	0.765	0.7079	0.6823	0.6594	0.6281	0.5688
222	HtMa /HtMi	young	r	3	71	15.4595	31.8718	41.2279	40.209	31.7911	23.1935	16.2273	12.0549	9.9951	8.4964	7.1721	6.3259	5.5132	4.5782	3.8817	3.3035	2.923	2.6805	2.4936	2.3251	2.2084	2.1362	2.0318	2.0296	1.9943	2.124	2.142	2.0782	2.2031	2.1953	2.182	2.1216	1.9816	1.8784	1.6384	1.2693	1.0278	0.9216	0.8127	0.7027	0.5903	0.602	0.5655	0.5167
222	HtMa /HtMi	young	r	4	66	15.6232	37.5456	64.1038	65.5511	46.0246	28.8951	19.1296	13.5473	10.6962	8.6869	7.7397	6.9099	5.6145	4.7089	3.9298	3.271	2.8678	2.5947	2.3967	2.3219	2.2286	2.1028	1.9912	1.8157	1.9541	1.9899	1.9389	1.9214	1.9204	1.9694	2.0462	2.0534	2.0286	1.7888	1.5876	1.3069	1.1651	0.9861	0.8086	0.7295	0.6723	0.6091	0.5357	0.5069
226	HtMa / HtMa	young	r	1	57.3333	61.4625	133.182	202.452	254.232	251.012	178.187	113.342	71.3316	52.5563	40.1973	32.6524	26.2894	21.1764	17.4238	13.3633	11.4394	9.365	8.1681	6.6615	5.7811	5.5254	4.7061	4.3188	4.1567	3.9453	3.7024	3.5948	3.6738	3.6073	3.8421	3.6815	3.6264	3.1054	2.4251	2.0321	1.7366	1.4115	1.1837	1.0878	1.0208	0.977	0.9141	0.8705	0.8885
226	HtMa / HtMa	young	r	2	63	56.8298	104.332	143.623	160.011	122.966	82.5288	56.9633	35.6893	23.4595	18.0404	17.4485	15.556	13.3193	10.0451	7.7308	6.5014	5.6513	5.1017	4.4025	3.8924	3.5033	3.2274	3.1046	2.9614	2.8538	3.1945	3.3343	3.3342	3.5155	4.1828	4.18	3.6529	3.2915	2.4873	1.9479	1.6264	1.4224	1.1896	0.9934	0.9784	0.9653	0.9274	0.9264	0.9193
226	HtMa / HtMa	young	r	3	72	49.0705	98.5214	142.417	157.078	109.509	63.6984	41.4952	27.8562	20.3302	16.0543	13.6862	11.3461	9.8158	8.3507	6.7565	5.5871	4.4936	3.774	3.3671	3.2162	3.0422	2.7768	2.6665	2.6475	2.7354	2.7209	2.8043	3.0018	3.4087	3.5467	3.435	2.8989	2.505	2.2341	1.9047	1.5141	1.3098	1.1447	0.9856	0.9162	0.8413	0.8218	0.8077	0.8152
226	HtMa / HtMa	young	r	4	72	36.6155	71.8069	101.99	101.151	75.1262	44.4894	29.8263	18.8799	12.9149	10.5804	8.9656	7.6954	6.8436	5.9622	5.0681	4.2016	3.4541	3.1447	2.7907	2.3602	2.1826	2.1549	2.0992	2.0888	2.0513	1.9664	1.9687	2.0542	2.0977	1.9948	1.973	1.8871	1.7199	1.5447	1.3612	1.1442	1.0386	0.9345	0.8663	0.766	0.7564	0.8148	0.8077	0.8051
231	HtMa /HtMi	young	b	1	68	16.4207	36.1192	63.8346	77.8322	69.4777	46.8004	30.4209	20.0002	13.3766	9.8187	8.4597	7.634	6.4442	5.6221	4.8688	4.1857	3.6203	2.8846	2.5088	2.2889	2.1625	2.1019	2.0756	1.9925	1.9141	2.0071	1.9039	1.883	1.9112	1.7574	1.639	1.4592	1.3573	1.1756	1.0802	1.0575	0.9381	0.8747	0.8477	0.7649	0.7238	0.7264	0.6901	0.6519
231	HtMa /HtMi	young	b	2	83.3333	19.9963	45.2218	77.7615	96.8007	77.7587	49.9163	30.5322	18.2581	11.7118	9.8199	8.2056	6.8552	5.5727	4.7505	4.0498	3.5852	3.2197	2.7682	2.2946	2.0388	1.9042	1.8727	1.8408	1.9348	1.8889	1.8289	1.9085	1.9127	1.8714	1.7304	1.5385	1.3144	1.1776	1.0321	0.937	0.8681	0.806	0.7497	0.6733	0.6154	0.6189	0.6388	0.6252	0.5518
231	HtMa /HtMi	young	b	3	80	12.6086	30.5087	45.6912	38.5386	27.1924	19.0646	12.5515	8.2176	5.9069	4.8754	4.0182	3.6255	3.5095	3.0545	2.7822	2.4146	2.0458	1.752	1.6362	1.509	1.4326	1.3965	1.3701	1.2208	1.1619	1.2178	1.2179	1.2254	1.1587	1.1923	1.1659	1.045	0.9817	0.9883	0.9709	0.889	0.831	0.7826	0.7264	0.6461	0.6277	0.6115	0.6267	0.6004
231	HtMa /HtMi	young	b	4	53.3333	13.8746	30.3943	49.9944	52.3957	39.475	23.1075	14.9318	9.8289	6.7214	5.0945	4.1286	3.9125	3.4271	3.101	2.652	2.2577	2.0131	1.734	1.5445	1.521	1.384	1.4185	1.3975	1.3794	1.2623	1.2021	1.1784	1.1368	1.1339	1.0801	0.9808	0.9138	0.8803	0.8244	0.717	0.6575	0.6113	0.5949	0.5245	0.4753	0.456	0.4364	0.4333	0.4436
231	HtMa /HtMi	young	r	1	74.6667	24.9785	49.7151	81.998	115.877	120.299	109.83	74.9861	44.1609	29.3667	23.0432	18.8116	15.8356	13.635	11.919	9.3417	7.6219	6.5007	5.4784	4.8194	4.1048	3.6789	3.4715	3.3561	3.1886	3.0422	2.9755	2.8739	2.7743	2.5937	2.4192	2.1254	2.0075	1.7393	1.5524	1.392	1.2815	1.238	1.1803	1.2088	1.2346	1.2854	1.3047	1.2462	1.1293
231	HtMa /HtMi	young	r	2	77	25.0325	53.9039	93.3287	116.188	104.237	75.2757	47.4189	27.8299	19.2231	14.6237	12.0295	9.7184	7.9252	6.8707	5.6208	4.5402	3.848	3.3406	3.1182	2.6686	2.3551	2.2672	2.2904	2.3695	2.3403	2.1827	2.0404	1.892	1.8864	1.7731	1.4855	1.2743	1.1389	0.9876	0.9093	0.8458	0.7716	0.7177	0.7278	0.7745	0.8328	0.8564	0.7334	0.5832
231	HtMa /HtMi	young	r	3	54	17.3749	37.0506	56.8696	57.9927	40.0598	26.3245	17.205	11.4935	7.8273	6.345	5.5244	5.2278	4.6472	3.9638	3.279	2.8517	2.4429	2.1155	1.9959	1.813	1.8567	1.8294	1.7642	1.6784	1.5734	1.5772	1.5678	1.5944	1.6142	1.4281	1.2648	1.2475	1.1259	0.9993	0.8779	0.8221	0.8052	0.7496	0.7515	0.7984	0.7191	0.6978	0.6768	0.587
231	HtMa /HtMi	young	r	4	48.3333	22.9814	47.1922	75.221	82.733	59.7309	36.9881	24.2665	15.202	10.356	8.2394	6.9214	5.7111	5.0658	4.165	3.7153	3.4375	2.8369	2.3493	2.2189	1.9847	1.9033	1.9165	1.9162	1.894	1.7796	1.6747	1.5186	1.374	1.3242	1.2781	1.0978	0.9769	0.8288	0.7453	0.7017	0.6336	0.5675	0.5604	0.5408	0.561	0.5682	0.6814	0.756	0.6888
232	HtMa / HtMa	young	b	1	79	39.3609	88.7422	148.548	190.232	185.565	147.388	101.603	71.9569	49.2916	36.6677	28.9146	22.7337	17.2004	12.6268	10.183	8.0204	6.7714	5.7603	4.9746	4.44	4.1678	3.9524	3.8815	3.8054	3.8885	3.9894	3.8847	3.8311	3.4762	2.6967	2.0946	1.7062	1.3474	1.0666	0.9334	0.8356	0.7221	0.6542	0.6044	0.5821	0.5636	0.5413	0.5539	0.5523
232	HtMa / HtMa	young	b	2	82	60.3239	123.635	181.379	197.813	159.558	100.285	62.306	41.5932	30.0764	22.4279	17.1407	13.6285	11.0061	8.5758	6.849	5.5391	4.6287	3.8173	3.3971	3.2763	2.8943	2.5961	2.4445	2.525	2.4528	2.4379	2.5586	2.334	1.9801	1.6721	1.3397	1.1132	0.9028	0.7498	0.63	0.5678	0.5166	0.4928	0.4787	0.4578	0.4561	0.4815	0.4815	0.4877
232	HtMa / HtMa	young	b	3	68	44.6488	75.7448	74.6817	69.1272	55.1666	31.1907	19.7711	14.8031	10.7384	8.7201	7.0761	6.0803	5.042	4.2542	3.4921	3.0589	2.8076	2.2742	1.9192	1.7153	1.5731	1.4108	1.3539	1.3256	1.3761	1.3077	1.3122	1.3344	1.3467	1.2521	1.0813	0.9931	0.9168	0.8086	0.732	0.6379	0.5874	0.5628	0.5469	0.5707	0.5871	0.6165	0.6245	0.6643
232	HtMa / HtMa	young	b	4	58.3333	25.9975	46.8466	50.3819	45.4839	36.3715	27.0959	17.788	12.5486	9.589	7.0757	6.0654	5.5	4.1668	3.624	3.1732	2.6716	2.3047	1.9804	1.9079	1.7258	1.585	1.5298	1.4554	1.3075	1.244	1.2169	1.0747	0.9907	0.9873	0.9505	0.83	0.7916	0.7138	0.6806	0.6162	0.5851	0.5663	0.5247	0.4919	0.4874	0.5206	0.5733	0.593	0.5964
232	HtMa / HtMa	young	r	1	76	43.3949	87.6731	143.599	200.23	220.18	197.228	167.292	116.062	81.368	64.6043	49.2166	37.368	30.1659	22.8383	16.7347	13.3511	10.9551	8.5554	7.1474	6.3398	5.937	5.4075	4.8372	4.5631	4.6631	4.5691	4.4437	4.4818	4.1326	3.3653	2.5178	1.8187	1.4737	1.2273	1.0266	0.8691	0.8475	0.7775	0.7552	0.7153	0.6535	0.5954	0.5651	0.5435
232	HtMa / HtMa	young	r	2	76.6667	48.2966	104.514	173.648	219.098	198.357	145.234	93.8623	64.2756	47.8003	33.3771	26.9889	20.8604	15.4071	11.9528	9.7981	7.9312	6.5305	5.3403	4.5877	4.1028	3.6006	3.4848	3.1334	3.0733	2.9206	2.9809	3.0127	3.0575	2.725	2.2348	1.6916	1.3958	1.1156	0.9041	0.7926	0.705	0.6506	0.6004	0.5694	0.5788	0.5857	0.5722	0.5569	0.5416
232	HtMa / HtMa	young	r	3	67	38.0502	80.0929	116.551	130.17	105.861	60.7118	37.5103	26.4104	19.8783	14.9033	11.4246	9.7929	8.2207	6.2723	5.2264	4.2506	3.2716	2.9251	2.6329	2.3661	2.0728	1.9591	1.9278	1.8199	1.8341	1.8058	1.8653	1.9713	1.9528	1.8069	1.441	1.1522	0.9762	0.8389	0.6946	0.6343	0.6388	0.6162	0.6067	0.5871	0.557	0.5871	0.5822	0.5413
232	HtMa / HtMa	young	r	4	62.3333	27.7518	60.35	87.5562	83.8843	57.3839	38.9476	26.6714	19.3233	14.3533	10.0098	8.1976	7.501	6.1978	5.1463	4.2264	3.5412	3.0131	2.6653	2.3965	2.1413	1.9769	1.8089	1.7119	1.6387	1.6306	1.6934	1.7661	1.6783	1.4561	1.2373	1.0974	0.9037	0.768	0.6781	0.5911	0.5126	0.4768	0.4688	0.4421	0.4016	0.4301	0.4618	0.4761	0.4976
234	HtMa / HtMa	young	b	1	49	31.8875	65.377	95.8717	110.182	100.521	72.4579	48.0237	30.9106	20.8831	15.8665	11.7528	9.5385	8.1043	7.0322	5.7318	4.7397	4.3359	3.9111	3.3404	2.8571	2.7654	2.8877	2.728	2.395	2.3525	2.2778	2.1532	2.0193	1.9223	1.9004	1.7754	1.7348	1.7684	1.6482	1.4559	1.3366	1.2292	1.0532	0.9215	0.8791	0.881	0.8048	0.7381	0.7498
234	HtMa / HtMa	young	b	2	34.6667	26.9602	53.6863	68.0456	64.8717	52.9248	33.5435	19.1071	12.6379	9.5769	7.9129	6.4681	5.8417	5.3446	4.4402	3.9522	3.4357	3.1254	3.0392	2.6304	2.4035	2.0848	1.9968	1.901	1.7965	1.8554	1.9037	1.9172	1.9947	2.0709	2.1088	2.2388	2.5492	2.4869	2.3767	2.3251	2.0569	1.7546	1.4875	1.2795	1.124	0.9902	0.9719	0.9274	0.8625
234	HtMa / HtMa	young	b	3	61	34.1154	77.4381	117.116	103.664	74.4809	45.6937	28.1056	18.7785	12.9133	10.8145	9.5343	7.9475	6.7382	5.9631	5.2444	4.352	3.7808	3.1775	2.7572	2.5621	2.2085	2.2201	2.0967	1.9543	1.8485	1.7549	1.7293	1.7368	1.6671	1.7152	1.7964	1.8194	1.7424	1.6179	1.5539	1.4009	1.1888	0.9952	0.8405	0.8241	0.7953	0.7487	0.644	0.565
234	HtMa / HtMa	young	b	4	58.6667	18.83	37.8638	47.3765	42.8775	28.8687	17.5853	11.779	8.8301	7.3404	6.3917	5.8293	5.2471	4.6346	4.3303	3.7205	3.4155	3.1266	2.4615	2.165	2.085	1.9789	1.7487	1.5733	1.6026	1.5392	1.5404	1.4982	1.514	1.5439	1.6791	1.8707	1.9441	1.9174	1.9218	1.7808	1.5134	1.3161	1.2791	1.0677	0.8891	0.8552	0.8392	0.7335	0.69
234	HtMa / HtMa	young	r	1	54	30.9689	68.7874	118.949	160.434	160.4	144.154	109.177	60.107	39.1053	31.8642	22.0725	16.1855	13.4985	10.8891	8.2685	6.4458	5.5906	4.7695	4.1583	3.7904	3.5635	3.6757	3.3721	3.3116	3.2035	3.1522	3.0039	2.718	2.5835	2.5416	2.4807	2.3129	2.069	1.8262	1.5396	1.3774	1.2594	1.0298	1.013	1.0364	0.9362	0.8765	0.7667	0.7261
234	HtMa / HtMa	young	r	2	52.3333	30.9581	67.5958	112.885	129.2	116.142	69.7583	36.5231	25.2327	20.2415	16.1217	11.1725	9.2289	7.6741	6.0644	5.3092	4.2935	3.5299	3.1555	2.8078	2.4785	2.2629	2.3826	2.4467	2.2752	2.3605	2.4938	2.3923	2.2897	2.3674	2.67	2.7419	2.6819	2.4394	2.1211	1.8249	1.6039	1.3155	1.1219	0.9518	0.8789	0.7909	0.7327	0.6882	0.6133
234	HtMa / HtMa	young	r	3	58.6667	26.1	58.7378	106.317	118.198	89.1347	44.1919	23.7106	17.6635	13.4724	9.6463	8.3079	7.3242	5.9912	4.7662	4.323	3.7847	3.106	2.6914	2.2283	2.0361	2.0612	2.1002	2.2173	2.2941	2.2231	2.1576	1.9823	2.0496	2.0682	2.0635	2.2572	2.2685	2.0618	1.9077	1.6787	1.4584	1.2662	1.0326	0.8937	0.8588	0.8071	0.7092	0.6669	0.6348
234	HtMa / HtMa	young	r	4	35.3333	21.9993	40.3713	46.8066	51.7823	43.5839	23.4984	14.2378	11.0839	8.9356	6.9757	5.9956	5.3373	4.6037	3.8629	3.4	2.8791	2.5227	2.2894	2.0071	1.8864	1.7795	1.745	1.8309	1.8881	1.7826	1.6539	1.7604	1.8861	1.9424	2.0935	2.1043	2.1427	2.1545	2.082	1.9942	1.8722	1.7341	1.4058	1.2125	1.0777	0.9664	0.9068	0.7972	0.6635
239	HtMa /HtMi	young	b	1	57	81.7225	163.343	229.471	261.019	244.1	164.835	96.8996	68.4553	45.9627	36.4363	30.4625	25.5136	21.2032	16.141	13.6327	11.2475	9.607	8.2606	7.2556	6.3528	5.3219	4.8873	4.2926	3.9516	3.8592	3.407	3.3831	3.3259	3.289	3.3173	3.1494	3.2315	3.4017	3.7307	3.6846	3.7306	3.4483	3.1755	3.0271	2.6508	2.0807	1.6002	1.3007	1.072
239	HtMa /HtMi	young	b	2	48.6667	241.384	445.68	450.766	343.858	250.232	149.531	96.0843	60.2907	43.882	32.8015	25.5813	20.8185	17.194	12.9046	11.4683	9.2337	7.7708	7.0328	6.4282	5.4181	4.5769	4.3326	4.3248	4.1913	4.0398	3.8764	3.6382	3.7697	4.1168	4.1035	3.8507	4.1441	4.44	4.3026	3.6981	3.506	3.1101	2.5262	2.0049	1.5753	1.2851	1.0755	0.9305	0.8448
239	HtMa /HtMi	young	b	3	38.3333	212.086	370.471	314.243	170.089	112.872	70.0181	40.7409	26.7652	21.7236	16.2747	12.9445	10.6135	9.047	8.4723	7.4465	6.0218	5.4871	4.7936	4.1205	3.6587	3.4301	3.4022	3.2802	3.0523	2.8653	2.6871	2.7139	2.5685	2.4169	2.3871	2.5627	2.6504	2.6769	2.4934	2.3698	2.1572	1.8951	1.6641	1.5056	1.4038	1.2281	1.0663	0.883	0.8899
239	HtMa /HtMi	young	b	4	37.3333	190.024	292.4	201.631	95.4929	63.4654	44.7158	30.6961	22.1844	16.3495	12.3982	9.7675	8.3685	7.2015	6.9272	6.2506	5.049	4.5382	3.6382	3.2402	3.2676	3.1121	2.8638	2.6661	2.5972	2.3472	2.1801	2.0274	1.8574	1.7287	1.6594	1.7865	1.8629	1.6412	1.6818	1.6928	1.5927	1.5124	1.4154	1.3541	1.2153	1.117	1.0307	0.8813	0.8092
239	HtMa /HtMi	young	r	1	50	63.5604	132.557	207.684	297.63	361.325	350.3	254.574	145.899	103.363	77.5196	69.5516	67.6353	54.6602	39.3564	26.8411	18.3929	15.014	12.6816	10.202	9.3241	8.0659	6.9962	6.6304	6.0542	5.6112	5.4292	5.174	4.8117	4.4848	4.2803	4.369	4.2218	4.2879	4.322	4.4543	4.4757	4.9159	5.0385	4.608	3.9153	2.9608	2.0443	1.6813	1.3644
239	HtMa /HtMi	young	r	2	84.3333	78.5752	168.988	276.757	342.767	315.774	225.965	130.663	81.2663	59.2126	46.6098	39.3517	35.2943	27.6684	20.9406	16.6074	13.33	10.6378	8.7787	7.693	6.6401	5.7298	5.3042	4.6135	4.3527	4.4031	4.0888	3.475	3.3258	3.1927	3.0479	3.032	3.079	3.2156	3.3156	3.4131	3.325	3.169	2.9383	2.5389	2.2031	1.7562	1.3673	1.0926	0.9067
239	HtMa /HtMi	young	r	3	57.6667	132.671	256.388	339.675	348.648	266.071	149.203	86.6815	56.5286	41.8594	33.9408	26.6961	22.3928	17.3904	16.2672	13.0539	9.7268	7.8427	6.9158	5.9087	5.4013	4.5751	4.547	4.25	3.9464	3.4592	3.3132	3.1569	3.1061	3.0421	2.9376	2.9737	2.9678	2.9628	2.9741	2.8413	2.6732	2.248	1.9103	1.7457	1.5584	1.302	1.0217	0.8677	0.7454
239	HtMa /HtMi	young	r	4	37.3333	44.3659	75.8587	67.3822	42.0419	33.3246	24.8112	16.8302	12.0261	9.608	7.5484	6.6091	5.9063	5.8441	5.4633	5.0915	4.4912	3.7782	3.0625	2.9907	2.8269	2.6022	2.5647	2.5768	2.4107	2.3359	2.2164	2.1428	2.0709	2.0241	2.1481	2.0684	1.8251	1.7971	1.7384	1.6205	1.3988	1.2919	1.1491	1.0249	0.9843	0.8754	0.7757	0.7513	0.7085
244	HtMa / HtMa	young	b	1	45.6667	88.1109	199.67	308.444	298.285	198.557	94.6536	48.9748	30.5598	23.4582	18.2745	14.8739	13.5589	11.4859	9.4293	8.439	7.0425	6.4568	5.1942	4.3263	4.1129	4.1293	3.8779	3.4529	3.2201	3.142	2.9741	2.719	2.4546	2.3558	2.2953	2.0798	1.7814	1.6173	1.6636	1.6295	1.5071	1.3965	1.5168	1.5851	1.571	1.7449	2.3692	2.8466	2.9299
244	HtMa / HtMa	young	b	2	105	78.9273	157.574	206.202	174.635	103.51	52.7566	29.2971	19.794	13.8466	11.2227	9.3319	8.0601	6.7952	5.9752	5.2414	4.4413	3.6306	3.1125	2.6644	2.4122	2.224	2.0755	2.0279	1.9743	1.9007	1.7123	1.5337	1.5292	1.4403	1.3	1.2184	1.1507	1.0323	0.9621	0.9532	0.9304	0.9473	0.9534	0.941	0.909	0.9093	1.0135	1.1619	1.2851
244	HtMa / HtMa	young	b	3	54.3333	37.8139	70.2036	81.8265	61.6069	33.559	19.8717	13.4815	9.6743	7.559	6.208	5.5327	5.5428	5.7973	4.6603	3.5831	3.1016	2.6127	2.0936	1.8714	1.772	1.6247	1.6106	1.5554	1.4813	1.3621	1.397	1.33	1.2467	1.2357	1.3214	1.4468	1.4208	1.338	1.2335	1.0709	1.0282	1.0675	1.0679	0.9561	0.9656	1.0364	0.9679	0.9997	1.1476
244	HtMa / HtMa	young	b	4	30.6667	61.8657	140.432	163.808	98.4415	51.1418	29.1135	17.3455	10.3621	7.1875	6.7931	6.7085	6.742	6.0924	5.6501	5.4346	4.1059	3.1274	2.8573	2.5098	2.2749	2.1817	2.0551	1.7211	1.5981	1.4449	1.3309	1.2462	1.2441	1.2397	1.0553	1.0736	1.062	1.1679	1.2438	1.159	1.081	1.0572	0.9604	0.8952	0.8905	0.8278	0.7669	0.7355	0.7686
244	HtMa / HtMa	young	r	1	62.3333	98.2532	220.004	407.686	559.429	453.177	246.42	124.551	73.4343	50.5463	37.7696	29.4453	23.4686	19.3741	16.3491	12.6496	10.6752	9.3653	7.5714	6.892	6.1858	5.3367	4.8628	4.7653	4.5184	4.112	3.8144	3.7828	3.4244	2.9691	2.7555	2.4791	2.2694	2.1408	1.9079	1.8141	1.8014	1.7708	1.7493	1.8936	2.0382	2.372	3.5401	4.8443	5.0603
244	HtMa / HtMa	young	r	2	65.3333	98.7834	223.763	374.485	383.269	248.323	124.138	64.5826	42.229	29.0026	21.4665	16.6104	13.7496	12.3858	10.5606	8.3677	6.7063	5.5757	4.7818	4.1135	3.9652	3.5077	3.2411	3.1439	2.9675	2.6845	2.7513	2.6732	2.4111	2.2447	1.8857	1.6752	1.5635	1.4166	1.2328	1.2375	1.2306	1.1939	1.1419	1.1375	1.2521	1.484	1.9293	2.4571	2.7496
244	HtMa / HtMa	young	r	3	61	90.3002	206.425	314.413	240.733	120.613	56.7463	34.4537	22.3057	15.9197	12.5239	10.6504	9.4144	9.0374	7.7999	6.394	5.1068	4.155	3.2935	2.9195	2.7729	2.5939	2.4382	2.3118	2.3315	2.3912	2.2789	2.292	2.2811	2.1468	1.8409	1.6694	1.6083	1.5001	1.4313	1.3155	1.1397	1.1279	1.1131	1.0686	1.128	1.2941	1.347	1.43	1.4041
244	HtMa / HtMa	young	r	4	49	44.442	99.122	135.046	102.524	60.2795	30.5156	17.9905	12.6834	10.0477	7.6342	6.9152	6.5353	5.9125	5.631	4.7859	3.77	3.2001	2.7887	2.3483	2.0858	1.9222	1.7266	1.7956	1.7	1.7081	1.6127	1.595	1.6824	1.7286	1.6374	1.5841	1.4911	1.4588	1.3315	1.2133	1.129	1.0712	1.0447	1.0908	0.9971	1.0189	1.0961	1.1568	1.1702
257	HtMa / HtMa	young	b	1	35	23.7798	47.3996	70.8722	92.0839	95.7136	85.7067	55.2275	35.891	23.7289	20.3561	16.2529	13.1826	10.9441	8.9811	7.9189	6.1896	5.0825	4.1808	3.4427	3.3484	2.9741	2.6146	2.2283	2.1469	1.9017	1.8492	1.8472	1.7453	1.5798	1.4914	1.1894	1.1206	1.0235	0.8576	0.7534	0.6865	0.6568	0.5977	0.5621	0.5421	0.5339	0.4785	0.4277	0.3879
257	HtMa / HtMa	young	b	2	83	26.7817	63.0902	110.095	126.231	98.5125	70.1915	44.5202	26.9978	19.0864	15.1202	11.7186	9.7264	7.9187	6.3881	5.4375	4.5017	3.6853	3.2929	2.8231	2.5846	2.3194	2.0345	1.8887	1.7774	1.6466	1.5712	1.5036	1.3585	1.2847	1.202	1.0449	0.9787	0.8848	0.7463	0.6427	0.5864	0.5051	0.4508	0.4314	0.4123	0.392	0.3502	0.3221	0.313
257	HtMa / HtMa	young	b	3	66.3333	12.9156	25.4761	28.8208	23.4238	20.9478	16.0727	10.6019	6.9853	5.7995	5.1253	4.5511	4.2278	3.8217	3.4415	3.0723	2.7755	2.4222	1.9472	1.8013	1.6903	1.5012	1.2994	1.1887	1.1319	1.0413	0.8953	0.8058	0.7475	0.7275	0.7345	0.6809	0.6371	0.6069	0.6091	0.5694	0.5551	0.5021	0.4549	0.4584	0.4262	0.3791	0.3545	0.3262	0.3136
257	HtMa / HtMa	young	b	4	59	18.5045	40.2418	59.1411	60.2387	44.5709	31.1572	19.2839	13.001	9.2773	7.7351	6.8921	5.9374	5.2808	4.6531	3.8531	3.1443	2.7221	2.3634	2.0864	1.895	1.7797	1.6307	1.4787	1.3207	1.2156	1.161	1.184	1.0872	0.9309	0.8178	0.7692	0.7023	0.6852	0.5554	0.5086	0.4978	0.4803	0.4356	0.4049	0.3728	0.3184	0.284	0.2905	0.2706
257	HtMa / HtMa	young	r	1	60	26.7286	53.9732	82.409	114.256	135.173	165.573	151.03	81.6185	44.0508	31.6183	26.2977	22.1252	17.1161	13.1519	9.8599	7.8502	6.32	5.9079	5.0073	4.5055	4.1467	3.6079	3.1675	3.0718	2.9385	2.5752	2.2956	2.1283	1.9438	1.706	1.5706	1.3988	1.2224	1.1031	0.9985	0.9038	0.7912	0.6868	0.6297	0.6097	0.5808	0.5242	0.4599	0.4223
257	HtMa / HtMa	young	r	2	78	38.175	75.356	99.8934	104.65	90.3801	65.0089	41.2405	26.8639	20.7188	17.626	14.3998	12.0903	9.8862	8.1034	6.5536	5.1653	4.0429	3.4168	3.0614	2.7616	2.4785	2.3086	2.1884	2.0589	1.9117	1.8637	1.8063	1.7783	1.6064	1.4933	1.3786	1.2259	1.0995	0.9839	0.848	0.7135	0.6462	0.5798	0.5351	0.4937	0.4433	0.3878	0.355	0.3414
257	HtMa / HtMa	young	r	3	76.6667	25.5514	51.1675	73.7152	76.6002	54.6127	35.3469	24.3829	17.2622	12.7721	10.0503	8.9711	7.673	6.4469	5.2925	4.1888	3.6625	3.1944	2.5808	2.2964	2.1672	2.0277	1.9173	1.794	1.5906	1.4718	1.3832	1.3874	1.3338	1.2364	1.2057	1.045	0.9299	0.8688	0.7772	0.6899	0.5832	0.5165	0.4759	0.4559	0.3933	0.3375	0.3099	0.3026	0.2928
257	HtMa / HtMa	young	r	4	52.6667	6.6232	14.5055	20.9568	18.752	13.8153	10.9308	8.3606	6.9038	5.9601	5.4524	5.1196	4.7022	4.1755	3.444	3.0947	2.6289	2.3418	1.9519	1.6505	1.5049	1.4317	1.2152	1.1306	1.0653	1.0294	0.976	0.9276	0.8989	0.8429	0.7777	0.6979	0.6494	0.6286	0.561	0.4956	0.4567	0.4441	0.3582	0.3688	0.3631	0.3238	0.2789	0.2688	0.2688
275	HtMa /HtMi	young	b	1	34	17.0512	36.2322	52.5574	67.9523	91.3298	69.2662	38.9516	24.0894	16.4924	12.3508	9.7121	7.7144	6.4049	5.3764	4.4846	3.9382	3.2183	2.6831	2.2558	2.065	2.0018	1.8407	1.5951	1.4615	1.363	1.2742	1.1561	1.0801	1.01	0.9859	0.9546	0.8363	0.7539	0.7203	0.6849	0.6619	0.6064	0.5278	0.4757	0.4528	0.4049	0.3933	0.4152	0.4223
275	HtMa /HtMi	young	b	2	43.6667	25.6845	50.6309	75.1227	93.6954	76.3282	47.8057	28.9477	21.5199	15.4078	12.444	8.2245	6.8971	5.8669	4.7252	4.4582	3.6924	3.1207	2.6793	2.3175	2.0495	1.8816	1.7534	1.6566	1.5478	1.4449	1.3082	1.1754	1.1678	1.1288	1.046	1.0214	1.0468	0.9565	0.8847	0.8411	0.756	0.6901	0.5894	0.4989	0.5006	0.5026	0.5365	0.53	0.435
275	HtMa /HtMi	young	b	3	78.6667	23.716	50.0805	81.0013	94.9545	85.2642	53.1066	30.6191	18.7399	12.912	9.184	7.5856	6.4822	5.4835	4.5814	3.8324	3.13	2.6972	2.3078	2.0932	1.8731	1.6904	1.4821	1.3605	1.265	1.2236	1.1679	1.0555	0.9977	1.0126	1.0116	1.0039	0.9224	0.7903	0.7022	0.6044	0.5584	0.523	0.4564	0.4146	0.39	0.3801	0.3877	0.4018	0.4562
275	HtMa /HtMi	young	b	4	78.3333	18.4642	34.9373	42.5667	38.6472	30.0501	20.3759	13.3161	8.9281	5.9557	4.579	3.8279	3.3561	2.922	2.6241	2.269	2.0292	1.7321	1.533	1.3314	1.1207	1.068	1.1132	1.0678	0.9061	0.8536	0.7957	0.7714	0.7357	0.716	0.7093	0.7489	0.7685	0.7871	0.7332	0.6778	0.5611	0.4848	0.438	0.3972	0.3883	0.4051	0.4211	0.3788	0.3335
275	HtMa /HtMi	young	r	1	53	20.2769	40.2728	61.0314	91.7466	127.744	121.874	67.2563	37.9736	24.1991	19.351	14.6721	11.4704	9.6779	8.0006	6.6814	5.551	4.8001	4.0083	3.332	3.0074	2.8741	2.5569	2.2933	2.126	1.9616	1.8321	1.7821	1.7556	1.5845	1.4404	1.3479	1.1901	1.0719	0.9659	0.8383	0.7234	0.667	0.5964	0.5521	0.5224	0.5086	0.5211	0.5029	0.4599
275	HtMa /HtMi	young	r	2	53.6667	32.6605	63.5122	96.0391	140.608	161.085	109.772	57.825	34.2324	24.9232	18.2374	13.924	10.7908	8.9035	7.3019	5.972	4.7728	4.1894	3.5944	2.9345	2.606	2.3153	2.0932	1.9536	1.831	1.8315	1.6571	1.4731	1.4297	1.2861	1.1736	1.0252	0.9521	0.8884	0.7523	0.6587	0.5542	0.4954	0.451	0.4294	0.4013	0.4043	0.4198	0.4071	0.4142
275	HtMa /HtMi	young	r	3	75.6667	21.466	48.5049	83.7146	124.599	129.625	78.0399	41.0645	25.7156	18.0741	12.9703	9.9381	7.8227	6.4642	5.3164	4.5351	3.9221	3.4233	2.8818	2.5492	2.3649	2.0425	1.7788	1.5867	1.3347	1.2664	1.1795	1.1296	1.0853	1.0053	0.9164	0.8691	0.7903	0.7257	0.6468	0.5765	0.4723	0.4276	0.416	0.4081	0.387	0.3696	0.3606	0.3672	0.3609
275	HtMa /HtMi	young	r	4	51.3333	15.2529	30.5523	38.4156	35.7455	26.7984	18.6481	13.9919	10.0032	6.9779	5.2723	4.7931	4.1771	3.4837	3.1462	3	2.4431	2.1941	1.9368	1.5935	1.4068	1.3488	1.206	1.1508	1.1246	1.0491	1.0114	1.037	1.0309	1.0504	1.1424	1.1798	1.0984	1.039	0.9429	0.7866	0.6557	0.6057	0.5266	0.5061	0.4806	0.4111	0.4055	0.3759	0.3709
278	HtMa / HtMa	young	b	1	56	20.6272	41.4468	68.6639	86.1174	68.5788	43.0292	25.0983	16.7201	12.0994	9.3451	7.2487	5.3817	4.7533	3.8728	3.2707	2.9211	2.4218	2.1189	1.8716	1.6592	1.5239	1.3369	1.2955	1.23	1.1102	1.0347	0.9674	0.9759	0.8527	0.7446	0.6449	0.5527	0.5324	0.4331	0.3715	0.3305	0.2894	0.2643	0.2713	0.268	0.2802	0.3028	0.2944	0.3163
278	HtMa / HtMa	young	b	2	64	16.8185	33.7667	54.4766	63.4135	43.7346	24.9322	14.5572	9.4763	6.8628	5.4971	4.3874	3.5684	2.933	2.4419	2.1756	1.9225	1.6579	1.5612	1.3299	1.1972	1.0837	0.988	0.9297	0.8345	0.7969	0.7977	0.7449	0.6866	0.6434	0.6022	0.5694	0.5107	0.5096	0.5031	0.3977	0.3082	0.256	0.2529	0.2478	0.2481	0.2728	0.2787	0.264	0.2555
278	HtMa / HtMa	young	b	3	48.3333	8.7844	19.7122	25.0163	21.0943	16.0749	8.8817	5.6279	4.5246	3.4895	2.8706	2.4406	2.3227	2.1536	1.7077	1.5865	1.4657	1.2979	1.119	1.0305	0.906	0.8447	0.7704	0.72	0.6796	0.6563	0.599	0.5533	0.5308	0.5316	0.4931	0.4334	0.3991	0.3906	0.3516	0.3094	0.2846	0.2846	0.2565	0.2361	0.2504	0.2596	0.2303	0.2345	0.2449
278	HtMa / HtMa	young	b	4	108.333	10.0197	20.5379	29.9916	30.8111	22.8837	13.1344	7.8568	5.7206	4.4794	3.3959	2.8242	2.4653	2.2372	1.9139	1.7172	1.5507	1.3185	1.1744	1.1161	1.0406	0.9192	0.8042	0.7265	0.6689	0.6502	0.6166	0.5829	0.5533	0.5297	0.496	0.4376	0.4087	0.3842	0.3303	0.2943	0.2684	0.2332	0.2217	0.2092	0.1976	0.1961	0.2006	0.2002	0.2008
278	HtMa / HtMa	young	r	1	55.3333	26.6834	49.1912	75.6606	117.702	112.564	80.939	53.2346	34.0706	21.8715	15.3955	11.8055	9.6571	7.4506	5.9958	5.3554	4.632	3.7886	3.133	2.738	2.397	2.1563	1.922	1.6756	1.6646	1.5739	1.398	1.2804	1.2071	1.0446	0.9687	0.8503	0.7282	0.5983	0.5186	0.4632	0.4231	0.4145	0.4048	0.4128	0.4506	0.4807	0.512	0.5344	0.4662
278	HtMa / HtMa	young	r	2	97.3333	20.4264	40.2799	67.761	77.9411	57.6379	35.8937	21.7344	13.3061	10.3608	8.1163	6.4373	5.4101	4.6103	3.7818	3.1849	2.7992	2.4917	2.0582	1.7334	1.5546	1.4031	1.2538	1.1441	1.0621	1.0151	0.9697	0.9519	0.8833	0.7896	0.6925	0.6089	0.5222	0.4594	0.411	0.353	0.3304	0.329	0.3424	0.3702	0.3647	0.3597	0.3806	0.3576	0.3369
278	HtMa / HtMa	young	r	3	82.3333	12.4436	25.9509	35.7224	31.9401	22.5294	13.0348	8.3793	6.5047	5.1008	4.1798	3.5979	3.2228	2.7799	2.36	2.1449	1.9255	1.6123	1.408	1.301	1.1495	1.1206	1.0383	0.9781	0.923	0.8925	0.8363	0.7335	0.6953	0.6495	0.5885	0.5312	0.4857	0.4849	0.4132	0.3796	0.3368	0.3281	0.3162	0.3178	0.3091	0.3097	0.2983	0.2976	0.3024
278	HtMa / HtMa	young	r	4	51.6667	14.7236	26.0687	34.979	34.6601	24.4397	14.0174	8.1533	6.5555	5.0951	3.9816	3.2886	3.0273	2.5366	2.2095	2.0829	1.8675	1.6975	1.453	1.3538	1.2268	1.07	0.9988	0.9158	0.8911	0.8152	0.7756	0.76	0.7133	0.6241	0.5508	0.5186	0.464	0.4037	0.3488	0.3234	0.3005	0.2706	0.2655	0.2626	0.2582	0.2476	0.2564	0.2723	0.2718
280	HtMi / HtMi	young	b	1	52	85.5582	153.984	124.128	71.99	63.2311	59.158	48.3349	40.7779	30.7393	25.2834	19.8248	15.9022	12.2049	10.2241	8.871	6.6718	5.082	4.2794	3.8047	3.3111	2.9773	2.753	2.5021	2.2105	2.0287	1.7673	1.6498	1.4928	1.4362	1.3158	1.2444	1.1124	0.9713	0.9035	0.7953	0.7762	0.7029	0.6628	0.5949	0.5582	0.5086	0.5055	0.5329	0.5113
280	HtMi / HtMi	young	b	2	59	59.7543	103.171	106.052	98.87	91.8277	70.9072	48.1347	35.2311	27.9329	21.81	16.2206	12.523	9.8848	7.4911	6.3613	5.3297	4.4872	3.5369	3.0895	2.8104	2.479	2.2058	1.8915	1.6364	1.5076	1.4891	1.427	1.3115	1.2291	1.114	0.9945	0.9048	0.8639	0.7779	0.6847	0.6218	0.5656	0.5269	0.4778	0.44	0.4315	0.4139	0.3814	0.3949
280	HtMi / HtMi	young	b	3	64	18.7813	37.3502	39.486	27.0218	20.4988	15.2696	11.9134	8.9888	7.8389	6.6445	5.711	5.3579	4.7331	4.0795	3.408	2.846	2.3062	1.9292	1.7013	1.6276	1.5385	1.2865	1.2479	1.1627	1.0961	1.005	0.9958	0.9228	0.8011	0.8262	0.7834	0.6804	0.6584	0.5806	0.5489	0.5419	0.4926	0.4764	0.4927	0.4746	0.4726	0.4239	0.3715	0.3655
280	HtMi / HtMi	young	b	4	71.3333	14.1906	25.6701	27.3956	21.8141	18.134	14.6728	10.8503	8.7545	7.2444	5.9298	5.106	4.954	4.3973	3.8017	3.3759	2.8883	2.4292	2.1452	1.8623	1.7323	1.4666	1.2583	1.1466	1.0246	1.015	0.9826	0.9381	0.8387	0.7442	0.7134	0.6766	0.5906	0.5153	0.4812	0.4892	0.4428	0.4543	0.4366	0.3925	0.3733	0.3731	0.377	0.3591	0.3505
280	HtMi / HtMi	young	r	1	54	43.7202	76.6921	85.4591	90.1919	99.3501	106.486	104.09	81.7841	58.9302	42.0733	33.0147	23.9732	17.2632	13.302	10.8848	8.9406	7.2757	5.9112	5.1062	4.2594	3.8852	3.432	2.9761	2.7424	2.5615	2.4747	2.215	2.1057	2.0756	1.7478	1.6453	1.4312	1.2509	1.1631	1.041	0.9417	0.8513	0.8227	0.7534	0.7159	0.6979	0.7153	0.7111	0.7309
280	HtMi / HtMi	young	r	2	78	50.7658	96.3665	108.481	100.659	83.6247	62.1823	47.1399	36.9026	29.6222	22.1702	17.3337	15.2823	10.9923	9.0342	7.5244	5.8365	4.459	3.9405	3.3028	2.8488	2.5424	2.3391	2.1533	1.8762	1.7878	1.7099	1.5891	1.4787	1.3826	1.2349	1.1284	1.0563	0.9451	0.8341	0.7254	0.6507	0.6021	0.556	0.5394	0.531	0.5084	0.4736	0.4805	0.4861
280	HtMi / HtMi	young	r	3	69.6667	39.6611	74.0022	74.3122	55.7639	40.5959	30.736	23.2138	18.2574	14.4494	12.1778	10.5383	8.6981	7.6313	6.327	5.1716	4.0859	3.4375	2.9473	2.5534	2.3115	2.1007	1.815	1.5896	1.5334	1.4092	1.3346	1.2498	1.1742	1.2086	1.1383	0.9847	0.8937	0.8286	0.7645	0.6669	0.5919	0.5893	0.5694	0.5244	0.4921	0.4723	0.4404	0.4386	0.4326
280	HtMi / HtMi	young	r	4	45.3333	15.1259	29.7683	33.0549	24.531	21.2553	17.3349	13.7334	10.7305	8.5775	7.217	6.1334	5.1755	4.9463	4.41	3.731	3.1785	2.6532	2.1424	1.921	1.6875	1.4028	1.2947	1.2026	1.1005	1.0371	1	0.9506	0.9357	0.8988	0.8156	0.7195	0.6936	0.6388	0.5879	0.5522	0.5221	0.4781	0.4567	0.4564	0.4623	0.4338	0.4079	0.403	0.4026
305	HtMa /HtMi	young	b	1	78.3333	23.0741	74.1434	100.581	141.164	123.584	84.538	52.5826	33.4747	23.1646	18.9828	15.548	12.029	9.47548	8.04433	6.41497	5.1105	4.09731	3.61552	3.31589	3.032	2.62896	2.37895	2.27722	2.14209	2.07322	1.95663	1.77456	1.69721	1.68172	1.62519	1.5809	1.49004	1.44323	1.33522	1.31814	1.27344	1.15072	1.06286	1.01133	0.881135	0.901362	0.875112	0.770653	0.758281
305	HtMa /HtMi	young	b	2	56	24.3642	65.2432	87.9874	95.4118	69.63	40.5646	25.966	17.2569	13.6745	11.4556	9.26907	7.06918	5.57285	4.79378	3.92996	3.457	2.84283	2.50281	2.28618	1.94243	1.85867	1.77895	1.74226	1.64699	1.5811	1.50701	1.52989	1.51395	1.45369	1.49505	1.40664	1.44515	1.45125	1.47645	1.41609	1.3817	1.28988	1.13828	1.009	0.839545	0.754015	0.733456	0.743314	0.701097
305	HtMa /HtMi	young	b	3	73.3333	16.9986	53.4169	76.8151	85.1419	64.8693	37.1175	22.1091	15.3299	11.7711	10.3529	8.92361	6.57641	5.13073	4.33566	3.62036	2.98653	2.54578	2.36022	2.072	1.85977	1.73866	1.587	1.47078	1.49778	1.48644	1.46036	1.41977	1.2978	1.29538	1.36125	1.34787	1.37523	1.39263	1.35586	1.29725	1.19715	1.17604	1.06805	0.920966	0.836264	0.77581	0.7404	0.696227	0.683482
305	HtMa /HtMi	young	b	4	49.3333	13.7361	35.9271	36.7773	36.9148	28.7631	17.6349	11.1742	7.69279	5.74137	5.22545	4.72172	4.08416	3.76935	3.36959	2.86072	2.29672	1.98263	1.74939	1.66874	1.63875	1.51043	1.35491	1.28522	1.22243	1.18489	1.07441	1.02787	1.05875	1.11586	1.13058	1.15113	1.23359	1.29431	1.40379	1.62281	1.69597	1.72658	1.6763	1.46351	1.30229	1.052	0.886435	0.755016	0.714649
305	HtMa /HtMi	young	r	1	52.3333	27.4345	89.7478	120.624	174.57	193.055	173.65	120.536	78.5795	54.4804	39.57	29.4414	24.1082	19.6278	14.8935	12.1053	9.46174	7.6754	5.90912	5.5643	5.03973	4.32745	3.91275	3.58367	3.36449	3.03001	2.94474	2.71962	2.64582	2.53009	2.22326	2.11455	1.88425	1.64858	1.50602	1.41928	1.30332	1.15623	1.05921	0.971324	0.953434	0.937383	0.899945	0.839409	0.805177
305	HtMa /HtMi	young	r	2	75	23.0818	76.4331	122.998	186.167	160.043	97.4333	53.3186	36.7733	26.8872	21.3402	18.295	14.3126	10.4218	8.25195	7.01536	5.74351	4.4755	4.00092	3.48199	3.14947	2.6824	2.41471	2.30032	2.04647	1.92138	1.83502	1.781	1.75914	1.69138	1.64319	1.66533	1.60586	1.51709	1.49206	1.32831	1.16989	1.04881	1.0672	1.0128	0.837717	0.751138	0.721776	0.709879	0.693271
305	HtMa /HtMi	young	r	3	65.6667	21.5889	60.5517	102.794	132.233	106.337	59.4557	32.1903	22.1354	15.3483	12.8426	10.6626	8.78035	7.32972	5.86326	4.71694	3.87329	3.42062	2.89646	2.54971	2.42428	2.2739	2.03134	1.91088	1.81279	1.79757	1.79799	1.67458	1.77385	1.90694	1.74475	1.61264	1.66816	1.75193	1.69065	1.60016	1.49929	1.30546	1.15259	1.10711	0.992853	0.889533	0.838062	0.799377	0.728226
305	HtMa /HtMi	young	r	4	53	22.9789	54.8103	54.1132	46.7898	33.5701	21.3613	14.4667	11.4966	9.47204	8.37618	7.39772	6.28995	5.1525	4.41422	3.67674	3.13379	2.62996	2.29155	2.07552	1.93958	1.94693	1.94585	1.85358	1.73181	1.71675	1.79798	1.75924	1.7212	1.8044	1.76102	1.89673	2.01845	2.05514	2.0168	2.09432	2.14508	1.91114	1.5711	1.4922	1.25214	1.162	1.14518	0.987705	0.955501
310	HtMa / HtMa	young	b	1	40	35.261	82.6598	104.757	149.198	137.19	84.2645	50.3491	34.4991	25.2436	20.8695	17.5281	14.9917	12.2765	9.79078	8.4479	7.41877	6.13254	5.47014	4.94296	4.32536	4.21766	3.91728	3.75596	3.49043	3.24489	3.03458	3.01905	2.87365	3.04654	3.32667	3.39152	3.04582	2.85252	2.40146	2.08055	1.7341	1.50375	1.37383	1.16274	1.19723	1.06588	0.978433	0.896003	0.78028
310	HtMa / HtMa	young	b	2	49	49.2521	118.654	158.976	221.544	165.784	92.0088	54.8841	35.8988	26.2412	19.393	16.164	13.3851	10.4	7.94468	6.54739	5.69099	4.89416	4.21088	3.68912	3.22505	3.16922	3.0213	2.63569	2.5023	2.5735	2.57511	2.59448	2.68448	2.78492	2.78629	2.66148	2.35922	1.91315	1.72372	1.46437	1.18582	1.07728	0.942617	0.845448	0.727253	0.663895	0.618219	0.564732	0.525135
310	HtMa / HtMa	young	b	3	43	66.08	120.98	72.0706	63.3746	51.6647	37.7749	24.695	15.8582	10.7051	8.40915	7.09569	6.1655	5.43764	4.6424	4.23328	3.66676	3.20113	2.68567	2.27814	1.99829	1.85837	1.72959	1.70061	1.64737	1.81632	1.74278	1.84061	1.94961	2.19976	2.48947	2.82304	3.06337	3.00245	2.81168	2.66786	2.43587	2.14088	1.84513	1.65976	1.35355	1.15084	0.980013	0.931878	0.845625
310	HtMa / HtMa	young	b	4	36.6667	62.3121	138.318	106.526	80.9858	59.4647	37.8344	25.1372	17.1777	12.7615	9.0226	7.14884	6.44495	5.64576	4.89916	4.05366	3.33737	3.0013	2.76473	2.50496	2.28086	2.21216	2.05329	1.91869	1.85653	1.83576	1.68824	1.86168	1.83011	1.8542	2.08637	2.23926	2.51658	2.18143	1.9586	1.90261	1.63681	1.37605	1.06279	1.04853	0.946054	0.809531	0.793934	0.705786	0.648889
310	HtMa / HtMa	young	r	1	50.6667	40.6423	78.7173	95.7365	150.279	161.573	129.138	82.3819	56.1869	40.8928	31.4594	24.6001	19.2275	15.2473	13.4239	10.9927	8.72828	7.08937	6.04383	5.2955	4.80198	4.05003	4.15154	4.06411	3.50948	3.45762	3.27265	3.01582	2.82426	2.72097	2.58316	2.56283	2.36045	2.13023	1.74939	1.4738	1.38246	1.21758	1.01716	0.916563	0.919643	0.892659	0.819885	0.796056	0.777274
310	HtMa / HtMa	young	r	2	49.3333	359.423	631.043	249.757	195.573	146.378	94.7171	58.5561	38.2696	29.6676	22.8413	18.3655	14.1395	11.1702	8.73701	7.657	6.35254	5.02154	4.53537	4.3252	3.69187	3.69861	3.53229	3.02978	2.74795	2.76019	2.72085	2.58928	2.44163	2.46678	2.56247	2.57223	2.68221	2.46112	1.85677	1.61502	1.3244	1.13558	0.952765	0.857328	0.800432	0.755339	0.667838	0.645221	0.575057
310	HtMa / HtMa	young	r	3	28.3333	424.056	707.485	232.243	112.095	79.248	52.4229	33.195	24.0044	17.1283	14.5651	12.1942	10.178	8.61019	7.41046	5.56988	4.78295	3.95432	3.52999	3.0093	2.77768	2.7628	2.4905	2.28158	2.36076	2.46499	2.62925	2.48561	2.555	2.8942	3.19028	3.6043	4.14374	3.34804	2.83436	2.2526	1.97294	1.70968	1.4221	1.14168	0.954267	0.773419	0.722982	0.605979	0.6242
310	HtMa / HtMa	young	r	4	27.6667	177.846	297.208	132.184	83.5246	62.6151	42.0481	24.9139	16.6768	13.3873	11.4901	9.77205	7.50789	5.35519	4.85915	4.34547	3.78351	3.54194	3.00975	2.70664	2.43139	2.11069	2.10298	2.0392	1.97821	1.9642	1.89385	1.77558	2.06236	2.26456	2.31657	2.46175	2.60041	2.39137	2.08842	1.66508	1.40125	1.41018	1.28255	1.05636	0.83893	0.731056	0.668464	0.686931	0.612976
320	HtMa / HtMa	young	b	1	48.6667	28.0503	82.9046	108.787	114.771	116.506	87.5392	54.5887	34.837	27.2471	23.3044	20.294	16.8674	13.4303	11.5868	10.065	7.95043	6.73939	5.91573	5.31657	4.60924	4.30476	4.13873	3.95968	3.55893	3.22188	2.97034	2.8662	2.54863	2.17723	2.01939	1.86747	1.70706	1.55286	1.33657	1.18214	1.08567	1.03386	1.00501	0.96042	0.993832	1.0002	1.01969	1.11779	1.02489
320	HtMa / HtMa	young	b	2	66	30.1115	93.3335	129.212	132.103	97.3153	64.3389	40.2228	28.8002	21.5609	18.098	15.5142	12.5995	9.78253	8.57095	7.53921	6.04642	5.24915	4.62611	3.99712	3.66047	3.351	3.11888	2.94794	2.70398	2.61074	2.56873	2.35003	2.07642	1.86354	1.7203	1.55226	1.44578	1.23564	1.09597	1.00057	0.951664	0.864856	0.827868	0.780229	0.811624	0.841174	0.833366	0.796479	0.697638
320	HtMa / HtMa	young	b	3	60.3333	24.6388	82.1434	93.3511	87.2095	58.2526	38.4401	26.9586	18.8881	15.2595	12.4279	10.3714	8.70429	7.58593	6.44287	5.53094	4.65753	4.12289	3.63445	3.0917	3.0176	2.85108	2.6362	2.55756	2.45036	2.36866	2.10049	1.95522	1.73417	1.45828	1.35584	1.26945	1.12096	1.02837	0.893273	0.83491	0.794681	0.719661	0.696438	0.645338	0.596455	0.606937	0.599108	0.606895	0.622893
320	HtMa / HtMa	young	b	4	41	16.8055	45.2488	38.6834	35.9568	28.6759	20.0755	14.4465	11.6433	9.05139	7.63032	7.00944	6.32265	5.43201	5.18902	4.63817	3.97778	3.11424	2.66727	2.66342	2.43931	2.25368	2.00019	1.88363	1.74456	1.63717	1.4614	1.39399	1.20841	1.08643	1.03917	1.00538	0.882415	0.739305	0.734953	0.713483	0.673089	0.633469	0.615571	0.569831	0.5425	0.548237	0.592626	0.561306	0.518299
320	HtMa / HtMa	young	r	1	56.6667	30.8112	83.4728	120.987	136.565	130.327	122.58	84.1948	54.5245	39.7701	30.8335	26.1855	20.4923	16.0564	13.3243	11.592	9.57272	8.14083	7.17873	6.27799	5.28794	4.69206	4.51138	4.28774	3.94316	3.64331	3.27367	3.10013	2.86726	2.77646	2.5604	2.236	1.93195	1.71516	1.59461	1.44827	1.32431	1.21612	1.11273	1.21402	1.3105	1.49229	1.78421	1.8303	1.5044
320	HtMa / HtMa	young	r	2	64.3333	32.4675	104.302	145.316	140.257	100.89	68.1681	48.3312	31.1865	24.2221	20.6847	16.4229	13.0631	10.8191	8.66728	7.50471	6.2121	5.11721	4.49057	4.16705	3.63504	3.32435	3.19665	2.73512	2.63431	2.4394	2.11512	1.92344	1.78983	1.68937	1.51945	1.42385	1.32952	1.11291	0.940233	0.87798	0.794366	0.796046	0.792385	0.796672	0.832652	0.883008	0.907424	0.93341	0.807591
320	HtMa / HtMa	young	r	3	61.6667	22.7078	61.9105	75.0464	66.1523	45.4257	34.8634	24.7392	18.3414	14.7179	12.3982	9.96366	8.38334	7.19574	6.35787	5.2731	4.37822	3.80272	3.33589	2.94129	2.58829	2.54465	2.3517	2.12837	2.13952	2.02709	2.0428	1.89974	1.57968	1.53015	1.43679	1.25768	1.23847	1.0899	0.939724	0.820718	0.782976	0.779905	0.772395	0.731388	0.687381	0.679128	0.644253	0.659114	0.586198
320	HtMa / HtMa	young	r	4	53.6667	18.8972	35.9382	27.3235	24.169	20.7314	15.729	12.375	10.1787	8.52922	7.08875	6.23507	5.40243	4.70949	4.04774	3.4461	3.07481	2.68826	2.45796	2.24816	1.98295	1.90425	1.75898	1.68087	1.5874	1.37137	1.38051	1.38389	1.19709	1.10352	1.08218	0.946611	0.817781	0.76487	0.715798	0.71806	0.665596	0.615621	0.558613	0.538289	0.558577	0.55326	0.5662	0.510492	0.512954
326	HtMa / HtMa	young	b	1	47	40.7692	76.3901	61.3711	65.0897	59.1851	46.8987	36.0581	28.4303	22.5027	20.2586	17.8549	16.0166	13.6881	12.6637	11.6012	9.33688	8.58484	7.98477	6.47961	5.3346	4.8604	4.56649	4.02062	3.75552	3.16164	3.04758	2.94385	2.67242	2.40661	2.28338	2.18776	2.07632	2.09478	1.93018	1.82861	1.81338	1.80539	1.78925	1.68893	1.73356	1.83593	1.7596	1.71093	1.90962
326	HtMa / HtMa	young	b	2	58.3333	39.49	99.7251	101.006	94.4093	71.8696	51.8688	36.514	27.4353	21.1206	16.1368	14.0116	12.5005	11.0074	9.33724	7.41329	6.75394	5.94249	5.16802	4.56803	4.0244	3.50884	3.19799	3.00982	2.67456	2.30663	2.22556	1.92212	1.90296	1.97722	1.94393	1.86774	1.76533	1.51897	1.4127	1.46256	1.43035	1.44051	1.33788	1.28909	1.21453	1.29148	1.46893	1.57115	1.4601
326	HtMa / HtMa	young	b	3	40	74.439	152.815	97.6892	75.7911	49.1568	32.7767	23.0413	15.474	12.6351	10.344	8.7704	7.67	6.5774	5.38981	5.27942	4.68628	4.20864	3.78238	3.34474	2.88542	2.56705	2.25244	2.08994	1.9408	1.75428	1.66824	1.64101	1.67369	1.62457	1.46814	1.64672	1.77111	1.57574	1.49928	1.57118	1.47807	1.55579	1.59996	1.68377	1.96579	1.85689	1.6794	1.60048	1.56703
326	HtMa / HtMa	young	b	4	37.6667	65.0386	117.581	56.706	36.834	24.2407	19.7324	15.4629	11.1534	8.6751	7.70733	6.60359	5.25777	5.0297	4.69215	4.31708	3.96045	3.29704	2.73342	2.5102	2.46814	2.38272	1.97553	1.73768	1.53287	1.39785	1.35047	1.42604	1.37708	1.38093	1.27419	1.27231	1.33338	1.34243	1.19125	1.16583	1.26628	1.3923	1.32144	1.25474	1.31127	1.24049	1.29498	1.43108	1.39063
326	HtMa / HtMa	young	r	1	58.6667	31.2273	71.6403	68.5509	79.9767	84.9385	72.4029	55.048	46.1111	40.8204	35.1099	29.0199	24.6968	22.4909	18.8448	15.9926	12.6243	10.1288	8.70029	7.48171	6.85293	6.3016	5.27056	4.75459	4.5231	3.98861	3.47039	3.14849	2.95606	2.70607	2.55546	2.56309	2.45636	2.48376	2.37576	2.19984	2.02282	1.9861	1.94433	1.88744	1.98105	2.0355	1.97245	2.38335	2.91057
326	HtMa / HtMa	young	r	2	92.6667	38.4192	87.6425	98.1421	100.694	78.8743	54.6886	39.8713	30.1947	24.0798	20.3085	16.0849	14.1602	12.0168	9.77122	8.1589	6.85579	6.0068	5.11075	4.41336	3.99907	3.27943	3.02044	2.74312	2.49889	2.37833	2.23935	2.00418	1.82636	1.84815	1.76767	1.74945	1.74667	1.70981	1.70496	1.69712	1.65717	1.53802	1.46828	1.34637	1.30949	1.40184	1.38782	1.31323	1.26714
326	HtMa / HtMa	young	r	3	63.6667	32.5949	82.6973	68.7538	52.9833	40.4258	29.6182	18.3111	13.5081	11.2263	9.94351	8.45171	7.60048	6.74725	5.87595	5.35484	4.53828	3.97351	3.55377	3.11141	2.66725	2.38068	2.22911	2.10508	1.93724	1.61512	1.62595	1.49345	1.45158	1.4987	1.56488	1.59667	1.62778	1.77419	1.75807	1.59874	1.62178	1.70106	1.61617	1.52728	1.5189	1.53521	1.38384	1.3323	1.26528
326	HtMa / HtMa	young	r	4	47.3333	18.0305	42.5626	36.9368	29.8416	25.2925	18.5231	10.7371	7.77802	6.85412	6.34051	5.88165	5.26569	5.14587	4.56426	4.17536	3.82718	3.169	2.96659	2.63089	2.20736	2.01442	1.85519	1.8547	1.7603	1.65211	1.51874	1.43031	1.29625	1.311	1.28124	1.21412	1.18436	1.13888	1.1149	1.04919	1.09424	1.16471	1.18512	1.14459	1.09374	1.14482	1.09274	1.10759	0.973567
343	HtMa /HtMi	young	b	1	70.6667	16.2083	39.1864	41.0327	46.1676	39.7862	29.9134	22.2363	16.0498	12.5204	11.1336	9.12418	7.41385	6.25754	5.03297	4.03388	3.29635	2.50239	2.11955	1.94573	1.72572	1.61741	1.40658	1.1984	1.09926	1.05201	0.937791	0.867451	0.82495	0.769364	0.659964	0.619543	0.595647	0.540064	0.515719	0.497153	0.485009	0.527527	0.56314	0.553995	0.57295	0.590262	0.628476	0.63268	0.566894
343	HtMa /HtMi	young	b	2	75	19.4732	52.9206	66.329	79.2508	62.83	40.0366	25.3903	18.7594	14.9556	12.5452	9.59321	7.53293	5.9144	4.65069	3.62521	2.92974	2.24384	1.8853	1.65346	1.42151	1.31967	1.20924	1.11847	1.0178	0.893247	0.798636	0.729394	0.69704	0.657411	0.549747	0.509981	0.477554	0.451873	0.450389	0.407293	0.397858	0.399536	0.419583	0.424544	0.43818	0.452563	0.444516	0.41392	0.388721
343	HtMa /HtMi	young	b	3	68.3333	10.8691	27.3177	25.2375	21.3659	15.1506	10.0479	7.52231	5.97262	4.85137	4.29466	3.93912	3.5378	3.08678	2.71334	2.22539	1.79845	1.48083	1.24712	1.10351	0.906391	0.818171	0.78416	0.677497	0.649141	0.627424	0.610266	0.591224	0.516039	0.486891	0.488067	0.476839	0.443865	0.398378	0.404651	0.431145	0.462296	0.481932	0.526688	0.496032	0.523196	0.533622	0.517756	0.493343	0.472205
343	HtMa /HtMi	young	b	4	44.3333	8.1686	19.4434	16.1851	12.2298	9.5003	6.83906	5.27834	4.42587	3.83644	3.67077	3.41526	3.00523	2.53961	2.19518	1.92728	1.67824	1.35728	1.08489	0.983112	0.850252	0.73542	0.652541	0.608713	0.590051	0.499244	0.467095	0.445388	0.389294	0.390885	0.346166	0.346185	0.338254	0.32498	0.307933	0.326075	0.3354	0.310764	0.313408	0.313201	0.319014	0.311868	0.324878	0.320385	0.294661
343	HtMa /HtMi	young	r	1	54.3333	19.3637	50.9773	66.67	92.2605	95.2272	74.2844	54.1823	41.6041	33.7643	27.4212	19.7507	15.5035	11.3918	8.968	6.94407	5.58785	4.37735	3.62748	3.00548	2.84852	2.65112	2.31675	2.10726	1.85772	1.75293	1.59058	1.42424	1.27754	1.18637	1.01912	0.861496	0.851465	0.734466	0.668104	0.643974	0.63918	0.61911	0.612302	0.66797	0.692212	0.663734	0.679239	0.662141	0.580426
343	HtMa /HtMi	young	r	2	80.3333	21.8457	54.3485	70.9133	95.1203	84.1845	56.74	37.3379	26.1358	21.9182	18.4136	14.6158	11.1006	8.79268	6.75417	4.84406	3.7781	3.04907	2.40003	2.20682	2.00405	1.77614	1.60281	1.41587	1.35982	1.23102	1.13825	1.01681	0.960461	0.901395	0.808711	0.684398	0.595561	0.533434	0.494591	0.468586	0.439374	0.427563	0.405292	0.408609	0.441391	0.465424	0.489095	0.460115	0.407386
343	HtMa /HtMi	young	r	3	46.3333	29.4417	77.1266	56.7989	48.4062	35.3322	21.1335	15.9522	11.0883	9.01677	8.68187	7.14081	5.62051	4.5048	3.85209	3.09137	2.51041	2.05711	1.79522	1.50955	1.3641	1.1925	1.06894	1.03005	0.970383	0.906388	0.892802	0.826703	0.738936	0.690245	0.644321	0.588401	0.546216	0.554473	0.518234	0.507345	0.532586	0.55947	0.592432	0.618864	0.610379	0.628757	0.594531	0.535188	0.526232
343	HtMa /HtMi	young	r	4	59.3333	17.2696	40.0284	43.6191	45.5067	35.1396	21.4897	12.5563	9.52984	7.97342	6.79524	5.92715	5.07131	4.19896	3.76395	3.1273	2.57561	1.98724	1.63808	1.36493	1.24026	1.05251	0.938338	0.882708	0.815663	0.781947	0.760291	0.672026	0.609125	0.559771	0.535158	0.497845	0.462846	0.433151	0.389768	0.401453	0.40974	0.405812	0.42278	0.432797	0.439496	0.44697	0.439137	0.43091	0.433601
348	HtMa /HtMi	young	b	1	50.6667	34.0223	99.987	156.534	167.844	106.171	58.4266	39.5863	28.3805	21.3052	17.9056	15.1598	12.5367	10.4654	8.92387	7.30613	6.02146	4.65691	3.96663	3.66222	3.50421	3.34422	3.26699	3.11743	2.87032	2.76739	2.49216	2.27807	2.20509	2.09423	1.98666	1.88267	1.68806	1.52528	1.4803	1.29885	1.16984	1.08278	1.05377	1.06404	1.09926	1.26688	1.45146	1.72776	1.78847
348	HtMa /HtMi	young	b	2	66.6667	27.9784	102.334	174.426	176.112	102.38	55.1939	34.5331	25.995	19.0292	13.8466	11.787	9.10391	7.07317	6.0914	5.18531	4.23702	3.71417	3.38392	3.11697	2.97969	2.82229	2.69771	2.63379	2.51	2.43612	2.50974	2.43601	2.40075	2.31675	2.251	2.11645	2.02398	1.75149	1.62929	1.31774	1.18042	1.0947	1.00484	0.905418	0.892853	0.933371	1.07632	1.19509	1.17874
348	HtMa /HtMi	young	b	3	66.3333	19.9122	56.4543	77.7101	71.3146	55.3144	36.6479	20.5656	14.2321	10.9214	8.8573	7.16509	6.14702	5.34749	4.68208	4.2696	3.77792	3.27074	2.80055	2.62134	2.63458	2.56282	2.59047	2.53173	2.29049	2.44495	2.48735	2.47791	2.47962	2.43865	2.4644	2.35103	2.31927	2.19078	2.04801	1.83994	1.65133	1.48832	1.29431	1.11028	1.04354	0.970411	0.919554	0.88483	0.901459
348	HtMa /HtMi	young	b	4	38	13.9501	33.8885	38.3005	36.9215	30.0395	20.1884	13.3514	9.59643	7.67839	6.9925	6.63741	5.55309	4.60795	4.1609	3.56983	3.17094	2.93278	2.74792	2.51935	2.3448	2.4307	2.41976	2.27415	2.09469	1.94429	1.85442	1.89765	2.12459	2.19509	2.0607	2.10968	2.00303	1.91428	1.9148	1.77958	1.67785	1.43129	1.30203	1.18696	1.0202	0.962641	0.903396	0.860503	0.785362
348	HtMa /HtMi	young	r	1	79.3333	30.8551	103.719	197.441	264.238	188.912	100.15	61.3418	41.9623	30.4886	23.7023	20.5656	16.2109	12.804	9.93025	8.29991	6.69435	5.83403	4.89926	4.50269	4.20167	3.64418	3.37515	3.34239	3.20257	3.0208	2.90842	2.62446	2.41896	2.24031	2.18594	2.11587	1.86272	1.7251	1.65617	1.56296	1.5408	1.49667	1.53392	1.6798	2.0275	2.43076	3.43205	4.21158	3.30745
348	HtMa /HtMi	young	r	2	90.3333	24.6587	89.9828	148.539	160.962	101.276	54.2098	30.7065	22.4866	17.776	13.6198	12.0129	10.6661	8.27586	6.49259	5.48277	4.76146	4.18491	3.68768	3.45164	3.51919	3.44461	3.37183	3.24645	3.1999	3.10621	2.96597	3.24103	3.29464	3.21022	3.337	3.20428	2.76464	2.38855	2.04514	1.72827	1.53433	1.39458	1.30831	1.26972	1.27042	1.3447	1.53215	1.62471	1.46057
348	HtMa /HtMi	young	r	3	52.3333	15.283	43.2485	52.578	57.7899	44.6214	27.5594	17.5191	12.683	10.0025	8.30953	7.83234	7.14405	6.23221	5.19405	4.39402	3.82646	3.41257	2.95763	2.97953	2.86431	2.73048	2.86813	2.78382	2.69233	2.80528	2.97685	3.08303	3.17364	3.37341	3.25709	3.21367	2.96091	2.4735	2.19931	1.95746	1.77185	1.45139	1.15176	1.07607	1.04265	0.965069	0.915306	0.926402	0.928984
348	HtMa /HtMi	young	r	4	66.6667	24.1267	63.1881	87.7788	91.5507	61.5496	36.9036	23.8236	17.3796	12.7192	10.0332	8.43693	7.03319	6.12691	5.5798	4.80782	4.14213	3.64267	3.13752	2.90496	2.93028	2.81295	2.59638	2.60462	2.62973	2.60388	2.56771	2.35584	2.29797	2.30497	2.19824	2.07315	2.02018	1.79732	1.58081	1.47532	1.38972	1.30438	1.09417	1.03403	1.06205	1.02306	1.01688	0.955023	1.02454
373	HtMa / HtMa	young	b	1	59.3333	21.8407	48.1293	47.9271	76.6535	106.36	90.3544	52.4482	33.7275	24.8116	17.2854	14.0617	12.0768	10.1284	8.43479	7.82233	6.92895	5.67711	5.2564	4.94332	4.17436	3.90635	3.77083	3.61687	3.43428	3.58414	3.5872	3.81855	3.75824	3.43906	3.1167	2.64127	2.30262	1.99219	1.84096	1.52496	1.36567	1.31212	1.16382	1.12582	1.02689	0.972642	0.880924	0.794211	0.796748
373	HtMa / HtMa	young	b	2	61.3333	15.4428	41.1618	59.0648	88.9112	85.6555	50.3804	31.1073	20.5652	14.6966	11.5501	9.72086	7.97306	7.3291	6.46004	5.50237	4.81055	3.96139	3.6562	3.2926	2.82533	2.63937	2.34889	2.29916	2.31469	2.53182	2.74038	2.68537	2.87518	2.83365	2.48585	2.18603	1.89171	1.70056	1.44753	1.28076	1.13863	1.08431	0.960817	0.827808	0.804421	0.758011	0.696703	0.656036	0.647532
373	HtMa / HtMa	young	b	3	60	16.574	41.3474	40.4416	44.3135	39.4058	28.3921	16.7625	11.3161	8.38303	6.74377	5.41765	5.04554	4.65382	4.10101	3.80455	3.57395	3.02335	2.7193	2.28474	2.08384	1.94681	1.79394	1.72971	1.72709	1.6879	1.65931	1.81941	1.78895	1.79476	1.69721	1.51305	1.44296	1.24651	1.16099	1.02784	0.991583	0.932592	0.809667	0.720323	0.685258	0.658864	0.611254	0.630777	0.640732
373	HtMa / HtMa	young	b	4	65.6667	17.5917	45.2528	41.5449	43.237	41.0804	26.9111	17.2034	11.5033	8.41293	6.94659	5.45585	5.03579	4.62187	4.63745	4.08561	3.38541	2.91068	2.73239	2.41007	2.10509	2.0401	1.98218	1.8936	1.71911	1.6459	1.6619	1.72125	1.80417	1.69404	1.56176	1.44988	1.331	1.31777	1.2564	1.10812	0.930938	0.832929	0.728502	0.694024	0.644555	0.608285	0.57247	0.556494	0.591105
373	HtMa / HtMa	young	r	1	80.6667	20.609	49.287	50.3578	74.127	130.207	174.14	110.176	56.008	34.1304	24.8933	20.1751	15.6395	13.4326	11.7825	10.0785	8.61622	7.34968	6.49498	5.4609	5.11659	4.7511	4.54222	4.11651	3.77093	3.66002	3.80995	3.86957	3.9418	3.99595	3.8815	3.38738	2.75205	2.53916	2.2219	1.95743	1.82988	1.75474	1.78362	1.76789	1.64453	1.34135	1.1016	0.961823	0.86032
373	HtMa / HtMa	young	r	2	63.3333	28.3697	73.1328	72.5425	105.29	149.151	123.948	63.6405	34.6392	23.5839	18.8157	15.5618	11.2244	9.31708	8.31801	7.3629	6.43446	5.01394	4.48839	4.18255	3.81431	3.48833	3.08651	2.80196	2.70009	2.64111	2.47929	2.32832	2.43737	2.33036	2.23341	2.19726	1.85607	1.63179	1.45274	1.24836	1.13449	0.994685	0.883175	0.804342	0.696725	0.638126	0.602031	0.540135	0.494532
373	HtMa / HtMa	young	r	3	61	18.1892	48.2294	50.5146	53.4611	43.0784	29.1161	18.8433	13.3706	10.2397	8.86483	7.15184	5.93828	5.40506	4.81186	4.57998	3.85349	3.12461	2.5995	2.4726	2.21308	1.99869	1.90383	1.9038	1.78275	1.89837	2.01908	2.02488	1.89343	1.78058	1.76939	1.78327	1.60907	1.48555	1.28974	1.06454	0.9127	0.833315	0.795549	0.701251	0.646044	0.615222	0.600389	0.606086	0.643588
373	HtMa / HtMa	young	r	4	82	13.1802	35.0549	37.2849	33.1538	27.3677	19.3158	11.9208	8.57943	6.73067	6.01496	5.01464	4.53337	4.19119	3.85503	3.50072	3.18017	2.64961	2.14727	1.90965	1.70313	1.53778	1.51129	1.44813	1.31985	1.29333	1.27848	1.2204	1.3246	1.37204	1.27595	1.15803	1.14199	1.07708	1.00254	0.936793	0.84397	0.743784	0.709829	0.660834	0.58778	0.559469	0.541911	0.550547	0.616121
397	HtMa / HtMa	young	b	1	52.3333	24.2952	63.9224	85.3177	99.8649	79.7668	57.8496	41.7369	28.5816	19.2157	15.3573	14.0434	12.1183	11.2252	10.3855	8.96349	7.57362	6.64492	5.30267	4.74493	4.00032	3.46089	3.07202	2.68025	2.29602	1.99088	1.99608	1.88675	1.81722	1.68892	1.72581	1.8093	1.87655	1.86287	1.89994	1.86308	1.97139	2.02824	2.12863	2.17835	2.16719	1.90864	1.73218	1.51058	1.22457
397	HtMa / HtMa	young	b	2	47.6667	32.086	99.1944	156.006	175.512	127.097	66.701	35.8509	24.7849	17.9898	15.3788	12.3095	10.8385	9.81021	8.58281	6.49985	5.50642	5.00834	4.11102	3.54402	3.0328	2.62797	2.30341	2.05788	2.00903	1.78179	1.7006	1.72872	1.63983	1.62721	1.77263	1.81575	1.98539	2.01645	2.02492	2.22004	2.20796	2.00222	2.00867	1.99738	1.88555	1.62163	1.27826	0.993073	0.871215
397	HtMa / HtMa	young	b	3	43.3333	16.6187	40.2004	52.3359	67.8297	52.0313	32.8493	21.454	13.4306	10.83	8.99562	7.81598	7.49344	6.90368	5.901	5.09513	4.51265	3.64164	3.14221	2.55893	2.15788	1.97665	1.93022	1.93006	1.70772	1.62561	1.53928	1.5051	1.51273	1.69989	1.92186	2.11946	2.13263	2.16281	2.61998	2.56677	2.62412	2.85325	2.5885	2.66156	2.25493	1.61267	1.27722	1.18568	0.942407
397	HtMa / HtMa	young	b	4	44	25.0601	60.1638	69.6061	74.1892	57.2812	37.5766	23.6396	15.8527	12.8864	9.50145	8.17994	7.11923	6.24368	5.79451	5.26618	4.64731	4.04135	3.42025	2.94628	2.60634	2.17417	1.99881	1.83367	1.6893	1.5367	1.39241	1.3762	1.3811	1.41345	1.3675	1.3502	1.37569	1.55177	1.709	1.80059	1.87211	1.78663	1.745	1.59952	1.39153	1.27936	1.08693	0.925449	0.787559
397	HtMa / HtMa	young	r	1	66.3333	27.0963	76.6556	114.381	146.376	125.338	96.6518	63.6903	41.1859	29.1282	23.0756	19.3553	16.7221	15.511	12.4761	9.80898	8.53998	7.04445	5.63265	4.28008	3.70577	3.33188	2.93177	2.56316	2.28446	2.06693	1.91579	1.85333	1.73911	1.70536	1.52331	1.47278	1.37945	1.30303	1.33272	1.36034	1.2698	1.32354	1.49457	1.62595	2.17509	2.65375	2.38496	1.58693	1.0551
397	HtMa / HtMa	young	r	2	73.3333	32.4518	89.65	147.218	158.65	104.741	53.5175	31.6318	20.9944	15.9308	13.2136	11.0594	8.94716	8.29161	7.30078	5.75079	4.45045	3.68706	3.15499	2.69958	2.42101	2.20258	2.04429	1.84227	1.70427	1.64036	1.49506	1.35451	1.39067	1.40918	1.41237	1.39831	1.37654	1.4793	1.52113	1.43488	1.53444	1.70937	2.12495	2.44934	2.0941	1.48968	1.07617	0.754188	0.578992
397	HtMa / HtMa	young	r	3	49	22.0936	47.4891	53.9568	56.5482	41.4856	24.8828	15.3929	11.2113	8.84043	7.47948	6.65628	5.79722	4.7139	4.33542	3.57185	3.0827	2.70896	2.3438	1.97502	1.84283	1.68877	1.53371	1.43325	1.38967	1.3649	1.36011	1.41265	1.45234	1.50133	1.7187	2.01637	2.16243	2.35862	2.74004	2.96245	3.19702	3.77892	3.91165	3.30121	2.17622	1.67342	1.28575	0.92367	0.70244
397	HtMa / HtMa	young	r	4	48	19.3058	41.462	47.0274	56.8614	41.3121	23.1288	14.3127	10.5013	7.72463	6.15526	5.90575	4.98582	4.53629	4.20097	3.53998	3.11658	2.61775	2.44279	2.08281	1.98761	1.66634	1.49585	1.40205	1.32139	1.25241	1.18699	1.12421	1.19919	1.27817	1.36436	1.52625	1.70243	1.85851	2.35994	2.47102	2.58426	2.43484	2.48628	2.39713	1.86759	1.35909	1.03435	0.884118	0.744344
412	HtMa / HtMa	young	b	1	60.6667	25.056	67.6261	63.676	66.3498	62.2826	51.8772	42.2232	32.1905	24.9156	21.1602	18.2826	16.1833	14.9498	12.8581	11.3703	9.25598	7.9067	6.65341	6.04099	5.50078	4.92987	4.63703	4.77812	5.4633	5.34446	4.83989	4.74233	4.50371	4.08458	3.51177	2.90332	2.38812	1.90479	1.67549	1.54101	1.37278	1.07537	0.893334	0.860991	0.753226	0.706743	0.628522	0.56903	0.56174
412	HtMa / HtMa	young	b	2	54.3333	24.7136	63.0167	56.647	56.8844	45.1125	29.6248	21.4398	16.6551	14.9393	12.9735	10.6783	9.43137	8.8424	8.3718	6.9526	6.11771	5.21076	4.78456	4.54273	4.0531	4.07083	3.87406	3.44002	3.10371	3.08359	3.25708	3.25207	3.00387	2.96923	2.81483	2.45249	2.28793	2.00143	1.59965	1.42667	1.22096	1.04645	0.915483	0.784255	0.726845	0.672817	0.596205	0.558735	0.546297
412	HtMa / HtMa	young	b	3	91	35.1414	96.5212	85.5942	71.9472	59.508	37.1775	22.7738	16.2661	13.534	12.3657	10.5768	8.89688	8.04669	7.19875	6.44422	5.76982	5.04196	4.40729	3.82019	3.50124	3.48049	3.30824	3.04622	2.81625	2.82986	2.77943	2.75118	2.77311	2.52445	2.26387	2.04812	1.77491	1.52311	1.31472	1.1606	0.985587	0.914508	0.826561	0.740467	0.641099	0.590777	0.563768	0.532308	0.486484
412	HtMa / HtMa	young	b	4	42	26.5633	58.0271	49.8841	41.4821	29.6254	18.3087	13.148	9.95592	7.88168	6.82667	6.15069	6.20541	5.93497	4.99567	4.51812	4.11632	3.86252	3.32659	3.18374	2.93001	2.66076	2.64786	2.54821	2.37293	2.19767	2.40107	2.3682	2.18536	2.06367	1.80916	1.65528	1.5789	1.37079	1.30733	1.18772	1.09989	1.03601	0.938148	0.843685	0.721443	0.665377	0.581424	0.549872	0.56289
412	HtMa / HtMa	young	r	1	64.3333	29.8098	75.4398	78.1388	94.4126	94.8428	82.2957	68.6687	50.5113	40.8035	35.0081	28.7199	22.7556	18.8403	15.6874	13.1307	11.1715	9.61665	7.87558	7.5039	7.44294	6.91729	6.54814	6.87836	7.58561	7.54643	7.21838	6.35103	5.98671	4.77452	3.77381	3.14597	2.56731	2.08672	1.79475	1.49824	1.25535	1.04441	0.958972	0.815668	0.746539	0.65253	0.584884	0.552483	0.521015
412	HtMa / HtMa	young	r	2	62.6667	35.0214	83.4214	83.4812	88.0037	76.1296	53.9215	38.0607	26.9668	22.694	18.2974	16.1056	14.1451	11.3148	9.7436	8.10129	6.68699	6.36519	5.49412	5.16369	5.00919	4.73622	4.41928	4.005	4.11529	4.56176	4.4983	4.42896	4.20476	3.8612	3.39736	2.92318	2.3317	1.96979	1.65745	1.44194	1.1099	0.932401	0.794092	0.682745	0.638723	0.556222	0.515438	0.465373	0.426767
412	HtMa / HtMa	young	r	3	52.3333	38.1718	80.2981	49.7168	39.913	31.4873	21.6712	16.1116	12.7751	10.7616	8.79985	7.7419	7.47477	6.7735	5.98172	5.43058	5.42408	4.73799	4.0731	3.71574	3.42931	3.3616	3.35432	3.06684	3.08912	3.27044	3.07023	3.22371	3.05251	2.86524	2.58061	2.2809	2.0046	1.75534	1.44566	1.31009	1.19552	1.03823	0.88893	0.773522	0.716349	0.665374	0.615343	0.553298	0.494099
412	HtMa / HtMa	young	r	4	29.6667	68.2094	133.767	70.2361	40.18	29.8745	20.4992	13.5801	10.7795	9.50258	8.07221	7.08761	6.29978	6.01616	5.43801	5.09041	4.63516	4.24	3.46988	3.45596	3.53301	3.43846	3.1616	2.82765	2.77538	2.88654	3.02735	2.66458	2.79494	2.57379	2.4126	2.16254	1.85397	1.69215	1.41911	1.2148	1.12416	0.996445	0.826182	0.727816	0.750422	0.673433	0.592375	0.53616	0.518618
426	HtMa /HtMi	young	b	1	36.3333	38.4747	95.4816	111.572	151.878	132.402	86.2173	60.2961	36.7196	24.272	17.5634	13.8483	11.4207	8.86107	8.41051	7.23048	6.16118	5.75951	5.31278	4.87277	4.48948	4.25172	3.80467	3.46058	3.47926	3.37749	3.20299	3.07781	3.28537	3.12675	3.15234	3.07735	3.0501	2.751	2.45029	2.19123	1.97161	1.7959	1.63372	1.51877	1.29334	1.17668	0.972599	0.885303	0.859003
426	HtMa /HtMi	young	b	2	67.6667	43.5657	106.704	117.535	150.719	123.848	75.7145	43.8794	28.9097	19.1071	15.3751	12.2892	9.38153	7.30731	6.91187	6.28979	5.23585	4.67821	4.2805	3.94954	3.37052	3.12371	3.02804	2.77583	2.74744	2.8014	2.60449	2.48398	2.61203	2.86461	3.08537	3.33497	3.35412	3.2228	2.84336	2.59786	2.23229	1.83295	1.49769	1.39157	1.26318	1.2038	1.14133	0.951733	0.758848
426	HtMa /HtMi	young	b	3	68.3333	21.488	51.4391	49.777	47.823	36.7601	22.8986	15.2014	10.657	7.57658	6.09522	5.35404	4.82366	4.121	3.89994	3.50003	3.19392	2.99157	2.74657	2.49064	2.2832	2.13644	2.00128	1.84784	1.7099	1.59837	1.6428	1.69284	1.65271	1.7516	1.7935	1.79609	1.91577	1.88795	1.88254	1.80675	1.82199	1.68346	1.6214	1.43829	1.25422	1.13456	1.06508	0.923799	0.854923
426	HtMa /HtMi	young	b	4	50.3333	29.6121	75.9591	63.7881	53.3099	38.1028	27.9179	19.8236	12.5998	8.87276	7.27697	6.47483	5.63663	4.80656	4.61549	4.44611	4.0786	3.59373	3.10493	2.72117	2.64589	2.54087	2.4371	2.33288	2.05876	1.83992	1.71598	1.66301	1.66992	1.75056	1.7053	1.6038	1.50143	1.45492	1.32995	1.30033	1.22128	1.12278	1.08024	1.02942	0.970078	0.831821	0.711389	0.638731	0.62025
426	HtMa /HtMi	young	r	1	47.6667	35.7297	89.0214	106.008	153.257	182.657	147.539	98.7631	67.6351	48.3482	34.9363	25.6348	19.7634	16.2169	14.1684	11.7689	10.0255	8.32559	6.75674	6.14125	5.84615	5.58351	5.10757	4.60336	4.30539	4.17569	4.26312	4.09173	3.94185	4.11169	4.69843	4.77185	4.47994	4.27427	3.52221	2.89965	2.56232	2.13856	1.92157	1.78197	1.72277	1.67048	1.57243	1.41177	1.21731
426	HtMa /HtMi	young	r	2	68.6667	47.3173	126.214	154.199	211.744	185.401	123.866	83.1437	50.7832	31.059	23.2168	17.1193	14.2016	11.6507	9.64384	8.71618	7.22926	6.44652	5.69715	4.86715	4.2704	3.86972	3.65847	3.34801	3.35063	3.00545	2.96409	3.14831	3.20546	3.32843	3.64188	3.87272	3.9171	3.57305	2.84717	2.63407	2.34262	1.99134	1.62131	1.52769	1.36161	1.18355	1.12479	1.04678	0.85487
426	HtMa /HtMi	young	r	3	58	44.2781	109.774	121.016	135.825	111.3	73.2866	46.8724	31.9297	20.5498	15.3018	12.1445	9.66952	8.25172	7.19175	6.27904	5.64521	4.69973	4.06881	3.84575	3.41509	3.2195	3.11176	2.82794	2.75432	2.51359	2.53858	2.61391	2.90336	3.13003	3.4514	3.74116	4.0429	3.79891	3.34422	2.9326	2.60103	2.0732	1.72647	1.51304	1.39879	1.20613	0.919523	0.786981	0.676327
426	HtMa /HtMi	young	r	4	39.3333	39.7994	95.3914	93.9008	82.7922	60.3847	43.5488	28.5602	17.4084	12.0985	9.52845	7.94805	6.69672	5.68299	5.14551	4.89822	4.37859	3.93437	3.54198	3.02969	2.66047	2.38331	2.25566	2.19665	2.23009	2.04302	1.93279	1.95108	1.9061	1.97379	2.04341	2.08372	2.20872	2.28784	2.47893	2.31486	2.17301	1.84124	1.53901	1.43828	1.24628	1.06425	0.943155	0.832414	0.701739
435	HtMa / HtMa	young	b	1	75.6667	40.1141	122.536	203.469	338.363	372.316	249.818	132.36	85.3879	62.3067	42.191	30.1356	21.9808	17.7027	14.4882	12.1888	9.97578	8.09937	7.22901	6.29365	5.93966	5.37882	4.97409	4.68524	4.44133	4.6608	4.89751	4.98205	4.94463	4.85832	4.71271	4.39928	4.12476	3.82335	3.44765	3.0958	2.93686	2.8942	3.10571	3.11072	3.01119	2.68014	2.08283	1.67811	1.34673
435	HtMa / HtMa	young	b	2	74.3333	24.4185	71.8963	91.5594	91.4804	60.6055	39.0352	25.7667	17.0667	12.9209	9.91983	8.4001	7.10984	5.78708	5.14412	4.50401	3.94493	3.24547	3.04966	3.03697	2.80964	2.534	2.42456	2.48447	2.53649	2.72205	2.94931	3.14812	3.66015	4.33188	4.42079	4.46186	4.75421	4.85124	4.54098	3.97216	3.40209	3.11896	2.70787	2.38951	2.01635	1.70984	1.50898	1.27023	1.07509
435	HtMa / HtMa	young	b	3	63.3333	22.4673	70.1505	68.2389	55.289	39.2671	27.7713	18.1803	11.1197	8.12973	6.53477	5.63233	5.03585	4.51775	4.14646	3.44791	2.98642	2.64692	2.35522	2.08645	2.02434	1.90736	1.78608	1.76616	1.65872	1.62286	1.7194	1.90231	1.96741	2.17952	2.51731	2.64022	2.85754	2.937	2.78477	2.68544	2.49413	2.53197	2.34068	1.95849	1.6848	1.38392	1.17857	1.06338	0.990619
435	HtMa / HtMa	young	b	4	53.3333	26.1662	63.169	67.3963	71.3926	51.7517	36.1968	26.3135	17.2441	12.4757	10.1778	8.05811	6.62478	5.6582	5.10843	4.65943	3.96183	3.38179	3.12012	2.73163	2.6193	2.50744	2.2159	2.08653	2.09547	2.1521	2.3116	2.19043	2.27118	2.44563	2.727	3.01556	2.94313	2.89516	2.8783	2.65548	2.29771	1.94936	1.68923	1.43792	1.35359	1.2072	1.10353	0.995301	0.888055
435	HtMa / HtMa	young	r	1	80.3333	49.5667	139.04	188.994	306.924	448.406	427.157	274.487	146.049	93.4777	72.2164	56.3708	40.5619	30.3085	22.8754	18.5248	15.035	12.9214	11.274	9.82972	8.07423	7.21757	6.88888	7.02413	6.49481	6.36825	6.42491	6.53377	6.90021	6.88879	6.78452	6.92536	6.53544	6.11007	5.91436	5.66468	6.12508	6.85987	7.23404	8.51989	8.64059	6.57111	4.35548	2.7716	2.00841
435	HtMa / HtMa	young	r	2	64.3333	37.3439	113.249	161.538	215.247	199.181	126.697	72.3142	47.4258	34.0711	23.2967	18.5296	13.8502	11.1715	9.30638	8.32455	7.03292	6.18011	5.52371	4.9175	4.35621	4.11496	4.05383	3.90368	3.76233	3.79282	4.11869	4.28739	4.61269	5.45718	5.43898	5.6899	5.29433	4.74263	4.31272	3.79341	3.72964	3.4747	3.05617	2.8097	2.7372	2.52851	1.97325	1.50844	1.24755
435	HtMa / HtMa	young	r	3	55.3333	25.1911	77.5422	104.991	103.089	79.8289	50.6304	31.8504	22.2016	15.8663	12.6977	10.4425	8.93852	7.31982	6.27091	5.33941	4.47588	3.78524	3.26005	3.28394	3.18992	2.84318	2.64271	2.77661	2.74292	2.80187	3.31921	3.56715	3.88218	4.39458	5.03428	4.99344	4.75932	4.29035	3.78068	3.73861	3.45446	2.94819	2.72312	2.3196	2.10783	1.91349	1.58185	1.24864	1.05804
435	HtMa / HtMa	young	r	4	65.6667	41.234	126.216	168.276	194.238	151.221	94.9329	58.1248	36.438	22.9904	16.9203	14.3619	12.24	9.77119	7.85922	6.74874	5.7698	4.80109	4.40244	3.76213	3.45835	3.18991	3.04137	2.99791	2.79714	2.60389	2.74815	2.81186	3.11494	3.15198	3.0568	3.01169	3.07174	2.87497	2.79413	2.59306	2.24787	2.19853	2.02357	1.77716	1.80936	1.71401	1.58252	1.54289	1.22272
455	HtMa / HtMa	young	b	1	46.6667	39.1324	106.99	177.07	249.225	181.981	99.1628	56.5151	36.2993	25.984	20.9367	15.3335	12.5719	10.3615	8.32863	6.94506	5.93176	4.68857	4.14856	3.5145	3.06434	2.72327	2.79882	2.5199	2.21225	2.14173	2.13101	1.98189	2.03697	1.65111	1.39736	1.31247	1.1975	1.07064	0.981464	0.919539	0.826987	0.777921	0.721624	0.684328	0.755574	0.852102	0.943096	1.04008	1.04535
455	HtMa / HtMa	young	b	2	58	45.1715	120.569	178.682	194.671	125.294	61.5808	37.0153	24.2021	18.0195	13.1382	10.3489	8.1437	6.4756	5.11431	4.54148	4.04532	3.2405	2.84212	2.77577	2.458	2.23794	2.12854	2.094	1.91342	1.94295	1.83897	1.79337	1.6892	1.64635	1.60883	1.61361	1.38708	1.23121	1.18273	1.07367	0.960922	0.923437	0.935703	0.975512	0.984104	0.976155	1.0362	0.991275	0.887727
455	HtMa / HtMa	young	b	3	57	15.2457	37.1277	34.6575	25.8426	17.5084	12.3654	9.08322	7.05189	5.2824	4.18667	3.81248	3.40956	2.95816	2.71581	2.18286	1.82257	1.77871	1.64214	1.51473	1.37242	1.24067	1.23081	1.27765	1.30736	1.25268	1.25898	1.24626	1.22239	1.24079	1.21402	1.1315	1.12312	1.04264	0.909242	0.923041	0.881053	0.905207	0.842519	0.769491	0.739858	0.773208	0.775637	0.752561	0.74524
455	HtMa / HtMa	young	b	4	67.3333	19.7111	46.8576	50.3632	44.9561	31.3903	19.6803	13.2268	9.27767	6.76919	5.64305	4.87488	4.04521	3.59976	3.23	2.7172	2.41546	2.2112	1.80468	1.60088	1.55311	1.45927	1.39726	1.40735	1.3	1.26002	1.21819	1.28728	1.28316	1.23098	1.13457	1.08772	0.981389	0.925901	0.888768	0.830428	0.828674	0.771113	0.78035	0.78575	0.765269	0.70481	0.673824	0.656447	0.590023
455	HtMa / HtMa	young	r	1	49.6667	45.4269	124.238	174.342	241.796	236.485	154.245	102.003	70.5065	51.6246	38.1699	30.3923	25.1516	19.2041	14.5372	11.215	8.94765	7.62439	6.11758	5.32787	4.93657	4.26362	3.72042	3.50756	3.20158	2.9544	2.7435	2.57523	2.33271	2.20449	2.01399	1.84006	1.64291	1.5136	1.34564	1.28711	1.19559	1.10071	1.06296	1.01604	1.01906	1.27159	1.58976	1.93221	1.81334
455	HtMa / HtMa	young	r	2	54.6667	55.656	131.181	155.161	168.04	114.95	65.98	44.7862	29.6214	20.8955	17.3576	14.5124	11.789	9.16088	7.63147	6.4663	5.35387	4.74185	4.17333	3.54603	3.3929	3.22739	2.80437	2.59507	2.54072	2.34127	2.33448	2.33557	2.15941	2.05974	2.04577	1.9007	1.71443	1.48132	1.44688	1.33888	1.32695	1.24672	1.24134	1.1873	1.24117	1.42871	1.46808	1.25968	0.997007
455	HtMa / HtMa	young	r	3	60.3333	64.5506	142.086	152.449	149.675	93.484	52.4865	30.3476	21.2455	16.613	13.0019	10.9893	8.63717	7.24825	6.29852	5.30663	4.13326	3.52437	3.12486	2.75857	2.87445	2.5397	2.31264	2.20401	2.17594	1.98054	1.88606	1.85605	1.88592	1.95125	1.76297	1.62081	1.48082	1.42598	1.31824	1.31331	1.33937	1.24026	1.16349	1.12218	1.10561	1.13289	1.17843	1.17002	1.02113
455	HtMa / HtMa	young	r	4	47.6667	39.624	88.9499	98.0456	87.7894	53.0219	29.4842	18.573	13.4122	11.3036	9.18455	7.01998	5.47384	4.88499	4.32142	3.84665	3.31198	2.76683	2.48214	2.34828	2.16582	1.96962	1.9304	1.93521	1.83274	1.81582	1.7028	1.60915	1.54647	1.66609	1.65981	1.50568	1.44525	1.30379	1.23076	1.21285	1.1125	1.0964	1.03091	0.994072	0.998162	1.0448	1.14028	1.11545	0.998408
462	HtMa / HtMa	young	b	1	59.6667	50.1637	138.706	152.418	187.072	217.917	180.392	99.259	50.4635	34.6335	26.6532	22.3991	17.2229	12.7745	10.6219	9.37866	8.51839	6.87563	5.8034	5.47635	4.98581	4.40393	4.19193	4.0859	4.20674	4.14977	4.22831	4.32858	4.08435	4.01873	3.69958	3.47151	3.06439	2.54343	2.26441	1.77006	1.5379	1.31545	1.08204	0.879574	0.706357	0.591263	0.528014	0.461551	0.406847
462	HtMa / HtMa	young	b	2	65.3333	33.2893	84.8483	95.65	111.696	103.177	67.235	37.3273	22.394	16.2558	12.8106	10.8131	9.60335	8.22444	6.7993	5.60483	4.7906	4.20078	4.06697	3.63392	3.26285	3.10122	3.01827	2.91043	2.98916	3.14507	3.26166	3.41834	3.54395	3.71355	4.01826	3.83621	3.24474	2.91124	2.4028	2.10846	1.8279	1.46301	1.16432	0.863678	0.693338	0.575074	0.496564	0.412165	0.388914
462	HtMa / HtMa	young	b	3	59	33.8455	99.8085	119.287	133.666	110.414	66.029	34.1484	21.5789	16.3595	13.2074	10.9542	9.05229	6.86106	6.15689	5.39563	4.70737	4.05305	3.75199	3.16191	2.98516	3.02149	2.92445	2.82965	2.69126	2.68761	2.9485	3.07201	3.14454	3.25135	3.14529	2.99894	2.63575	2.33871	1.99602	1.52408	1.20599	1.03883	0.816654	0.688133	0.575694	0.499316	0.43434	0.371035	0.316643
462	HtMa / HtMa	young	b	4	58.3333	28.3093	70.2301	67.3315	72.202	60.2341	41.3749	23.2611	14.2398	10.8226	8.40408	6.28963	5.61409	5.35615	4.67831	4.03177	3.85089	3.3566	2.88182	2.73534	2.46462	2.29953	2.11863	2.21749	2.43058	2.50418	2.50027	2.50967	2.59413	2.76032	2.94231	3.01834	2.93096	2.76214	2.41551	2.08619	1.72233	1.48852	1.31392	1.02421	0.788183	0.618026	0.511339	0.438404	0.380486
462	HtMa / HtMa	young	r	1	58.3333	53.8447	118.125	145.006	194.313	235.718	236.076	166.64	78.5265	49.0758	35.4528	28.4974	22.9838	18.4112	15.3777	12.2351	10.5107	8.49078	7.17791	6.37819	5.85842	5.37295	5.10705	4.76569	4.45041	4.38449	4.7809	4.70722	4.47552	4.23559	3.98558	3.51029	2.81448	2.40593	2.10506	1.81573	1.60993	1.37047	1.24558	1.0425	0.798239	0.698178	0.57175	0.466307	0.425007
462	HtMa / HtMa	young	r	2	67	35.0148	102.472	144.472	190.428	168.925	111.161	61.9012	35.9728	25.1106	19.1813	15.2656	12.7662	11.0689	9.13049	7.40466	6.03378	4.90694	4.61125	4.07773	3.74662	3.31287	3.08151	3.06606	3.11065	3.14402	3.42879	3.49934	3.3639	3.20342	3.04269	2.82537	2.56489	2.0637	1.76015	1.56412	1.31732	1.03516	0.817865	0.623319	0.496396	0.417108	0.34551	0.30904	0.28852
462	HtMa / HtMa	young	r	3	51.6667	39.066	120.909	140.503	151.44	121.239	77.9351	43.8103	24.3234	17.8263	14.5443	11.7377	9.29298	7.837	6.41929	5.20772	4.37488	3.78738	3.52876	3.10718	3.00035	2.86307	2.63205	2.36114	2.52215	2.50688	2.58133	2.70325	2.87693	2.75006	2.80265	2.53155	2.167	1.97659	1.65115	1.33694	1.10225	0.925689	0.753414	0.619227	0.50359	0.388925	0.319876	0.296741	0.263633
462	HtMa / HtMa	young	r	4	47.6667	28.8512	76.6664	88.0995	106.247	74.3794	37.7895	22.8977	15.5699	11.544	9.46193	7.7397	6.43499	5.52898	4.83495	4.27964	3.65775	3.04121	2.68216	2.52593	2.34782	2.17883	2.08959	2.18801	2.20613	2.16958	2.33144	2.40248	2.37188	2.6381	2.82275	2.7272	2.42646	2.03715	1.91634	1.68622	1.41694	1.06695	0.866912	0.714611	0.564773	0.478195	0.400612	0.323105	0.285438
464	HtMa / HtMa	young	b	1	53	29.7529	81.1514	114.132	114.792	86.2134	56.4752	34.9885	24.4428	18.6467	16.2962	13.9819	11.9439	10.1388	8.86259	7.20317	5.92559	5.12117	4.499	3.85252	3.3315	2.75713	2.4185	2.1565	1.92701	1.76368	1.62976	1.40307	1.29917	1.27791	1.20731	1.04984	0.827568	0.79728	0.741166	0.676831	0.653903	0.618145	0.524501	0.441737	0.391715	0.398205	0.375122	0.369897	0.357484
464	HtMa / HtMa	young	b	2	42	30.1694	58.187	44.662	34.6993	22.4634	15.8305	11.7184	9.57436	8.49172	7.97052	7.56852	6.53291	5.88835	5.81879	5.26579	4.03168	3.65524	2.90054	2.25808	1.91128	1.68953	1.57008	1.40102	1.3543	1.19838	1.10027	1.02374	0.935557	0.924344	0.938656	0.85611	0.804619	0.836466	0.777383	0.725323	0.655758	0.567583	0.512918	0.500969	0.486486	0.437977	0.380725	0.351146	0.340131
464	HtMa / HtMa	young	b	3	59.3333	56.2521	101.105	80.1384	66.0752	43.0528	25.8925	17.3126	12.3185	9.55153	7.9999	7.03352	6.75153	5.87017	5.06094	4.64309	3.77629	3.23355	2.6176	2.19828	1.98475	1.70464	1.57656	1.40668	1.19015	1.10397	1.01899	0.940692	0.926149	0.829406	0.788506	0.749588	0.714643	0.681676	0.630616	0.614199	0.584963	0.537019	0.464688	0.420693	0.406324	0.37357	0.321516	0.325062	0.326552
464	HtMa / HtMa	young	b	4	47	35.3909	58.1078	31.9802	20.7574	15.1513	11.5631	8.50012	6.37568	5.68289	4.8692	4.7414	4.25959	3.8857	3.71456	3.616	3.00037	2.45953	2.13531	1.86803	1.63072	1.3915	1.21516	1.12176	1.01517	0.867134	0.809247	0.88025	0.823959	0.693344	0.678952	0.66624	0.633295	0.58138	0.511664	0.493684	0.512373	0.479111	0.420173	0.402313	0.385648	0.338099	0.339712	0.350144	0.329576
464	HtMa / HtMa	young	r	1	61.3333	38.3832	95.6661	103.202	108.738	92.4514	73.8144	53.7411	40.2795	31.7046	25.7987	22.4905	19.0117	16.9847	14.0636	11.0746	9.40192	7.55993	6.34024	5.29062	4.34755	4.05664	3.63876	3.13466	2.75298	2.39199	2.16862	2.07608	1.8541	1.54526	1.44082	1.29448	1.1781	1.05064	0.956809	0.848482	0.770698	0.743001	0.698892	0.642896	0.59853	0.563419	0.533461	0.523548	0.485294
464	HtMa / HtMa	young	r	2	30	82.0569	190.322	140.254	110.535	73.0326	50.0638	36.3543	25.8221	21.443	17.7169	15.5866	12.9595	11.1274	8.94237	7.04865	5.34577	4.5829	3.96442	3.21487	3.01627	2.65358	2.3567	2.21587	1.97482	1.75064	1.60835	1.5514	1.39361	1.20799	1.06871	1.00341	0.920163	0.828021	0.762011	0.755734	0.697403	0.597425	0.539007	0.524587	0.462598	0.409187	0.43813	0.398371	0.372915
464	HtMa / HtMa	young	r	3	36.3333	52.5558	105.701	76.4959	62.8186	42.8551	29.6828	21.0982	15.1113	12.4096	10.3175	9.58568	9.15222	8.45395	6.85017	5.96107	4.56745	3.80388	3.47401	3.07796	2.61691	2.15162	2.01735	1.8453	1.61426	1.36274	1.31489	1.18471	1.1313	1.10481	1.04241	0.963198	0.933429	0.924319	0.756091	0.761705	0.73476	0.652467	0.639276	0.596441	0.551914	0.522798	0.464398	0.430757	0.452454
464	HtMa / HtMa	young	r	4	45	39.9491	98.6772	92.2765	63.5135	40.3863	24.7219	14.7137	12.4022	11.39	9.74586	8.58554	7.5141	6.1982	5.46764	4.80184	4.08603	3.21339	2.84833	2.51802	2.15252	1.97203	1.74508	1.52189	1.37509	1.29976	1.2866	1.22059	1.01955	0.905883	0.89315	0.825504	0.772288	0.748947	0.752359	0.71885	0.651293	0.580859	0.547106	0.507926	0.468787	0.421326	0.398259	0.385594	0.355167
490	HtMa / HtMa	young	b	1	55	108.417	210.706	98.2302	106.954	162.658	135.971	67.6636	41.2819	29.6732	23.1931	19.1089	14.934	11.914	9.90904	8.36177	6.83882	5.81805	5.2453	4.6065	3.95758	3.23899	2.92621	2.64564	2.44754	2.16092	1.94633	1.82681	1.74622	1.62289	1.34231	1.32846	1.23192	1.13933	1.03184	0.936805	0.875291	0.852509	0.799444	0.832296	0.901378	0.990188	1.16728	1.20216	1.23766
490	HtMa / HtMa	young	b	2	34.3333	82.8572	155.486	81.2371	87.5177	84.2879	49.8595	28.9387	19.8288	14.4014	12.7785	11.4056	9.20563	8.38791	7.13551	5.79282	4.8143	3.54047	3.1883	2.83071	2.30762	2.15439	2.08543	1.80114	1.73324	1.61226	1.43117	1.39068	1.40535	1.28959	1.14194	1.11508	1.08803	0.968901	0.926656	0.989416	0.915751	0.787583	0.726358	0.861326	0.958095	0.938971	0.930038	1.04456	1.04032
490	HtMa / HtMa	young	b	3	57.6667	69.3046	134.995	97.4384	117.157	107.485	74.9297	39.9371	25.943	18.2464	13.6957	11.5836	9.7381	8.52906	7.32508	5.88863	4.8975	3.91675	3.2403	2.92385	2.59571	2.35235	2.17148	1.97541	1.82602	1.65669	1.44119	1.35667	1.3122	1.20645	1.14298	1.06939	0.906117	0.856483	0.780379	0.729579	0.700561	0.678368	0.603659	0.578638	0.624468	0.628855	0.686003	0.715684	0.66302
490	HtMa / HtMa	young	b	4	18.3333	144.078	261.677	95.1119	55.9947	51.5563	27.2088	16.7441	11.8781	7.87593	7.02254	6.22083	5.55532	5.15658	4.13097	3.34525	3.03641	2.81493	2.38315	1.89081	1.72069	1.51217	1.33959	1.17494	1.22163	1.1986	1.18445	1.12247	1.0507	1.02232	0.916992	0.707091	0.672338	0.725906	0.718164	0.666655	0.686805	0.710051	0.592858	0.707665	0.735088	0.680979	0.716438	0.65053	0.723819
490	HtMa / HtMa	young	r	1	53.3333	31.8554	75.5567	83.849	139.46	260.948	279.658	162.17	92.1965	60.513	45.4918	35.5829	26.642	21.6297	17.1465	13.8638	11.3673	8.45448	6.81427	6.26086	5.53693	5.01633	4.73471	4.20486	3.81948	3.49999	3.4177	2.99259	2.75027	2.51043	2.31197	2.04928	1.91245	1.91921	1.7822	1.66694	1.71916	1.74862	2.05208	2.62844	3.5547	4.38632	3.94343	3.00003	2.255
490	HtMa / HtMa	young	r	2	78.6667	35.7396	87.9018	103.576	170.322	204.063	127.545	68.2912	42.2091	31.4754	24.7689	20.4217	16.3077	12.6815	10.4785	8.33465	6.8814	5.57028	4.70801	4.07392	3.58336	3.16738	2.96115	2.74785	2.58026	2.40544	2.20552	2.03	1.78577	1.66025	1.48814	1.34541	1.2336	1.04384	0.993681	0.951211	0.963344	0.994729	1.07938	1.13862	1.24367	1.36451	1.46882	1.3633	1.13859
490	HtMa / HtMa	young	r	3	47	33.7331	68.5765	51.049	44.6253	32.8995	20.7076	15.1739	11.9584	10.2744	9.5862	8.62256	7.91602	7.16999	5.83651	4.7049	4.01316	3.23347	2.81726	2.42982	2.16987	2.04817	1.81936	1.72119	1.67079	1.56362	1.45997	1.41856	1.32832	1.22438	1.12957	0.999701	0.877726	0.857218	0.820582	0.761057	0.706789	0.722229	0.722392	0.745623	0.691344	0.725682	0.771289	0.742694	0.725756
490	HtMa / HtMa	young	r	4	59.3333	29.6372	63.0192	65.1272	85.1666	68.5628	40.4587	25.012	15.4593	13.5981	11.5587	9.42955	8.76221	8.40331	6.60003	5.51156	4.67066	3.76459	2.9769	2.729	2.53067	2.24253	2.04731	1.82888	1.56844	1.42122	1.3262	1.39441	1.30182	1.13891	0.975704	0.924527	0.83026	0.722076	0.636526	0.588711	0.586767	0.586394	0.562647	0.564742	0.56188	0.544088	0.614073	0.61932	0.697117
495	HtMa / HtMa	young	b	1	73.6667	53.8178	112.26	130.56	149.735	108.156	68.7001	40.7749	24.3077	15.9693	12.5505	10.4218	8.78858	7.29041	6.65853	5.80317	4.71191	3.84493	3.40701	2.98991	2.70042	2.40484	2.06022	1.89778	1.89711	1.81222	1.88185	1.87581	1.92258	1.67621	1.35394	1.028	0.772408	0.61178	0.523378	0.440557	0.379039	0.336784	0.303248	0.260181	0.245695	0.227213	0.217518	0.205496	0.206698
495	HtMa / HtMa	young	b	2	54	24.2805	42.7565	38.3185	37.6454	27.4765	15.3165	10.7714	7.4246	5.56095	4.68904	4.03317	3.36535	3.01945	3.00058	2.84384	2.31905	2.24889	1.94684	1.56688	1.3813	1.29765	1.25434	1.2342	1.16078	1.22729	1.33143	1.3792	1.40126	1.21231	1.00668	0.794073	0.558893	0.459272	0.395888	0.34947	0.283801	0.27024	0.249275	0.219317	0.210495	0.201153	0.191228	0.182414	0.180344
495	HtMa / HtMa	young	b	3	95	28.1124	69.8865	87.9598	77.4029	52.1256	28.117	17.2962	10.8489	7.75692	6.32783	5.52189	4.54745	3.88027	3.49011	3.27964	2.89657	2.54251	2.13369	1.86429	1.63219	1.45956	1.33779	1.37538	1.27166	1.20921	1.21792	1.20325	1.23849	1.14068	0.892931	0.713095	0.567952	0.466747	0.368593	0.319938	0.283509	0.263883	0.241328	0.222744	0.202868	0.189801	0.183141	0.186392	0.174988
495	HtMa / HtMa	young	b	4	44.6667	17.5319	34.9218	26.2939	19.3638	14.8804	9.1676	5.70951	4.23647	3.46232	3.32739	2.97915	2.76606	2.49654	2.38056	2.25181	1.99288	1.75835	1.57392	1.32356	1.17875	1.11379	1.0588	0.939682	0.909692	0.974691	1.04525	0.990014	1.02376	1.01156	0.82186	0.700516	0.547287	0.413178	0.366169	0.313424	0.275725	0.271548	0.255799	0.240648	0.227191	0.21644	0.20827	0.215787	0.21437
495	HtMa / HtMa	young	r	1	121	40.3309	90.9491	109.425	113.635	88.9356	60.8944	37.2401	23.7028	17.0551	14.3345	12.2062	9.67714	7.82359	7.01591	5.74959	4.8476	4.01638	3.50517	3.18492	2.87603	2.43477	2.22119	2.06191	2.00869	2.01077	2.06496	2.28523	2.23454	1.87988	1.43791	1.04121	0.815646	0.684724	0.564941	0.455179	0.402235	0.361952	0.32445	0.287713	0.27594	0.259033	0.237605	0.224253	0.221383
495	HtMa / HtMa	young	r	2	59	37.4208	92.8536	127.979	123.756	85.0942	46.7201	26.3195	16.8923	12.4488	9.76357	7.56891	6.48222	5.68002	4.94354	4.25544	3.80419	3.32452	2.75366	2.39797	2.16223	1.8889	1.74035	1.70925	1.56519	1.55214	1.68452	1.76117	1.64633	1.42368	1.13887	0.921872	0.706647	0.542307	0.448716	0.383982	0.348821	0.334049	0.331404	0.326941	0.306342	0.330025	0.330807	0.300295	0.265952
495	HtMa / HtMa	young	r	3	68.3333	16.825	35.5458	32.6873	25.5873	18.2245	11.1902	7.14833	5.65564	4.81838	4.29666	3.82863	3.4144	3.03017	2.86624	2.63888	2.36865	2.04057	1.76628	1.52998	1.355	1.28847	1.23047	1.16248	1.10369	1.09643	1.21165	1.28636	1.22503	1.0229	0.812217	0.679254	0.582273	0.503171	0.40575	0.352262	0.327243	0.307064	0.280598	0.252331	0.236189	0.230548	0.221226	0.211791	0.208636
495	HtMa / HtMa	young	r	4	46.3333	25.9435	48.3289	39.4829	39.6235	32.2702	18.6944	12.3303	9.07076	6.67951	5.47467	4.9234	4.3998	4.30543	4.06725	3.61115	3.20972	2.76731	2.34099	2.08969	1.94338	1.83608	1.71902	1.58686	1.55415	1.45914	1.39893	1.38195	1.41406	1.3075	0.99667	0.725313	0.675238	0.580614	0.487648	0.379103	0.352428	0.310678	0.293209	0.297956	0.279072	0.244652	0.2249	0.201521	0.217553
507	HtMa / HtMa	young	b	1	74.3333	50.8863	131.273	177.066	250.629	256.702	158.799	74.3796	42.4996	29.3847	22.308	16.9028	12.642	10.2427	8.21803	6.3484	5.11624	4.28505	3.61162	3.0131	2.56851	2.24519	1.99034	1.87221	1.68977	1.56702	1.39809	1.32228	1.24085	1.07238	1.05824	0.958026	0.801641	0.72344	0.638958	0.555309	0.52322	0.513553	0.472969	0.418893	0.393969	0.388722	0.402769	0.383497	0.365293
507	HtMa / HtMa	young	b	2	69	46.4695	123.468	130.595	116.678	73.0328	36.3297	19.1697	12.1995	10.0652	8.57105	7.23327	6.33347	5.68635	4.60286	3.80245	2.96719	2.60187	2.06861	1.79583	1.69341	1.53396	1.43354	1.3114	1.15453	1.12308	1.1077	1.05053	1.02401	1.00507	0.93382	0.861248	0.825096	0.79286	0.697344	0.679841	0.67065	0.634579	0.583329	0.527489	0.503908	0.464169	0.460529	0.441345	0.44117
507	HtMa / HtMa	young	b	3	71	29.1625	66.0409	58.9116	59.2993	44.5217	24.1587	13.3967	9.51926	7.17382	5.69789	4.76329	4.33274	4.03481	3.6416	3.1823	2.66055	2.15511	1.78329	1.55404	1.3522	1.17917	1.08061	0.986608	0.882953	0.834004	0.816345	0.76217	0.722828	0.706499	0.675633	0.630065	0.588858	0.58243	0.569491	0.525295	0.543924	0.513543	0.469494	0.426798	0.403323	0.406597	0.403377	0.381639	0.373359
507	HtMa / HtMa	young	b	4	49.6667	28.1642	67.3342	67.5364	60.7596	46.208	29.6735	16.2667	9.41374	6.81852	5.57034	4.57413	4.01897	4.32242	4.22111	3.64773	3.16865	2.67429	2.16501	1.71603	1.43845	1.24424	1.0759	0.985466	0.969765	0.955642	0.850376	0.810494	0.760531	0.705273	0.634771	0.589555	0.620277	0.618194	0.603286	0.601242	0.576792	0.547336	0.486597	0.437596	0.414549	0.398275	0.42134	0.422021	0.378972
507	HtMa / HtMa	young	r	1	79	98.5277	174.575	174.143	215.185	265.739	216.933	134.407	75.9214	51.9999	39.9642	29.0853	20.6085	14.8915	11.7604	9.93707	7.82118	6.36885	5.15883	4.43453	3.76527	3.65202	3.3352	2.80951	2.51591	2.26606	2.03504	1.81534	1.66319	1.51094	1.39441	1.24436	1.15878	1.0838	0.924756	0.81509	0.728246	0.644659	0.601587	0.586604	0.553055	0.549866	0.531347	0.534229	0.527076
507	HtMa / HtMa	young	r	2	82.6667	70.5946	186.859	221.257	229.576	171.31	98.9418	52.5355	30.9528	21.8819	16.9254	13.9943	11.7113	9.73598	8.4181	6.99477	5.38451	4.36226	3.73641	3.15091	2.70793	2.49123	2.2503	2.11213	1.93566	1.85063	1.77981	1.64494	1.52153	1.45051	1.44125	1.30676	1.188	1.11885	0.989528	0.863288	0.776981	0.718953	0.690081	0.623255	0.581706	0.551538	0.526165	0.483667	0.442363
507	HtMa / HtMa	young	r	3	63.6667	66.7989	154.384	148.915	129.55	80.9244	41.3082	22.1415	14.295	11.0744	8.73	8.05119	7.56076	6.88285	5.67023	4.52442	3.77103	3.04844	2.69403	2.26493	1.98749	1.8504	1.59237	1.51107	1.47342	1.43748	1.33069	1.32554	1.23384	1.13499	1.08303	1.1021	1.07021	0.92263	0.936149	0.904035	0.851102	0.79057	0.682346	0.655017	0.592213	0.620063	0.593551	0.526008	0.516019
507	HtMa / HtMa	young	r	4	72.6667	63.7765	161.329	139.498	114.836	81.2701	44.1326	25.672	16.5452	11.0534	8.02557	7.49463	7.2205	6.64144	5.78807	4.86106	4.33303	3.43464	2.76555	2.41485	2.01492	1.79125	1.65729	1.49712	1.35634	1.29622	1.22448	1.18204	1.14439	1.03639	0.925424	0.873656	0.867328	0.840985	0.790257	0.784542	0.732766	0.66193	0.614896	0.584618	0.521254	0.513409	0.494681	0.467542	0.44169
604	HtMa / HtMa	young	b	1	67.6667	97.0479	253.924	316.385	324.908	240.799	152.697	101.18	68.0312	48.5481	36.8034	29.8384	23.7326	17.9199	14.4469	11.9931	9.84505	8.01144	6.75387	5.9712	5.5567	4.97421	4.55759	4.12955	3.80063	3.40967	3.18385	2.8907	2.74006	2.53418	2.46474	2.26434	2.19923	2.17223	2.03853	2.0232	2.04713	1.95707	1.92844	1.88613	1.71778	1.51712	1.31487	1.19844	1.04409
604	HtMa / HtMa	young	b	2	69.6667	65.4199	194.568	218.707	186.372	121.727	73.2214	46.2192	30.0197	19.4949	14.3372	11.1401	9.5009	8.16617	6.91692	5.84737	5.10042	4.50429	3.95146	3.51905	3.2441	3.17392	3.14585	3.21897	3.40672	3.54941	3.42631	3.5213	3.60485	3.67259	3.86074	3.9365	3.90214	3.54542	3.17032	2.79793	2.32629	1.96007	1.68051	1.37025	1.18275	1.0633	0.963788	0.926723	0.871228
604	HtMa / HtMa	young	b	3	79	60.7354	153.824	172.356	145.479	103.067	59.4497	36.9718	24.9459	17.7496	12.9133	10.0834	8.00496	6.75425	5.80248	5.38119	4.60451	3.99264	3.50747	3.38383	2.97236	2.6614	2.56133	2.57085	2.64293	2.59051	2.49521	2.62392	2.79585	2.89645	2.90621	3.19394	2.96988	2.82022	2.67339	2.28115	2.05379	1.90191	1.62462	1.42293	1.26969	1.12298	1.0063	0.910863	0.893203
604	HtMa / HtMa	young	b	4	60	46.521	117.043	115.608	97.1786	68.3912	44.9834	27.7139	16.6542	11.1319	9.67481	7.66165	5.97907	5.2716	4.67202	4.01542	3.66061	3.28656	2.94464	2.70509	2.27993	2.08829	1.94446	1.91846	1.91792	2.03619	2.06034	2.01176	2.17451	2.14202	2.34635	2.54712	2.63777	2.66527	2.45141	2.08853	1.97636	1.93202	1.67765	1.52623	1.38596	1.14254	0.997924	0.89696	0.8512
604	HtMa / HtMa	young	r	1	54.6667	105.637	272.245	345.43	438.41	436.43	316.451	208.302	148.583	102.576	76.9133	62.7917	52.7291	39.3756	30.4537	24.9864	19.5838	15.7309	12.8479	10.8663	9.20693	7.98607	6.75838	5.91943	5.48405	4.78838	4.73549	4.50193	4.11453	4.07243	4.10747	3.89245	3.49963	3.56048	3.57059	3.60952	3.90269	4.23075	5.07639	6.00564	7.34656	8.14212	6.93453	4.95584	3.85222
604	HtMa / HtMa	young	r	2	40.3333	87.0281	250.754	315.945	310.035	231.366	147.886	98.9184	64.2885	47.9553	36.7731	28.7046	23.3529	19.3287	14.8069	12.9315	10.2797	9.4909	8.0694	6.83876	6.44784	5.74127	5.09851	4.82735	4.6966	4.52571	4.52423	4.45127	4.48018	4.82131	5.26911	4.77675	4.30898	3.9069	3.81714	3.77069	3.42221	2.94708	2.8111	2.7169	2.40425	2.0009	1.51702	1.22213	0.996533
604	HtMa / HtMa	young	r	3	46.6667	75.3424	229.68	286.62	279.947	208.144	139.22	81.99	59.5454	42.0318	31.2968	22.9371	19.9324	16.503	13.3924	11.7372	9.69922	8.04226	6.74089	5.775	5.35058	5.0394	4.36829	3.99503	3.90001	3.94202	3.96247	4.48817	4.58148	4.43122	4.11868	3.89976	3.57112	3.22326	3.09942	2.81171	2.73294	2.4499	2.39073	2.36315	2.15967	2.03019	1.60436	1.28021	1.00404
604	HtMa / HtMa	young	r	4	49.3333	79.4953	239.946	304.824	277.733	195.802	135.899	78.7557	51.4633	38.3432	25.8009	20.059	15.7836	13.3681	11.3646	9.82825	8.43977	7.26757	5.85114	5.2659	4.79103	4.09112	3.77748	3.61028	3.33781	3.30467	3.24481	3.37951	3.27296	3.19119	3.44174	3.30553	3.12614	2.89129	2.73871	2.79487	2.60804	2.68765	2.80245	2.86398	2.51064	2.09925	1.7757	1.47137	1.17559
605	HtMa / HtMa	young	b	1	58.6667	61.9841	153.424	153.691	167.165	125.798	77.601	50.4199	34.3777	26.1264	20.8007	16.6679	13.3483	10.2664	7.95565	6.41981	5.02105	4.23581	3.89034	3.19082	2.81987	2.6739	2.47205	2.42713	2.41321	2.1942	2.1116	2.05382	2.12169	2.17969	2.00615	1.90047	1.85909	1.89389	1.82729	1.8363	1.6989	1.55519	1.32704	1.18136	1.12934	0.942887	0.860933	0.814	0.800194
605	HtMa / HtMa	young	b	2	68.3333	33.4011	82.0097	65.3323	56.2917	39.1895	26.5784	18.7598	12.9428	9.35661	9.28884	8.19036	6.52308	5.71661	4.8603	3.97771	3.3507	2.7733	2.441	2.29781	1.95536	1.82365	1.8414	1.73655	1.7511	1.69573	1.67632	1.63007	1.6914	1.78663	1.93611	2.22283	2.30395	2.39118	2.32235	2.35532	2.30064	2.12783	1.98193	1.91405	1.78114	1.80871	1.63625	1.36301	1.25329
605	HtMa / HtMa	young	b	3	60.3333	37.327	90.2337	93.8328	84.5016	63.3556	40.6153	26.6875	18.9419	13.9348	11.4939	10.0023	8.07424	6.4464	5.40068	4.36588	3.73255	3.16271	2.77977	2.37561	2.13579	2.0518	1.94044	1.72607	1.70404	1.62644	1.53093	1.51412	1.57346	1.52115	1.57133	1.63321	1.63662	1.64413	1.72586	1.76684	1.64175	1.53458	1.46865	1.273	1.14847	1.09938	1.05449	0.970219	0.95701
605	HtMa / HtMa	young	b	4	74.3333	28.5025	69.1952	59.2496	57.1367	41.5561	26.0595	17.4605	13.0818	9.85171	8.25616	6.95646	5.78662	4.82985	4.21874	3.44028	2.89254	2.58213	2.25412	2.06263	1.79056	1.52142	1.54891	1.45813	1.36352	1.28763	1.24341	1.19489	1.07318	1.01126	1.02701	1.093	1.07332	1.10001	1.13024	1.09861	1.10837	1.09645	1.0445	0.992425	0.935687	0.889338	0.832847	0.77969	0.719701
605	HtMa / HtMa	young	r	1	38.6667	68.0272	176.378	187.429	256.572	245.084	164.119	108.765	67.8124	48.9992	37.0507	28.1916	20.9422	16.0929	11.7026	9.14161	7.22799	5.88311	5.10174	4.40584	4.17489	3.70371	3.48052	3.36845	3.21785	3.12289	3.0827	2.94418	3.08107	3.16749	3.10831	3.01185	2.83412	2.93072	2.84792	2.93869	2.78169	2.46987	2.21946	1.92552	1.79456	1.59615	1.2672	1.04283	0.89162
605	HtMa / HtMa	young	r	2	67	50.3659	133.817	156.536	171.284	123.606	74.3249	46.3679	32.6102	22.7673	17.9183	14.557	11.2845	8.93773	7.15187	6.17424	4.69149	3.89897	3.6916	3.26279	2.87532	2.75596	2.63245	2.52327	2.46969	2.4439	2.33198	2.43205	2.51407	2.6937	2.97914	3.52326	3.82085	3.69513	3.50047	3.73288	3.51719	2.86589	2.21369	1.75742	1.44856	1.16704	1.0183	0.864008	0.767472
605	HtMa / HtMa	young	r	3	52.6667	49.0501	132.4	146.004	148.094	102.372	54.6194	35.9663	24.7539	17.2164	13.1228	11.2792	8.82858	7.09269	5.78022	4.75285	4.18333	3.65362	3.14773	2.75924	2.5872	2.32146	2.10656	2.07209	2.06392	2.08991	2.27656	2.2173	2.24751	2.2968	2.4784	2.84016	3.07852	3.27762	3.25575	2.90353	2.56619	2.34459	2.0142	1.59639	1.31785	1.05939	0.912819	0.8588	0.873632
605	HtMa / HtMa	young	r	4	52.6667	29.8182	68.4887	61.898	59.6337	44.6391	28.5825	20.5141	14.8658	11.3112	8.6531	7.28543	6.38085	5.35128	4.48143	3.94555	3.01978	2.43242	2.41315	2.23581	1.88651	1.86123	1.77632	1.65788	1.68286	1.6592	1.72559	1.6445	1.73383	1.84264	1.85774	2.22017	2.37387	2.65295	2.69676	2.81419	2.89425	2.4806	2.15473	1.99284	1.72913	1.54585	1.39919	1.2192	1.14911
607	HtMa / HtMa	young	b	1	63	32.5287	82.3855	105.54	142.474	140.707	120.793	82.1061	49.4916	33.0859	24.9527	20.2072	15.9318	12.5986	9.99148	8.68386	7.10377	5.86531	4.85066	4.03618	3.68396	3.27531	2.69183	2.29596	2.19295	2.03827	1.86506	1.62809	1.56048	1.42585	1.35095	1.30403	1.20588	1.10132	1.02885	0.97051	0.968338	0.922798	0.920493	0.998237	1.05189	1.13918	1.3857	1.7797	2.29
607	HtMa / HtMa	young	b	2	49.6667	31.6367	76.9081	96.7209	104.173	81.117	51.5746	31.6841	22.47	14.1137	10.9293	9.19394	7.43926	6.93797	6.05381	4.9317	3.81763	3.03168	2.68071	2.37903	1.99632	1.80582	1.60776	1.62332	1.53799	1.4703	1.28865	1.22328	1.13889	1.02611	1.07875	1.21883	1.31013	1.17702	0.987676	0.913356	0.906658	0.862928	0.835278	0.84955	0.898998	0.873297	0.931299	1.05656	1.32901
607	HtMa / HtMa	young	b	3	48.6667	37.5215	86.5283	91.4463	79.1042	57.3782	41.3636	26.1465	15.5071	9.84958	7.79816	6.32049	5.91612	5.0766	4.76108	4.25465	3.38234	2.85295	2.34252	1.91604	1.63706	1.54979	1.3723	1.26211	1.27874	1.20347	1.15269	1.06346	1.0099	1.03881	1.05983	1.06254	0.971783	0.990712	0.934821	0.823103	0.815653	0.803238	0.793787	0.760037	0.745808	0.709473	0.802468	0.863897	0.879215
607	HtMa / HtMa	young	b	4	64.6667	29.214	59.3856	53.061	54.3066	43.2102	31.7635	21.5543	12.9556	8.96205	7.25868	6.11834	5.35043	4.50629	3.85917	3.49647	2.91517	2.40663	1.99533	1.70065	1.5512	1.37468	1.23216	1.16717	1.1011	1.06979	0.989681	0.942952	0.929491	0.912378	0.864474	0.842929	0.824114	0.780104	0.717975	0.678555	0.633469	0.641747	0.615596	0.582019	0.590291	0.578291	0.597423	0.592175	0.642056
607	HtMa / HtMa	young	r	1	58	65.5818	119.172	107.635	133.086	167.113	177.596	115.496	63.373	40.4173	29.7795	24.8884	19.4778	14.6242	11.0097	8.75218	7.18692	5.91106	4.87037	4.34128	3.61816	3.13155	3.02496	2.67892	2.4111	2.26352	2.10788	1.94884	1.67905	1.53655	1.53011	1.36861	1.27111	1.16919	1.21187	1.18148	1.15122	1.19191	1.18573	1.31919	1.45791	1.64569	2.03731	2.89271	4.10103
607	HtMa / HtMa	young	r	2	79	53.4204	149.502	157.619	174.956	167.89	123.742	74.4723	46.6347	30.2727	20.8818	16.345	12.8417	10.5044	8.35723	7.14005	5.6624	4.42954	3.84461	3.33811	2.90963	2.53896	2.24151	2.03639	1.93331	1.69955	1.58978	1.51688	1.38589	1.30343	1.21558	1.17006	1.09406	1.04209	1.00632	0.921634	0.940389	1.00359	1.01037	1.0783	1.18323	1.34423	1.64912	2.1048	2.69562
607	HtMa / HtMa	young	r	3	47.3333	61.7584	91.5043	76.58	65.848	50.7951	33.884	19.2091	14.6818	10.5146	8.40717	7.04047	6.19204	5.70307	4.81361	3.93064	3.3753	3.09267	2.68308	2.10171	1.85082	1.67135	1.53077	1.44583	1.46805	1.46475	1.28892	1.18515	1.3106	1.31604	1.33403	1.26772	1.29714	1.17828	1.07257	1.02537	0.960624	0.907937	0.890342	0.842208	0.835298	0.848211	0.969481	1.12871	1.18628
607	HtMa / HtMa	young	r	4	59.6667	27.7082	65.2826	61.7697	54.2202	37.4635	23.8155	15.8323	10.6049	7.54675	6.23662	5.49092	4.71283	4.21075	3.99792	3.30664	2.54522	2.30063	1.97923	1.68036	1.4902	1.33551	1.35214	1.21121	1.15042	1.15032	1.10817	1.01086	1.04565	1.02762	1.06163	1.15775	1.15975	1.00354	0.840711	0.769636	0.722507	0.661629	0.661185	0.649796	0.618699	0.657381	0.694222	0.704017	0.750904
608	HtMa /HtMi	young	b	1	28	184.821	295.603	202.187	235.289	157.238	98.4034	65.4737	47.1498	36.5878	25.4199	20.1241	15.9594	14.0187	11.7267	9.58424	7.01907	6.25269	5.76768	4.71679	4.52718	3.76114	3.38177	3.29165	2.9398	2.5375	2.35004	2.20308	1.98855	1.85241	1.68249	1.58193	1.55986	1.39474	1.319	1.39482	1.43308	1.67687	1.79478	2.10202	2.62369	3.35335	4.2504	4.69986	3.59489
608	HtMa /HtMi	young	b	2	55	363.026	582.56	302.349	244.238	151.511	84.8844	56.89	38.3795	27.272	19.8054	14.2692	11.2874	9.7096	8.03647	6.82733	5.42775	4.46161	3.88554	3.76902	3.30387	2.95963	2.57382	2.36923	2.25846	2.01365	1.82886	1.74839	1.70212	1.4663	1.35821	1.29231	1.27494	1.26178	1.13986	1.14289	1.21411	1.35844	1.52539	1.7627	2.27964	2.40293	2.43453	2.22876	1.74807
608	HtMa /HtMi	young	b	3	45.3333	377.228	675.832	321.633	170.638	104.248	60.2758	33.6383	22.9473	17.49	14.1016	10.2439	7.86672	6.62768	5.31014	4.73836	4.18076	3.91937	3.3973	2.78192	2.67243	2.48256	2.19514	2.00477	1.96626	1.93052	1.898	1.75915	1.55739	1.41133	1.34002	1.36548	1.29652	1.25237	1.21882	1.27278	1.30627	1.32849	1.47324	1.6933	1.9074	2.00926	1.9803	1.93374	1.73397
608	HtMa /HtMi	young	b	4	28.6667	219.397	327.618	127.944	64.7763	41.71	28.5884	18.6823	13.0302	10.6878	8.74662	7.68931	6.52456	5.00698	4.10209	3.60478	3.19871	2.92558	2.59842	2.25044	2.17386	1.99885	1.89391	1.80501	1.54513	1.61791	1.4223	1.33555	1.49564	1.45697	1.42376	1.39291	1.34075	1.19285	1.18394	1.31249	1.30687	1.39556	1.39792	1.49789	1.75952	1.75218	1.76679	1.77206	1.62278
608	HtMa /HtMi	young	r	1	43.3333	68.9687	164.242	220.794	295.487	290.003	247.765	177.436	120.22	82.3304	56.2108	38.5466	27.3264	22.583	18.6043	15.0454	11.9907	10.1173	9.01405	8.14993	6.62649	5.29031	4.86646	4.33874	3.78954	3.72972	3.39218	2.91623	2.69716	2.346	2.2287	2.1127	1.88547	1.84192	1.91036	1.79972	1.81956	1.9906	2.40629	2.84129	4.60086	8.3604	11.4155	10.1166	6.28113
608	HtMa /HtMi	young	r	2	68.6667	88.2778	185.272	232.417	272.112	215.546	129.888	80.0404	57.6131	39.7458	28.5886	22.163	17.6372	14.2902	11.2477	9.28121	7.19858	6.205	5.42692	4.87068	4.22696	3.52665	3.02145	2.76176	2.51815	2.34378	2.18892	2.02349	1.86377	1.72712	1.56555	1.55089	1.49689	1.41975	1.40894	1.45811	1.52099	1.60428	1.85277	2.43099	3.54585	5.15944	6.40029	5.77863	3.69858
608	HtMa /HtMi	young	r	3	73.3333	48.7383	106.175	126.756	127.229	78.4733	44.8843	31.3965	22.2702	16.4124	12.1743	9.44932	7.89126	6.57264	5.27572	4.65871	4.19665	3.57354	2.97293	2.72662	2.49541	2.15015	2.00049	1.79169	1.72873	1.68668	1.59763	1.6576	1.56654	1.48724	1.36537	1.33912	1.28983	1.20812	1.25368	1.34181	1.42312	1.61364	1.78563	1.9291	2.20199	2.63709	3.19776	3.38004	2.97125
608	HtMa /HtMi	young	r	4	93	87.048	166.074	133.405	123.174	79.7975	52.7297	34.1894	21.8341	15.8063	11.9697	9.23962	7.4521	6.28806	5.38398	4.62933	3.83395	3.39712	3.17243	2.63712	2.3112	2.23538	1.98252	1.78484	1.63334	1.54328	1.46098	1.42044	1.33153	1.3088	1.23792	1.15876	1.08634	1.02769	0.995477	1.05213	1.15051	1.25698	1.38609	1.42856	1.60659	1.89985	2.29611	2.52578	2.61434
609	HtMa / HtMa	young	b	1	61.6667	31.9892	76.2121	79.8807	93.3252	94.9604	78.7982	48.2038	31.7398	25.2078	20.5482	16.373	12.2444	10.0454	9.09253	7.74188	6.68507	5.20407	4.52896	4.05034	3.69834	3.54983	3.1913	2.84498	2.65222	2.46456	2.29295	2.02538	1.96807	1.91755	1.75166	1.63505	1.52499	1.26467	1.12758	1.05889	0.90675	0.783277	0.706232	0.657692	0.589224	0.554827	0.568986	0.598851	0.650371
609	HtMa / HtMa	young	b	2	78.6667	31.2275	64.8081	69.7427	76.7976	52.598	30.36	19.5603	15.6875	12.3264	10.5318	8.77415	7.22273	6.22146	5.37097	4.50307	3.5178	3.03074	2.5218	2.14581	1.96312	1.66945	1.57625	1.6122	1.47765	1.35801	1.27761	1.27029	1.23954	1.19152	1.11954	0.99807	0.880993	0.775744	0.633662	0.555262	0.508389	0.451779	0.433677	0.437508	0.421487	0.428445	0.452266	0.467984	0.490853
609	HtMa / HtMa	young	b	3	84	22.0578	55.5194	58.4167	54.8229	40.0729	25.2163	16.0875	12.8722	10.6899	8.74542	8.01999	7.18475	5.81727	4.59153	4.09251	3.4145	2.84929	2.5464	2.28604	1.99525	1.76735	1.71489	1.56275	1.40115	1.36496	1.32974	1.20394	1.08317	1.04651	0.957428	0.846407	0.764922	0.682065	0.598177	0.546823	0.507778	0.456918	0.416104	0.39704	0.365711	0.376646	0.39043	0.393513	0.416321
609	HtMa / HtMa	young	b	4	53	16.6239	37.3508	32.2115	29.0104	21.2853	15.454	10.8598	9.35343	8.1761	7.13047	6.6283	6.90791	5.87653	4.82379	3.87535	3.52237	3.01554	2.52057	2.19853	1.96306	1.69065	1.50934	1.38204	1.3207	1.20288	1.16183	1.14234	0.997002	0.876495	0.789068	0.72077	0.669363	0.613796	0.557017	0.536774	0.480666	0.41417	0.368216	0.384519	0.386859	0.360961	0.375823	0.421826	0.449516
609	HtMa / HtMa	young	r	1	51	35.7719	82.1344	79.4236	94.3298	116.033	99.5621	60.8666	39.3544	29.8744	23.5297	18.8425	15.5618	12.8141	10.5363	7.74959	6.1364	5.61781	5.00199	4.0838	3.81697	3.44588	3.21154	3.14535	2.842	2.71824	2.36262	2.30177	2.39871	2.28737	2.11562	1.92065	1.80735	1.5959	1.48152	1.35898	1.19252	1.04419	0.986534	0.931268	0.832031	0.76011	0.776321	0.981017	1.13886
609	HtMa / HtMa	young	r	2	64.3333	43.4013	96.9931	108.169	117.559	110.122	73.9116	45.0765	29.594	23.862	18.6529	14.664	11.683	10.2509	7.77266	6.21005	5.12237	4.57739	4.27749	3.50707	3.06032	2.77379	2.36096	2.21535	2.20547	2.10804	1.97181	1.9944	1.93186	1.96709	1.79234	1.5048	1.37812	1.17544	0.98898	0.896302	0.799113	0.69632	0.664535	0.614016	0.559551	0.555183	0.596931	0.695282	0.789849
609	HtMa / HtMa	young	r	3	57.6667	36.1488	75.0458	63.352	65.1271	49.3249	32.4157	22.114	17.7876	13.368	11.1667	9.92659	7.52343	6.3007	5.20542	4.30493	3.58146	3.07566	2.6693	2.40227	2.23879	2.01361	1.85902	1.71099	1.68662	1.69371	1.54755	1.63153	1.76985	1.70107	1.46785	1.28726	1.11215	0.980144	0.833387	0.748608	0.681351	0.673367	0.602827	0.558595	0.554231	0.551621	0.564929	0.591185	0.650122
609	HtMa / HtMa	young	r	4	61	29.1534	68.5664	56.1486	50.0937	37.5394	26.275	16.6018	13.0754	10.7527	9.15522	7.61128	6.92747	5.872	5.03226	4.43457	3.40522	2.67746	2.49149	2.20533	2.03823	1.81113	1.68237	1.45597	1.4068	1.34439	1.26122	1.19975	1.20565	1.17824	0.998311	0.854697	0.808262	0.734424	0.686116	0.597933	0.531332	0.492756	0.492122	0.477307	0.438847	0.428493	0.430891	0.493605	0.55093
610	HtMa / HtMa	young	b	1	44	50.1963	106.365	118.691	169.043	173.395	95.5368	56.8466	43.3043	30.0594	21.7429	17.427	14.2084	12.885	10.4101	8.47402	6.77614	5.42445	5.19197	4.55504	4.05327	4.01616	3.69694	3.29785	2.95414	2.97218	2.69557	2.46174	2.32181	2.2926	2.0681	1.95526	1.75732	1.50316	1.37937	1.22913	1.18301	1.0664	0.922315	0.884753	0.850135	0.853172	0.823891	0.746411	0.798073
610	HtMa / HtMa	young	b	2	64.6667	55.0666	126.967	157.882	161.103	110.189	63.6711	39.5491	24.6074	18.1861	14.2424	12.1854	9.87641	8.10389	6.65569	5.68816	4.59095	3.97858	3.42939	3.02607	2.87553	2.58129	2.32926	2.29118	2.09495	1.98207	1.98694	1.98122	2.0673	2.08446	2.0612	1.99569	1.75998	1.66409	1.37059	1.03277	0.942094	0.831602	0.732995	0.682255	0.629028	0.567653	0.512484	0.452866	0.443275
610	HtMa / HtMa	young	b	3	61.3333	43.1935	104.124	115.554	123.533	78.2374	43.9492	27.5376	17.6829	13.9384	10.931	9.5994	8.45937	7.7614	6.66458	5.15093	4.043	3.35292	2.93619	2.60394	2.42965	2.18864	2.17744	2.03245	1.76148	1.59742	1.60669	1.54853	1.59652	1.75184	1.75068	1.69824	1.63832	1.44974	1.26737	1.05603	0.896179	0.794398	0.712296	0.652191	0.586293	0.547345	0.494307	0.46094	0.473906
610	HtMa / HtMa	young	b	4	65	36.693	82.2313	68.0472	57.7969	47.3902	29.9228	16.6589	12.0975	9.05469	7.84873	7.14648	6.61249	6.03291	5.12914	4.1324	3.39802	2.8641	2.49265	2.19099	2.15713	1.92786	1.77128	1.62638	1.43349	1.37371	1.27287	1.18988	1.20865	1.22515	1.21291	1.19783	1.11904	1.07999	1.04703	0.916902	0.771842	0.694348	0.627162	0.546502	0.499755	0.457671	0.413328	0.422824	0.428225
610	HtMa / HtMa	young	r	1	50.6667	59.4815	125.327	145.637	206.214	246.955	158.967	86.422	62.9077	45.6421	32.5984	26.3936	20.9008	15.8708	12.2361	10.4426	8.67414	7.4968	6.61556	5.82743	5.06573	4.4579	4.20736	4.03306	3.81276	3.55689	3.30709	3.08004	2.94853	2.74314	2.51693	2.35181	2.09326	1.72979	1.47961	1.35811	1.20293	1.08982	1.09112	1.12427	1.09298	1.05505	0.991018	1.00769	1.10625
610	HtMa / HtMa	young	r	2	57	58.9155	158.965	245.193	309.899	248.565	129.042	72.1365	49.4931	35.2638	26.025	20.579	17.2632	13.207	10.2221	8.90501	7.27164	5.94955	5.36318	4.73232	4.03593	3.85816	3.79487	3.37091	2.89741	2.78089	2.7431	2.65003	2.51465	2.59121	2.50442	2.24287	1.8891	1.62905	1.36064	1.19846	1.13964	1.03768	0.938506	0.841622	0.81487	0.832616	0.759903	0.769225	0.763192
610	HtMa / HtMa	young	r	3	63	54.0901	132.67	153.247	147.065	91.9141	52.9568	29.3023	20.1814	15.3934	12.7452	10.8285	9.44714	7.96923	6.04974	5.41312	4.83574	4.058	3.49854	3.08894	2.76564	2.61512	2.45392	2.26115	2.08819	2.05043	1.93318	1.98929	2.05951	2.16695	2.11262	2.02818	1.89621	1.60733	1.35941	1.14225	0.978253	0.82839	0.771342	0.670043	0.581814	0.533204	0.491964	0.461283	0.488277
610	HtMa / HtMa	young	r	4	61.6667	41.5537	104.598	127.309	107.345	69.1001	38.4877	23.9347	17.7697	13.9525	11.0007	9.18379	8.25726	7.62893	5.97183	4.9145	4.19788	3.75043	3.17663	2.87376	2.63244	2.35565	2.28758	2.21913	2.08061	1.90916	1.79388	1.78268	1.78408	1.85411	1.78223	1.64694	1.42087	1.27735	1.14304	1.00539	0.81921	0.712667	0.678397	0.577149	0.539435	0.524822	0.477293	0.471766	0.515416
611	HtMa / HtMa	young	b	1	50.6667	77.3939	156.587	137.159	155.318	153.271	110.777	65.3141	43.5433	33.5854	25.8254	19.3147	15.0458	12.358	10.8149	9.33667	7.77326	6.61793	5.60455	4.76884	4.47517	3.92919	3.42059	3.02355	2.95481	2.59441	2.55157	2.39068	2.20091	1.9593	1.77446	1.58507	1.42947	1.3327	1.22571	1.08985	1.04629	0.915165	0.850996	0.853461	0.862628	0.839535	0.905537	0.897217	1.04149
611	HtMa / HtMa	young	b	2	63.6667	87.1844	173.556	144.172	140.56	104.391	65.3391	41.4292	26.8119	20.9614	16.7465	13.6102	11.3322	9.69665	8.37763	7.20672	5.8911	4.80723	4.3047	3.88831	3.37714	2.87625	2.5363	2.45623	2.29825	2.17182	2.04865	1.89782	1.72551	1.86589	1.90338	1.72993	1.45215	1.25898	1.07303	0.9776	0.86633	0.829737	0.862842	0.836347	0.806512	0.784581	0.828687	0.876149	0.970881
611	HtMa / HtMa	young	b	3	45.6667	51.3026	93.8036	56.7101	40.9066	33.0258	21.7049	15.645	11.9236	9.74078	7.76317	6.26685	6.03409	5.79905	5.50975	5.1765	4.28869	3.64653	3.07284	2.70585	2.26409	1.98634	1.80343	1.78778	1.71179	1.48061	1.5415	1.60332	1.56947	1.51452	1.41331	1.33867	1.35666	1.28224	1.16408	1.14049	1.06998	1.02202	0.963151	0.832032	0.831653	0.845349	0.830675	0.868054	0.889995
611	HtMa / HtMa	young	b	4	58.3333	59.238	130.939	99.3446	85.2882	69.4736	44.796	27.5793	18.4913	13.4575	10.5703	8.9181	7.91534	6.91338	5.96262	5.62064	4.97129	4.13431	3.61853	3.15361	2.75216	2.41768	2.23157	2.0734	1.95071	1.75244	1.68033	1.5506	1.4049	1.38948	1.40362	1.30706	1.32772	1.30611	1.26717	1.20428	1.09448	0.991886	0.883315	0.807346	0.751178	0.740943	0.737046	0.76343	0.755497
611	HtMa / HtMa	young	r	1	52.6667	75.5185	178.603	202.793	261.595	276.667	245.905	163.668	100.464	62.0077	41.4842	33.2271	27.7878	23.0047	18.1127	14.3032	12.6228	11.0807	8.7064	6.92017	6.15901	5.61153	4.87032	4.45287	4.15972	4.08118	3.82343	3.26498	3.09014	3.09851	2.97154	2.63534	2.2547	1.90433	1.92316	1.82935	1.6911	1.6438	1.73302	1.84157	2.04719	2.05353	2.23203	2.2546	2.02519
611	HtMa / HtMa	young	r	2	50.3333	201.323	337.476	203.187	213.77	184.578	136.158	75.904	47.5905	35.0055	26.7343	20.7457	16.3684	12.2704	10.5009	9.17311	7.35369	5.90173	5.27399	4.5283	4.00502	3.48604	3.23204	3.11403	2.85106	2.6077	2.58564	2.46772	2.27994	2.20354	2.13317	1.8777	1.65857	1.55988	1.44514	1.31554	1.1928	1.1678	1.19729	1.21028	1.2421	1.26534	1.253	1.31071	1.28594
611	HtMa / HtMa	young	r	3	56	196.485	316.625	152.065	131.522	97.1415	70.1674	43.2402	29.8991	20.8744	15.414	12.5345	10.0284	8.87832	7.51596	6.55302	5.23215	4.73682	4.01615	3.44659	2.98726	2.64847	2.55869	2.46463	2.35222	2.21326	2.21323	2.11774	1.9962	1.94639	1.74713	1.65494	1.61168	1.50789	1.29531	1.20545	1.16441	1.12435	1.03707	1.00411	0.982953	0.962053	1.00655	1.047	1.02742
611	HtMa / HtMa	young	r	4	73	107.182	189.419	107.367	83.6333	61.7573	42.4424	27.486	17.5392	13.1577	10.6789	8.66306	7.57607	6.94869	6.41976	5.65659	4.5952	3.97927	3.63151	2.93867	2.49551	2.23611	2.11632	1.94208	1.83974	1.78809	1.7618	1.60005	1.50148	1.40859	1.39472	1.38898	1.30947	1.29413	1.2556	1.16247	1.06921	1.03372	0.909603	0.896795	0.841798	0.846172	0.925804	0.920834	0.952367
612	HtMa / HtMa	young	b	1	35.3333	26.8674	77.1155	101.439	124.026	114.586	69.15	40.1021	26.8477	19.6679	14.5253	10.5373	8.52216	7.96855	6.69964	5.67645	4.72203	3.99639	4.0007	3.54702	3.0551	2.90742	2.78927	2.70378	2.59175	2.4646	2.32663	2.1443	2.09534	1.94525	1.71619	1.49059	1.31832	1.15255	0.953213	0.830318	0.754234	0.738971	0.733584	0.676536	0.614292	0.517107	0.521524	0.541092	0.476523
612	HtMa / HtMa	young	b	2	60.3333	30.7268	96.5286	137.582	137.977	81.5018	42.0204	24.643	15.8344	12.1932	9.54319	7.8873	6.74992	5.65566	4.81951	4.00832	3.48171	3.10298	2.85093	2.47011	2.18738	2.03966	1.9679	1.73665	1.63014	1.69337	1.74794	1.71794	1.61466	1.47806	1.38324	1.29518	1.16741	1.09869	0.940708	0.811386	0.759096	0.686511	0.636612	0.633633	0.573912	0.525655	0.472154	0.461049	0.440619
612	HtMa / HtMa	young	b	3	83.3333	22.4259	64.1991	77.8094	69.5561	41.9541	24.0606	16.0593	11.1658	8.43372	6.92281	5.78178	4.8893	4.14196	3.34696	2.93604	2.39764	2.25054	1.97892	1.69732	1.49582	1.41382	1.33632	1.25216	1.21525	1.27248	1.2924	1.23088	1.26237	1.23266	1.16284	1.11006	1.09256	1.01405	0.951236	0.897607	0.908639	0.84373	0.762977	0.696694	0.6328	0.585935	0.556723	0.50703	0.473979
612	HtMa / HtMa	young	b	4	99	23.8906	73.4677	87.2608	84.306	57.3621	31.7437	17.9416	12.6776	9.39202	7.38476	6.36368	5.49757	4.68588	3.94471	3.40748	2.85967	2.47196	2.19441	1.95465	1.81183	1.68332	1.64113	1.47463	1.38238	1.30945	1.2751	1.24701	1.28121	1.21362	1.16802	1.11918	1.03504	0.953418	0.821285	0.764146	0.728423	0.634299	0.617273	0.632575	0.625603	0.590555	0.528434	0.495479	0.478006
612	HtMa / HtMa	young	r	1	66.6667	30.7506	77.2792	104.589	139.946	171.025	135.948	67.6249	37.3229	27.8614	22.0869	17.1912	13.8829	10.5616	8.69901	7.85541	6.77959	5.85583	5.33356	4.78593	4.13305	3.60008	3.3017	3.21237	3.13189	2.85977	2.6263	2.59563	2.53981	2.18468	2.02346	1.81144	1.62082	1.43872	1.23394	1.10704	1.07766	0.945978	0.845873	0.757017	0.698748	0.632087	0.58568	0.550757	0.520882
612	HtMa / HtMa	young	r	2	74.3333	35.5525	84.0074	111.316	110.691	74.6733	42.5874	26.4598	18.3973	13.7583	11.0423	9.3196	7.82387	7.20526	5.87416	4.89985	4.10447	3.21901	2.88206	2.67375	2.31387	2.17269	2.07756	2.00672	1.83667	1.81384	1.80922	1.83824	1.88483	1.88534	1.83674	1.68544	1.50263	1.2956	1.15367	1.10648	0.997841	0.878585	0.798438	0.753327	0.678499	0.609919	0.552421	0.523897	0.501148
612	HtMa / HtMa	young	r	3	71.6667	32.6418	77.17	95.6109	86.8145	55.3187	29.8166	19.2772	14.0625	11.1184	9.34264	7.46347	6.04126	4.88461	3.9805	3.56445	3.32286	2.92185	2.45605	2.15101	2.04675	1.96825	1.72326	1.62843	1.69606	1.6247	1.54029	1.70272	1.71616	1.72332	1.63632	1.52009	1.33952	1.15056	1.07813	1.00502	0.900552	0.870428	0.7981	0.747785	0.658814	0.589883	0.535872	0.523197	0.482
612	HtMa / HtMa	young	r	4	65.3333	28.9589	66.0028	69.1321	58.8811	39.2109	23.7929	14.8926	10.3487	8.1289	7.28826	6.8565	6.17955	5.05195	4.00188	3.33928	2.95737	2.59152	2.28328	2.02466	1.82536	1.6641	1.55443	1.4098	1.4215	1.40829	1.39514	1.36848	1.30974	1.32728	1.30059	1.17261	1.10068	1.02555	0.929552	0.85186	0.783831	0.717453	0.711438	0.724496	0.657726	0.613255	0.561448	0.541953	0.501224
613	HtMa /HtMi	young	b	1	60	87.7585	169.629	143.722	140.75	97.9411	72.6753	58.9744	41.3699	30.6839	25.062	21.015	18.6222	16.7279	14.7927	12.8069	11.1582	9.08154	7.8634	6.13943	5.70296	5.4715	4.78501	4.20171	4.00437	3.964	3.95136	3.96022	3.84491	3.84372	3.63509	3.57203	3.64912	3.41529	3.19481	3.05696	2.98618	2.99877	2.79666	2.72461	2.63603	2.63141	2.78185	3.23991	3.9881
613	HtMa /HtMi	young	b	2	49.6667	233.089	431.811	230.718	141.344	96.5724	69.3366	44.7891	30.0979	21.0906	17.8007	15.5546	14.8436	13.0682	11.955	9.84388	8.32956	7.54825	6.27221	5.49082	4.69546	4.01904	3.58355	3.18183	3.07962	3.13786	3.25416	3.09003	3.14323	2.95325	2.74015	3.00211	3.0456	3.03792	2.83437	2.50862	2.31266	2.41829	2.32032	2.30725	2.38152	2.49728	2.43584	2.69225	2.81289
613	HtMa /HtMi	young	b	3	63.3333	161.36	306.459	146.481	87.5435	65.8794	41.9883	29.1997	17.3681	12.8021	10.5942	9.33472	9.45119	8.64797	7.34349	6.40441	5.44988	4.62957	4.03431	3.61257	3.21453	2.92865	2.79178	2.67899	2.71864	2.65623	2.5742	2.62994	2.685	2.58654	2.49897	2.52171	2.54041	2.379	2.26832	2.20075	2.15001	2.29009	1.94915	1.76902	1.90987	1.95617	1.87946	1.98539	2.02509
613	HtMa /HtMi	young	b	4	45.3333	219.167	333.091	158.397	100.862	68.7258	58.8832	39.4542	24.1984	17.4853	13.0037	10.7251	9.20568	8.41228	7.9288	6.80592	5.81043	4.97324	4.39483	4.02451	3.59581	3.17241	2.97117	2.85415	2.83468	2.77196	2.61781	2.39601	2.24012	2.24241	2.1625	2.06548	2.07608	2.23294	2.12106	1.88494	1.80768	1.72237	1.49586	1.38441	1.31158	1.32426	1.37093	1.24392	1.30258
613	HtMa /HtMi	young	r	1	48.6667	124.226	203.721	168.614	159.345	134.544	107.961	74.7329	54.9913	41.7674	34.7235	31.1807	27.8269	24.3921	19.6985	16.4341	14.3258	11.6831	9.55378	8.59614	7.51146	6.40746	5.97078	5.37806	5.3713	5.03575	5.14726	5.04752	4.68579	4.85675	4.55025	4.69058	4.82952	4.6019	4.15922	3.83352	3.77214	3.44534	3.4573	3.48066	3.56028	4.23376	5.19971	7.12496	8.23244
613	HtMa /HtMi	young	r	2	79.3333	84.0885	174.14	178.604	156.697	105.832	73.1149	51.8044	37.2744	28.0763	24.5457	21.499	18.1239	15.9769	14.1425	12.2426	10.3941	8.07429	6.48498	5.61778	5.01504	4.67783	4.25746	3.99451	4.08824	3.90543	3.67144	3.54808	3.50383	3.54331	3.49864	3.39665	3.39856	3.31574	3.21039	3.00104	2.72419	2.59078	2.62065	2.60597	2.65495	3.0055	3.61987	4.33929	4.699
613	HtMa /HtMi	young	r	3	53.6667	73.2916	191.795	180.893	129.481	84.892	54.1814	34.9103	25.8148	19	16.1454	13.35	12.0942	11.0242	9.0946	7.97265	6.78744	5.47268	4.95292	4.23094	3.83463	3.57613	3.23511	3.33048	3.23204	3.10804	2.9856	3.07666	3.05025	3.09328	2.91687	3.11879	3.29932	2.85655	2.75485	2.48587	2.37326	2.25156	2.24736	2.15944	2.13473	2.19238	2.41842	2.83207	2.79201
613	HtMa /HtMi	young	r	4	57	61.3618	134.029	98.3813	73.3498	50.6794	32.585	22.2283	16.026	11.8627	10.2737	9.16452	8.11072	7.81827	7.35501	6.38366	5.80906	5.03034	4.43006	3.8332	3.57164	3.35056	2.97221	2.69121	2.4572	2.58021	2.58798	2.42725	2.44345	2.46464	2.66785	2.78413	2.508	2.38027	2.23404	2.19714	1.89869	1.75751	1.74444	1.66234	1.60739	1.64594	1.85131	1.93167	1.95688
614	HtMi / HtMi	young	b	1	54	73.6712	178.114	154.989	170.166	167.159	129.846	98.1108	67.3365	45.7307	35.5824	27.1288	22.4456	17.3868	13.4731	10.1193	8.74632	7.29159	6.25744	4.82737	3.99141	3.47702	3.11435	2.87571	2.51034	2.29205	2.19887	1.99702	1.69821	1.46927	1.36324	1.1671	1.10378	1.06871	0.940796	0.814179	0.719709	0.686739	0.592583	0.533635	0.512977	0.470563	0.407931	0.362346	0.326888
614	HtMi / HtMi	young	b	2	83.6667	68.2211	152.148	125.205	111.514	85.6091	54.9889	37.2465	22.2382	17.251	14.266	11.0068	9.15472	7.93272	6.81918	6.05777	5.05267	3.89326	3.11684	2.65965	2.34765	2.11771	1.92263	1.63371	1.48898	1.4284	1.28827	1.18433	1.13129	1.10456	1.01715	0.924694	0.790998	0.722091	0.643233	0.586952	0.528467	0.505919	0.449836	0.409245	0.387303	0.392236	0.368798	0.32629	0.332194
614	HtMi / HtMi	young	b	3	88.3333	28.6856	71.5332	58.154	50.5231	44.2628	31.5125	20.5878	13.2949	9.85432	7.87262	6.62696	5.75101	4.99416	4.35907	3.73492	3.37822	3.01921	2.5075	2.08925	1.79608	1.55674	1.41259	1.29184	1.15738	0.99465	0.956315	0.915511	0.906446	0.873166	0.78197	0.748124	0.682179	0.59054	0.527395	0.484801	0.462585	0.418544	0.390743	0.37352	0.343988	0.343967	0.337965	0.317021	0.299928
614	HtMi / HtMi	young	b	4	44	27.1437	45.7585	31.323	24.9357	19.3658	14.7387	10.7875	8.22041	6.36356	5.07997	4.38735	3.72762	3.80739	3.0945	2.4023	2.22493	2.06983	1.83909	1.53386	1.46499	1.27832	1.12123	1.01799	0.91652	0.801563	0.735367	0.738239	0.664306	0.575519	0.543731	0.522119	0.495549	0.462572	0.430335	0.439896	0.401237	0.358536	0.365038	0.389994	0.369173	0.347639	0.354109	0.327799	0.301662
614	HtMi / HtMi	young	r	1	66.3333	64.5064	141.3	160.262	218.861	228.546	198.906	159.784	118.5	89.3526	69.816	52.5523	40.2773	28.9269	21.9028	16.933	12.131	9.98847	8.00269	6.3546	5.50823	4.65001	4.15058	3.73201	3.3906	3.20457	2.86844	2.44713	2.15397	1.97286	1.72739	1.46203	1.2704	1.12853	1.01022	0.921116	0.839286	0.694124	0.582	0.506572	0.418814	0.368846	0.308827	0.29023	0.274557
614	HtMi / HtMi	young	r	2	78.6667	69.0928	167.79	196.214	238.046	202.431	140.313	83.9579	56.627	41.5035	30.78	22.5626	17.6825	14.6033	11.6775	8.73668	6.93581	5.77599	4.83418	3.95627	3.3312	2.80693	2.53313	2.2403	2.04083	1.87619	1.62751	1.47899	1.38484	1.28121	1.12944	1.01586	0.959277	0.85443	0.687643	0.613947	0.546981	0.479701	0.437671	0.388416	0.341925	0.30526	0.282197	0.252656	0.251369
614	HtMi / HtMi	young	r	3	64	38.0492	74.3055	59.9956	46.0528	35.3514	24.7743	14.9572	11.6421	9.12591	7.26196	6.52787	5.86055	5.2234	4.43564	3.71902	3.25165	2.74175	2.37375	2.20335	1.82461	1.53575	1.3662	1.26576	1.15319	1.08306	1.09922	1.10935	1.1391	1.04314	0.928923	0.806338	0.710521	0.58308	0.509927	0.462765	0.425336	0.385096	0.366662	0.373633	0.356891	0.334604	0.30912	0.275975	0.270457
614	HtMi / HtMi	young	r	4	46.6667	41.4825	87.0404	82.9076	76.1453	57.4779	39.0965	27.7164	17.5281	12.4375	9.74594	7.62342	7.4489	6.7697	5.43279	4.57816	4.14482	3.35676	2.86271	2.5313	2.14589	1.76758	1.5869	1.4488	1.38408	1.26361	1.11309	1.04633	1.05469	1.04779	0.89264	0.825867	0.695587	0.618264	0.576607	0.514673	0.516383	0.48653	0.422827	0.384895	0.350112	0.316438	0.295683	0.275807	0.276561
615	HtMa /HtMi	young	b	1	62.6667	159.231	289.238	188.617	174.762	122.998	77.7761	47.5751	31.0121	21.3295	17.3808	13.7531	12.3845	11.9103	10.3984	8.79354	7.34208	6.63112	5.63746	4.97434	4.38816	3.64125	3.19438	3.01609	2.85468	2.71296	2.48496	2.27178	2.11921	1.95394	1.73016	1.67521	1.5163	1.20497	1.03749	0.896346	0.818362	0.731341	0.715848	0.711984	0.717551	0.673226	0.631582	0.566271	0.491355
615	HtMa /HtMi	young	b	2	41.3333	138.877	249.072	109.875	72.4822	51.3982	32.7872	20.8095	14.8684	11.4855	9.30041	8.37958	8.16917	7.32944	6.24339	5.53923	5.02266	4.62808	3.9002	3.47218	2.95224	2.7422	2.25224	2.24603	2.14296	1.97189	2.01828	1.90279	1.80681	1.78196	1.55973	1.30945	1.08773	0.992496	0.840796	0.701905	0.639287	0.627824	0.617715	0.560046	0.488329	0.436863	0.424981	0.387472	0.428172
615	HtMa /HtMi	young	b	3	65.6667	151.965	285.671	182.117	153.287	102.028	55.5071	31.5594	21.5592	16.3416	12.7513	10.3712	9.21302	8.08112	7.2661	6.62313	6.17142	5.03931	4.34569	3.83188	3.37163	3.06362	2.80285	2.44465	2.37443	2.23951	2.12502	1.89597	1.74424	1.61219	1.44462	1.25895	1.08889	0.980183	0.896892	0.781197	0.730472	0.677514	0.646983	0.614749	0.542107	0.474821	0.445418	0.422215	0.387815
615	HtMa /HtMi	young	b	4	60	31.7403	59.6128	45.4956	37.6777	27.1425	16.7528	11.1836	8.26417	6.41322	5.60201	5.62589	5.23304	4.89531	4.81134	4.62604	4.1543	3.7844	3.14603	2.56619	2.294	2.1109	1.90813	1.6635	1.5514	1.38118	1.39332	1.27823	1.21889	1.20199	1.07892	0.912759	0.844449	0.736056	0.629728	0.607748	0.561389	0.522148	0.504171	0.479509	0.448492	0.425763	0.425625	0.407395	0.396613
615	HtMa /HtMi	young	r	1	56.6667	75.787	161.151	171.477	207.931	179.182	137.228	86.2254	54.151	36.3911	29.197	24.3047	20.0715	16.3022	14.9727	13.1848	10.8915	9.45188	7.99565	6.80996	5.83049	5.05146	4.67121	4.21351	3.83229	3.7325	3.84041	3.7143	3.48682	3.26026	2.97054	2.79626	2.44132	1.90232	1.66737	1.55231	1.47229	1.40012	1.54749	1.92762	2.5976	2.42153	1.56873	1.07071	0.747131
615	HtMa /HtMi	young	r	2	65.6667	64.2839	143.014	151.007	164.852	125.768	70.9589	43.5891	30.3462	22.7175	18.4128	15.007	12.4553	10.8759	9.86407	8.56557	7.27894	6.19537	5.38459	4.63442	4.15305	3.77076	3.22673	3.18053	3.09234	3.05845	3.11585	3.07255	2.86972	2.67851	2.23563	1.93016	1.64499	1.40482	1.27035	1.14696	1.03815	1.01856	1.06971	1.11114	0.97768	0.746037	0.610797	0.52875	0.465485
615	HtMa /HtMi	young	r	3	66.3333	48.6826	107.416	115.289	108.264	71.9414	43.539	26.2302	18.3182	14.2713	12.5647	10.5347	9.01345	7.91868	7.0852	6.33007	5.76381	5.11817	4.28699	3.75793	3.4468	2.90681	2.64286	2.62943	2.59496	2.41196	2.34621	2.18347	2.02217	1.8879	1.75902	1.51978	1.29633	1.1182	1.01771	0.90868	0.839309	0.80889	0.746181	0.686417	0.621582	0.556431	0.475646	0.431174	0.396551
615	HtMa /HtMi	young	r	4	57.6667	46.2579	98.3805	62.0664	42.9263	29.9024	18.1987	13.7762	10.8344	9.5595	8.32198	7.63407	6.81282	6.39009	6.1953	5.6228	5.10359	4.15275	3.60964	3.15308	2.78691	2.57183	2.32582	2.22192	1.91438	1.97068	1.95838	1.8211	1.77379	1.73039	1.48896	1.29615	1.14865	1.05154	0.975511	0.847771	0.709501	0.66387	0.604922	0.547984	0.529999	0.482059	0.491731	0.472867	0.431563
616	HtMa /HtMi	young	b	1	81	61.5282	138.002	179.853	242.89	216.539	158.928	94.5631	57.8259	36.9176	26.8147	21.9907	17.6919	12.9389	9.81083	8.39393	7.38967	6.1093	5.10288	4.4705	4.21576	3.94537	3.69652	3.34007	3.5111	3.33675	2.97246	2.84372	2.64017	2.41622	2.18813	2.04304	1.82511	1.68583	1.59709	1.50314	1.45765	1.4933	1.68153	1.86642	1.96882	2.54833	3.76112	4.43671	4.25168
616	HtMa /HtMi	young	b	2	74.3333	44.1944	109.728	111.028	106.574	77.7261	43.7261	28.518	20.2644	14.2299	10.3211	8.66442	7.53361	6.28643	5.05495	4.25103	3.71923	3.22069	2.99022	2.77958	2.46572	2.14411	2.12391	2.10196	2.17841	2.19484	2.07205	2.00196	1.97817	1.72855	1.51707	1.35491	1.27735	1.17971	1.04977	1.05492	1.07223	1.09136	1.09604	1.14377	1.19754	1.26614	1.35001	1.4474	1.45052
616	HtMa /HtMi	young	b	3	54.6667	27.0556	72.1166	59.8968	51.2856	40.8342	25.4078	16.0983	10.5105	7.56368	6.50366	5.17453	4.31168	3.79474	3.3076	2.8749	2.434	2.0859	1.96984	1.8698	1.75856	1.62902	1.45484	1.4127	1.31417	1.31282	1.22537	1.09121	1.09612	1.12272	1.03721	0.987095	0.927429	0.896045	0.935315	0.837582	0.793924	0.76263	0.781505	0.775032	0.775835	0.833973	0.842416	0.825956	0.897942
616	HtMa /HtMi	young	b	4	72.6667	30.0241	79.3491	102.732	96.6516	73.428	43.9355	25.1174	17.2299	12.3145	9.65457	7.75368	6.43602	5.40885	4.58859	4.10379	3.73296	3.31226	2.84431	2.6479	2.51301	2.26966	2.02177	1.90967	1.83321	1.73364	1.78298	1.63822	1.50505	1.34687	1.18308	1.00416	0.930277	0.827739	0.752709	0.705638	0.674266	0.638927	0.649148	0.661378	0.636908	0.668457	0.716846	0.828949	0.923415
616	HtMa /HtMi	young	r	1	72	52.4968	128.432	153.469	202.83	215.114	212.131	154.411	86.1053	54.6607	39.6296	29.243	22.8942	18.4098	13.6157	10.9676	9.12813	7.76266	6.48871	5.71394	5.37074	4.90532	4.28166	3.83271	3.52604	3.26875	3.35513	3.19911	2.8303	2.56541	2.33911	2.10952	1.86267	1.76167	1.78144	1.72757	1.67749	1.68933	1.70246	1.78006	2.29862	2.97029	3.99626	6.18564	7.6839
616	HtMa /HtMi	young	r	2	98.3333	65.6562	143.149	149.097	171.928	150.413	94.7647	51.5984	32.8806	24.4415	19.3824	15.5793	12.5283	9.78774	8.13839	6.88064	5.71211	4.92323	4.25065	3.58372	3.29711	3.09602	2.89762	2.65487	2.50765	2.50568	2.32621	2.19366	2.11451	1.90905	1.66378	1.4476	1.40538	1.36346	1.2436	1.21233	1.21422	1.12473	1.15781	1.22389	1.3731	1.57509	1.84507	2.08391	2.54965
616	HtMa /HtMi	young	r	3	74.6667	43.2127	87.4772	73.8266	64.163	47.3886	29.9068	18.3462	12.9709	10.0919	7.24535	6.48601	5.78334	4.95455	4.20172	3.48273	2.72494	2.35988	2.13973	1.94962	1.85764	1.77888	1.58943	1.56667	1.56172	1.46824	1.48967	1.36678	1.31019	1.21648	1.14898	1.04835	0.981323	0.940234	0.908739	0.829107	0.818128	0.788619	0.778927	0.82318	0.841989	0.922015	1.00138	1.12903	1.19035
616	HtMa /HtMi	young	r	4	55.3333	23.7764	48.6342	35.6077	32.9296	26.5569	17.1811	11.8921	9.37152	7.5233	6.04248	5.0436	4.40758	3.92812	3.27963	2.82047	2.5066	2.36887	1.95122	1.76744	1.52505	1.37772	1.33356	1.33111	1.29406	1.28221	1.23315	1.19956	1.11478	0.95323	0.950974	0.933384	0.916601	0.837443	0.738948	0.665037	0.637551	0.64441	0.62694	0.637205	0.672011	0.67853	0.701286	0.750279	0.81576
619	HtMa /HtMi	young	b	1	72.3333	45.8104	95.9666	112.974	133.79	97.2757	56.0015	34.7089	23.0428	15.8955	12.5484	10.5215	8.29577	6.96074	6.54995	6.05791	5.0019	4.09695	3.62748	3.2717	2.923	2.6847	2.50687	2.37565	2.52082	2.26971	2.09017	2.10893	2.04551	1.93893	1.80817	1.80086	1.7398	1.74473	1.61089	1.51596	1.35843	1.21498	1.17874	1.09359	0.944155	0.848205	0.837501	0.741177	0.643393
619	HtMa /HtMi	young	b	2	85.6667	44.9128	117.909	170.224	222.41	202.799	123.205	58.1692	33.3268	23.5818	18.2034	13.8038	11.3987	9.16066	6.88277	5.77717	4.78201	4.18976	3.3781	2.85793	2.67363	2.48761	2.42894	2.34755	2.24761	2.19902	2.15534	2.18667	2.17978	2.07708	2.09028	2.08175	2.14307	1.97548	1.63514	1.44039	1.17692	1.06233	0.890638	0.773525	0.69036	0.596302	0.507924	0.47808	0.445417
619	HtMa /HtMi	young	b	3	63	25.9305	68.8807	86.3833	86.4043	58.8395	35.3214	20.8846	13.6542	10.0766	7.90323	6.94623	5.94742	5.42948	5.04467	4.36532	3.54725	3.01411	2.71502	2.47611	2.19588	2.03443	1.95454	1.78807	1.75082	1.62892	1.51996	1.54506	1.46071	1.39584	1.42685	1.41083	1.34752	1.35973	1.31309	1.14884	1.0514	1.01262	0.970656	0.967604	0.884206	0.748067	0.687904	0.588843	0.513111
619	HtMa /HtMi	young	b	4	65	20.6147	51.2905	63.5376	58.0872	39.1983	24.9942	15.3082	9.80855	7.30755	5.76479	4.99015	4.44898	4.36098	4.17982	3.82473	3.23388	2.6007	2.21248	2.06249	1.9313	1.76464	1.70395	1.68166	1.60769	1.37717	1.27704	1.24919	1.18396	1.07293	1.06142	1.02465	0.939366	0.915897	0.8048	0.755398	0.687776	0.686484	0.659659	0.644727	0.63881	0.576138	0.513997	0.473788	0.428747
619	HtMa /HtMi	young	r	1	48	66.0289	156.293	190.863	292.166	378.934	319.564	170.952	90.4941	55.8212	40.8132	33.1986	26.9087	21.0042	16.1926	12.1581	10.1645	8.69461	7.07211	6.19098	5.47231	5.21724	4.85435	4.70497	4.51989	4.01832	3.59811	3.63685	3.68397	3.41788	3.46193	3.80741	3.95491	3.9454	3.8151	3.87547	3.66613	3.46526	2.99721	2.28359	1.70288	1.47194	1.23762	0.930691	0.736307
619	HtMa /HtMi	young	r	2	70.6667	57.66	138.062	198.57	274.927	275.996	185.107	88.3435	52.1219	35.6677	26.7729	19.6376	14.6479	12.2432	9.64591	7.66892	6.34519	5.43932	4.67622	4.09752	3.67984	3.58533	3.47723	3.2496	2.94113	2.97171	2.82893	2.8638	2.994	3.13929	3.09456	3.16983	3.23832	3.14734	2.85585	2.4401	2.00616	1.89252	1.62777	1.37545	1.15592	0.999969	0.810778	0.644265	0.521102
619	HtMa /HtMi	young	r	3	84.6667	29.978	84.6542	121.699	123.324	78.4632	46.3863	29.6665	19.8612	14.8104	11.4964	9.18317	7.80678	6.737	5.69297	4.9002	4.13683	3.32332	2.92615	2.66597	2.42177	2.28084	2.14599	2.18093	2.15832	2.04838	1.94578	2.08516	2.11346	2.17083	2.30387	2.31848	2.11144	1.91657	1.65559	1.43255	1.19053	1.13652	1.07159	0.935865	0.843236	0.799855	0.704538	0.574372	0.50185
619	HtMa /HtMi	young	r	4	77	34.2764	91.2543	122.36	128.561	77.9233	44.9604	28.1041	17.7966	12.8389	10.036	8.19545	6.72769	5.84967	5.12931	4.34561	3.55696	3.11369	2.90009	2.53832	2.31971	2.29996	2.14523	1.98549	1.90787	1.85554	1.82237	1.65214	1.59889	1.61781	1.51255	1.52415	1.51873	1.56797	1.35276	1.17835	1.06699	0.977315	0.880534	0.788436	0.786856	0.698305	0.569379	0.503168	0.471129
621	HtMa /HtMi	young	b	1	28.3333	152.348	233.5	119.561	170.543	183.829	121.727	78.7737	52.6579	39.2899	30.7865	24.0681	19.0854	13.9106	10.8729	10.0539	9.53117	7.30191	6.16462	5.37451	4.79482	4.93728	4.53654	4.29279	4.44235	5.12006	6.40975	7.21609	7.56843	7.18126	7.22172	6.64648	6.30316	5.72866	4.45915	4.35127	4.00066	3.36654	3.1529	3.3747	2.99246	2.593	2.2596	1.89508	1.79556
621	HtMa /HtMi	young	b	2	41.3333	199.356	374.711	221.653	215.789	194.661	141	85.3138	60.4477	44.3603	30.0436	20.0964	17.5165	14.0868	11.1446	9.15012	7.18864	5.86077	5.38401	4.54778	4.28631	3.71256	3.45293	3.42357	3.61401	3.91175	4.23862	4.80021	5.33728	5.6848	6.12983	5.89272	5.70761	4.69404	3.82463	3.283	2.87424	2.6374	2.49009	2.30985	2.13432	1.75453	1.56054	1.40888	1.34453
621	HtMa /HtMi	young	b	3	33.6667	127.181	241.575	134.708	106.88	74.6439	42.6327	25.832	17.7247	14.1628	9.88662	8.62311	7.35244	5.70053	5.09405	4.4486	3.88995	3.0206	2.47857	2.34512	2.08971	2.16289	2.10643	2.09949	2.23689	2.40517	2.82082	3.09726	3.7018	4.21876	4.78764	4.61181	5.05558	4.99933	4.61684	3.72462	3.0639	2.80987	2.41909	2.21838	1.85466	1.60326	1.5542	1.5486	1.59056
621	HtMa /HtMi	young	b	4	30.6667	129.802	229.072	149.849	130.244	100.914	59.6577	41.3708	30.0078	20.3671	14.7939	12.027	9.28019	7.71081	6.80916	5.0427	4.37481	4.09271	3.56745	3.17832	2.66751	2.73269	2.51335	2.61439	2.71942	3.06611	3.51706	3.43038	3.97919	4.438	4.66691	4.89606	4.68955	4.42652	3.71846	3.25977	2.84987	2.40269	1.92396	1.73281	1.42082	1.30058	1.20754	1.20014	1.10274
621	HtMa /HtMi	young	r	1	120.333	61.5539	153.553	182.267	268.969	307.458	253.375	161.899	93.1518	64.2969	48.9487	39.1847	30.001	22.8195	17.4147	13.8663	10.921	8.88886	7.4924	6.44168	5.59296	5.18307	4.9371	4.66603	4.61533	4.7346	4.85782	5.11114	5.72024	5.94802	6.28966	6.33455	6.14633	5.48389	4.86681	4.35726	4.12916	3.97321	4.13763	4.35523	3.69412	2.94039	2.34147	1.85174	1.5421
621	HtMa /HtMi	young	r	2	84.3333	51.3315	130.696	150.46	165.114	130.421	77.473	51.2823	35.2339	24.4263	19.2092	14.9144	11.8464	9.88471	7.63629	6.33205	5.5731	4.63501	3.93193	3.45066	3.07288	2.70911	2.69378	2.82148	2.95732	3.02248	3.25901	3.68086	4.18488	4.58509	5.40027	5.75483	5.66364	4.79028	3.88363	3.19128	2.76473	2.42651	2.13469	1.85722	1.69451	1.51755	1.3506	1.21951	1.20631
621	HtMa /HtMi	young	r	3	67.3333	27.2921	67.8074	74.3356	72.8812	52.1242	31.588	20.732	14.4635	10.7575	8.72793	7.30444	6.72145	5.86242	4.71435	3.58618	2.8685	2.73782	2.50428	2.06128	1.82125	1.67183	1.62953	1.67958	1.80617	1.93824	2.03691	2.14624	2.427	2.87447	3.23249	3.49088	3.52384	3.47311	3.41825	3.13852	2.62607	2.34105	2.12947	1.87629	1.81223	1.71954	1.5691	1.56708	1.54881
621	HtMa /HtMi	young	r	4	52	30.0566	72.9284	79.5596	78.9291	63.096	49.475	32.9196	22.0318	15.7777	12.1943	10.3102	8.58499	6.52107	5.31379	4.56367	3.69293	3.37488	2.82005	2.47167	2.32015	2.05525	1.88709	1.97543	1.98537	1.97167	2.12511	2.00632	2.01697	2.41198	2.67423	2.76648	3.10068	3.09048	3.20922	2.9624	2.70179	2.47888	2.06853	1.65914	1.40926	1.30225	1.17837	1.09395	1.14939
622	HtMa /HtMi	young	b	1	50	92.8773	177.754	154.467	193.177	162.955	98.7903	46.7619	30.5247	22.8377	17.6453	12.9858	9.28794	7.43696	6.27419	5.28121	4.35309	3.60931	2.94794	2.55004	2.18722	1.86072	1.67793	1.46488	1.38649	1.33819	1.2014	1.07981	1.00387	0.989427	0.934425	0.871007	0.826641	0.786296	0.754605	0.708464	0.619554	0.633261	0.590657	0.524536	0.500969	0.50057	0.472709	0.430175	0.413885
622	HtMa /HtMi	young	b	2	58	62.4665	116.036	95.5248	90.9906	60.1202	32.8735	18.4918	12.7635	9.7211	7.28579	5.89393	4.84468	4.12379	3.2597	2.90845	2.32185	2.00037	1.79106	1.60125	1.51598	1.27111	1.16567	1.11415	1.06046	0.997267	0.902773	0.869303	0.870437	0.833607	0.756579	0.745907	0.699691	0.669766	0.618975	0.569416	0.537756	0.487397	0.449742	0.430813	0.38162	0.348171	0.329839	0.330749	0.323918
622	HtMa /HtMi	young	b	3	63	47.9156	101.478	102.632	108.207	73.9477	36.904	20.3519	12.7898	8.72188	6.48647	5.23168	4.31288	3.61408	3.03695	2.68477	2.20153	1.89894	1.78603	1.48039	1.27103	1.18296	1.05544	1.04061	1.0095	0.948421	0.869316	0.858764	0.777086	0.732637	0.703427	0.670438	0.589334	0.600816	0.599014	0.536908	0.500849	0.46042	0.433556	0.39638	0.317865	0.310819	0.300615	0.273756	0.25388
622	HtMa /HtMi	young	b	4	57.6667	33.6122	70.0114	58.2061	50.8464	35.5636	21.743	12.2546	7.99914	5.99066	4.46044	3.70724	3.15997	2.66417	2.14933	1.89192	1.81245	1.62544	1.28351	1.11314	1.02324	0.965513	0.916547	0.869686	0.829006	0.827209	0.814949	0.724904	0.661784	0.645054	0.619256	0.588125	0.542265	0.510678	0.496567	0.496696	0.440929	0.404818	0.387131	0.355001	0.310167	0.273966	0.263901	0.251039	0.232866
622	HtMa /HtMi	young	r	1	49.6667	68.8149	153.783	155.988	209.665	233.068	224.466	117.937	50.9826	36.0249	27.9919	22.1623	17.0591	12.3071	9.26112	7.16109	5.94878	4.9285	3.92803	3.34953	3.0616	2.59541	2.32354	2.05443	1.7282	1.60226	1.37612	1.3329	1.33276	1.23123	1.12641	1.03505	0.957587	0.964867	0.934169	0.897722	0.789587	0.742897	0.714785	0.648287	0.630893	0.642581	0.615027	0.555134	0.546619
622	HtMa /HtMi	young	r	2	77.3333	63.7695	140.904	156.454	190.207	140.486	74.495	39.1216	24.5121	17.1817	13.8798	10.6183	8.00667	6.31466	5.15816	4.23745	3.64149	2.93193	2.46691	2.10631	1.93934	1.72975	1.47762	1.33073	1.25223	1.18668	1.13748	1.07216	0.990042	0.917879	0.891149	0.913	0.854772	0.823234	0.749593	0.707307	0.67347	0.612589	0.523755	0.480035	0.456708	0.406144	0.361804	0.331477	0.313191
622	HtMa /HtMi	young	r	3	49	44.3054	95.7103	106.535	116.249	69.7869	32.9046	18.9869	12.3209	9.25939	7.16992	6.04045	4.74894	4.0682	3.46089	3.01181	2.50371	2.09732	1.79399	1.551	1.36271	1.19884	1.02892	0.985739	1.03845	0.939838	0.935088	0.936686	0.834495	0.83522	0.800192	0.750094	0.797844	0.834355	0.813977	0.69731	0.637189	0.574558	0.485762	0.411362	0.372235	0.355423	0.327479	0.284963	0.267024
622	HtMa /HtMi	young	r	4	58	62.0437	128.775	118.799	135.585	88.3098	40.4215	21.0916	13.1837	9.45201	7.96545	6.62814	5.06959	4.42441	3.71934	3.19027	2.78009	2.2304	1.90538	1.74056	1.5916	1.36606	1.22699	1.05858	0.996887	0.953051	0.962972	0.91013	0.921373	0.893794	0.844144	0.814527	0.784611	0.714713	0.691091	0.665049	0.563919	0.480137	0.454022	0.397459	0.369688	0.32741	0.300563	0.286581	0.278102
623	HtMi / HtMi	young	b	1	55.6667	32.0036	89.3584	104.695	110.816	93.0939	64.1405	40.0362	29.611	22.0916	17.6756	15.2942	13.7662	11.5836	9.13008	7.25023	5.63633	4.47372	3.861	3.1867	2.64379	2.58156	2.42034	2.3244	2.13803	1.94081	1.82641	1.62399	1.46612	1.39117	1.21251	0.983764	0.851157	0.777662	0.735176	0.721913	0.657494	0.647281	0.59866	0.565452	0.627272	0.683338	0.699079	0.788735	0.851217
623	HtMi / HtMi	young	b	2	72	120.608	241.583	184.731	145.564	94.3531	53.3358	33.0613	22.7582	17.4605	14.1732	11.8885	10.1696	8.31264	6.80869	5.16828	4.3613	3.58181	3.00712	2.64123	2.26065	2.16926	2.03702	1.82108	1.61343	1.56907	1.52057	1.42215	1.28698	1.13358	0.973277	0.801639	0.669166	0.58884	0.572164	0.539698	0.511226	0.52713	0.512132	0.483784	0.526874	0.532751	0.543691	0.590412	0.657348
623	HtMi / HtMi	young	b	3	65	62.8017	111.101	62.6651	45.6948	34.7851	22.1024	14.2533	9.81466	7.88182	6.47246	5.46933	4.77265	4.28247	3.85574	3.20466	2.56833	2.22615	1.86971	1.68161	1.57611	1.46298	1.36009	1.23005	1.07824	1.00242	0.96737	0.922995	0.830042	0.757386	0.703897	0.631743	0.547313	0.499815	0.428087	0.387083	0.377174	0.374102	0.346142	0.345771	0.333814	0.364328	0.381883	0.44205	0.514661
623	HtMi / HtMi	young	b	4	35	67.0907	131.384	78.8517	52.2574	36.5177	26.1006	15.0574	9.38497	7.21451	5.27103	4.77536	4.45646	4.20366	3.36383	2.94795	2.70832	2.14269	1.88347	1.55432	1.30717	1.21542	1.1147	1.07654	0.911067	0.83378	0.799178	0.787707	0.704453	0.561774	0.551497	0.521916	0.484324	0.427889	0.384026	0.382538	0.338161	0.328499	0.303865	0.294452	0.277723	0.283291	0.267719	0.276788	0.341062
623	HtMi / HtMi	young	r	1	65.6667	42.1157	130.419	189.246	218.94	198.31	153.937	97.0609	61.8861	45.9919	38.1143	32.5095	25.8383	19.1991	15.2492	11.6132	8.71104	6.72884	5.98844	4.90869	4.2513	4.02057	3.5396	3.26785	3.14542	2.77925	2.62654	2.35687	2.11238	1.76562	1.59064	1.40313	1.23119	1.09668	0.989722	0.974216	0.898406	0.941703	0.991325	0.995922	0.994883	0.870133	0.780296	0.769033	0.849981
623	HtMi / HtMi	young	r	2	67.6667	109.748	191.245	147.753	134.473	98.038	61.339	39.2171	25.8509	19.1862	16.0326	13.213	11.423	9.52593	8.08069	6.27483	5.23554	4.43158	3.54036	3.08424	2.75425	2.35386	2.17696	2.04595	1.937	1.85847	1.64859	1.4746	1.32888	1.18572	1.00126	0.873431	0.811877	0.747402	0.728173	0.686463	0.618104	0.569859	0.553464	0.583641	0.608497	0.605411	0.627498	0.697943	0.721491
623	HtMi / HtMi	young	r	3	13.6667	190.152	309.417	78.257	40.9947	28.8006	18.8659	12.7643	9.47723	7.44104	5.94667	5.72896	6.12015	5.71114	5.03738	4.17998	3.20548	2.78905	2.26163	1.77083	1.41711	1.44007	1.47965	1.38433	1.38828	1.29349	1.11874	0.998022	0.966114	0.818041	0.698969	0.58071	0.564507	0.507049	0.437195	0.432905	0.401329	0.39893	0.391125	0.348144	0.354076	0.318073	0.338197	0.327546	0.35736
623	HtMi / HtMi	young	r	4	20.6667	234.946	345.555	105.389	53.7717	36.2427	22.5415	15.1607	9.39782	6.89482	6.15539	5.60997	5.31729	4.69806	4.24916	3.78307	3.22621	2.72585	2.24736	1.83018	1.65779	1.53915	1.41832	1.22895	1.18207	1.06089	0.913367	0.821014	0.818968	0.797387	0.634088	0.58807	0.603245	0.542367	0.51858	0.456723	0.450889	0.418945	0.42571	0.423493	0.452109	0.468423	0.46042	0.461471	0.529813
624	HtMa /HtMi	young	b	1	73.6667	60.3494	101.785	100.171	129.705	104.767	71.8394	49.5681	34.4531	24.9282	18.7981	14.7934	12.1006	9.72447	7.90194	6.86237	5.88827	4.97737	4.4518	3.93967	3.67296	3.48501	3.34903	3.20944	2.94244	2.80309	2.66057	2.40915	2.34949	2.22521	2.04598	1.59401	1.2496	0.974923	0.754455	0.659509	0.558948	0.469477	0.440193	0.381926	0.356043	0.36022	0.327103	0.302833	0.277595
624	HtMa /HtMi	young	b	2	73.3333	82.3221	112.561	80.231	86.6986	61.0497	36.4646	24.9842	18.0064	12.6659	10.0833	8.75331	7.44268	6.43561	5.53937	4.59348	4.036	3.56156	3.08872	2.83427	2.67877	2.4031	2.48033	2.49309	2.43436	2.32004	2.3473	2.35632	2.72156	2.69073	2.33612	1.86861	1.34731	1.01613	0.783632	0.652982	0.517748	0.465014	0.406801	0.370816	0.3408	0.332385	0.326512	0.30914	0.282359
624	HtMa /HtMi	young	b	3	72	23.7221	43.4665	31.2861	28.886	23.1324	14.5355	10.2496	8.05479	6.12683	5.04286	4.35742	3.83188	3.31139	2.9688	2.63083	2.38727	2.23237	2.11179	1.98319	1.94024	1.85293	1.77164	1.68884	1.61764	1.54049	1.56271	1.54001	1.62583	1.75898	1.70422	1.45052	1.11769	0.915643	0.724377	0.597447	0.521657	0.44521	0.365013	0.340144	0.30699	0.281991	0.265503	0.252142	0.246852
624	HtMa /HtMi	young	b	4	59	21.2375	45.8286	34.9713	30.7244	22.4713	17.0546	11.8655	7.70649	5.98251	5.12382	4.27994	3.8761	3.61278	3.23675	2.74388	2.3554	2.15679	1.98207	1.75176	1.67935	1.58968	1.53624	1.50496	1.43172	1.49916	1.45359	1.36124	1.40388	1.41832	1.37817	1.23991	1.08289	0.944757	0.727356	0.563444	0.498978	0.429645	0.365904	0.336172	0.297395	0.27033	0.272229	0.260227	0.256884
624	HtMa /HtMi	young	r	1	65	34.9006	88.0773	119.997	167.602	151.587	109.554	71.8388	52.5929	37.6131	27.8309	21.8254	17.4614	14.5232	11.8647	9.62238	7.55747	6.22937	5.56373	4.76426	4.13086	3.80553	3.69594	3.3107	2.94106	2.90253	2.89885	2.74433	2.73898	2.55674	2.29846	1.96524	1.67105	1.42168	1.11985	0.939366	0.803591	0.69066	0.598522	0.528757	0.466264	0.44984	0.416312	0.378849	0.350578
624	HtMa /HtMi	young	r	2	100.667	27.1959	74.3708	102.256	124.731	97.343	59.1826	39.1423	27.1427	18.7724	14.9051	11.8647	9.67767	7.96044	6.45639	5.37022	4.56055	3.85758	3.45614	3.21029	3.05169	2.70163	2.60163	2.49958	2.50497	2.33413	2.31853	2.53027	2.57273	2.62095	2.27074	1.67112	1.28745	0.992036	0.776607	0.614667	0.539078	0.477596	0.402909	0.361717	0.330787	0.313011	0.281214	0.258482	0.239381
624	HtMa /HtMi	young	r	3	65.6667	21.6253	57.5483	68.3096	65.6748	43.0922	27.7624	19.9561	13.8926	10.1338	7.80509	6.39688	5.59366	4.83518	4.24151	3.64097	3.17349	2.73928	2.48857	2.25017	2.11862	2.07872	2.01218	2.0545	1.89079	1.80918	1.80461	1.81149	1.92659	1.8815	1.68041	1.45084	1.11542	0.838315	0.661486	0.525095	0.445282	0.389411	0.35691	0.329212	0.296019	0.286903	0.27349	0.256159	0.249664
624	HtMa /HtMi	young	r	4	68.6667	18.065	37.8504	37.3988	33.1382	25.0708	18.412	12.6917	9.31045	7.09294	5.93113	5.09932	4.46757	3.90836	3.3861	2.96946	2.81027	2.4105	2.11398	1.98638	1.77429	1.78862	1.65876	1.60886	1.56812	1.57448	1.60221	1.56278	1.55436	1.63931	1.56148	1.36844	1.0892	0.822872	0.659447	0.536503	0.435216	0.387502	0.340557	0.310934	0.285496	0.260327	0.241414	0.236567	0.235547
625	HtMa /HtMi	young	b	1	47	40.0904	88.1466	104.102	147.752	154.01	113.119	68.5199	45.0235	33.3447	25.0903	19.4506	15.5259	12.2831	9.93868	8.22826	7.06505	5.79705	4.83419	4.2223	3.80872	3.32482	3.08047	3.17062	2.91515	2.98065	2.92212	2.76193	2.78439	2.49378	2.27384	1.95976	1.80313	1.50627	1.36932	1.25994	1.12677	1.0601	1.06798	1.08119	1.1577	1.21798	1.23387	1.14581	1.04961
625	HtMa /HtMi	young	b	2	50	140.876	209.473	147.831	164.52	145.447	91.884	57.7114	37.201	26.2266	19.2556	14.718	11.4546	8.89143	6.89536	6.01983	4.9823	4.24908	3.55669	3.09565	2.77339	2.77922	2.66643	2.74241	2.85413	2.72468	2.41854	2.32886	2.48961	2.51769	2.50067	2.27268	1.98574	1.71231	1.49939	1.35093	1.16462	1.10921	1.166	1.20142	1.19214	1.12539	1.08945	0.954003	0.839739
625	HtMa /HtMi	young	b	3	73.3333	43.8133	84.6847	95.925	109.459	89.259	61.3965	37.9211	25.3187	18.2787	14.1676	10.2472	7.63337	6.70041	5.32779	4.43936	3.80046	3.18979	2.75664	2.38883	2.19414	2.13634	2.04153	1.99652	1.8868	1.84506	1.97605	2.12647	2.00987	1.80942	1.67633	1.49346	1.36481	1.17332	1.07846	0.985652	0.938413	0.886044	0.800764	0.795911	0.817087	0.775336	0.720958	0.706191	0.601883
625	HtMa /HtMi	young	b	4	53.6667	52.0666	90.7284	68.1218	61.6546	48.1879	32.1794	22.5643	17.3286	12.8204	8.76447	6.8839	5.60238	4.59086	4.02304	3.57388	3.00209	2.4134	1.96313	1.82904	1.6201	1.43428	1.43526	1.44302	1.3689	1.36109	1.5108	1.47451	1.2337	1.22418	1.1364	0.986341	1.00107	0.952217	0.847889	0.763567	0.675706	0.666237	0.661298	0.625321	0.608844	0.590079	0.609608	0.573738	0.528028
625	HtMa /HtMi	young	r	1	54.3333	41.4774	95.08	113.52	171.354	173.594	143.748	112.77	73.2938	50.2786	38.14	29.8722	23.3603	17.7101	13.7878	10.7547	8.48213	7.52864	6.93064	5.77065	4.98828	4.50381	4.29086	4.15324	3.76696	3.77099	3.73031	3.44341	3.15242	2.86944	2.84467	2.53336	2.39504	2.27873	1.89539	1.75262	1.68553	1.64113	1.63116	1.68392	1.87514	2.08014	2.27445	1.92206	1.51474
625	HtMa /HtMi	young	r	2	71.6667	44.2958	107.281	157.737	227.79	202.326	151.486	98.0935	57.7484	39.3545	29.1694	22.8026	17.408	13.2464	10.2816	8.22615	6.67016	5.45862	4.58988	4.00215	3.84106	3.56395	3.56551	3.37829	3.16453	2.8627	2.7187	2.74403	2.61813	2.5088	2.41979	2.31207	2.07029	1.88004	1.7233	1.65813	1.57432	1.56656	1.6468	1.69351	1.86769	1.80198	1.6574	1.2641	0.919436
625	HtMa /HtMi	young	r	3	66.3333	37.5817	85.3251	96.2747	119.557	96.7009	64.297	37.9875	27.6572	19.7971	14.0684	11.2609	8.77852	7.11636	5.48556	4.47094	4.2334	3.71687	3.10742	2.8413	2.57453	2.52251	2.40147	2.29908	2.30826	2.20099	2.13659	2.17551	2.08579	2.07378	2.09634	2.11842	1.84884	1.55912	1.35644	1.22106	1.12483	1.06725	0.994418	0.97133	0.979424	0.885189	0.844578	0.757119	0.652028
625	HtMa /HtMi	young	r	4	56.6667	54.3849	113.09	95.0593	92.6663	73.9221	55.0756	36.7034	24.8714	17.9819	13.5261	10.4024	7.79985	6.05906	5.3843	4.63326	3.84945	3.56393	3.05785	2.7679	2.392	2.17167	1.98814	2.11775	2.20769	1.95817	1.87844	1.6561	1.59434	1.54654	1.40016	1.3518	1.35746	1.16076	0.994552	0.868077	0.853132	0.83239	0.802274	0.767522	0.779015	0.809275	0.792719	0.715148	0.649186
626	HtMa / HtMa	young	b	1	32.3333	55.4369	97.7317	63.243	50.9801	53.015	46.9917	38.2699	30.2187	25.2442	22.212	20.5924	20.1705	19.1763	15.5618	13.1112	10.0649	8.26473	6.7491	5.4443	4.64979	4.16473	3.93275	3.96066	3.66451	3.50855	3.26823	2.99902	2.68981	2.64446	2.51567	2.23203	1.96357	1.74474	1.47964	1.48933	1.3018	1.26842	1.10153	0.988738	0.859104	0.831437	0.832087	0.74855	0.730535
626	HtMa / HtMa	young	b	2	9.33333	91.1567	126.733	72.9143	43.1305	28.3189	21.8165	12.4445	13.7137	16.2566	16.0995	17.444	13.9812	15.9433	18.257	17.2125	16.4369	10.7488	7.54935	5.37496	3.38684	2.81336	2.68747	2.89912	2.61152	2.0799	1.66718	1.5597	1.39921	1.26236	1.22196	1.02277	0.896566	0.924016	0.915027	1.03439	1.06056	0.869051	0.792453	0.785346	0.691799	0.640269	0.595761	0.652383	0.56893
626	HtMa / HtMa	young	b	3	10.3333	73.3228	103.943	62.6695	45.7899	33.2671	18.1315	15.4822	14.5841	12.1809	11.6198	11.6305	10.3256	8.79324	7.43198	6.62613	5.7093	5.18594	3.92833	3.43336	2.73329	2.36856	2.42213	2.10895	2.13581	2.2247	1.77558	1.59205	1.41472	1.06425	0.933667	1.01999	1.01516	0.983467	1.03309	0.988388	0.945915	0.813862	0.785137	0.767139	0.744141	0.753451	0.738399	0.734911	0.536173
626	HtMa / HtMa	young	b	4	15.6667	34.9287	57.5821	29.3843	22.7966	16.9301	12.9697	10.0844	8.34415	7.97591	7.29185	6.20159	5.6091	6.58949	5.78036	5.38966	4.75715	3.32462	3.16581	3.10647	2.82731	2.34666	1.76878	1.6098	1.62772	1.52099	1.48574	1.43376	1.2522	1.0318	0.929043	0.728382	0.775225	0.829121	0.722791	0.621499	0.673864	0.5624	0.564825	0.687359	0.649205	0.57175	0.559009	0.555956	0.516121
626	HtMa / HtMa	young	r	1	84	37.2463	79.9824	74.5909	91.0418	107.82	92.6545	81.0098	68.0804	55.2951	49.3277	45.0288	39.5647	30.7938	25.1226	19.349	14.7422	12.0077	9.63349	8.06092	7.15157	6.37675	5.83669	5.57624	5.27171	4.86283	4.53115	4.49576	3.84598	3.51855	3.00127	2.52123	2.32833	2.00221	1.89786	1.69392	1.47979	1.37646	1.37608	1.34569	1.13911	0.96356	0.79623	0.687806	0.613836
626	HtMa / HtMa	young	r	2	60.3333	34.72	89.2178	86.127	94.5864	89.0769	73.4513	58.056	45.1729	34.6978	29.0642	24.663	21.8054	19.1406	14.5703	11.5086	9.46673	8.03394	6.62548	5.44639	4.52711	3.95878	3.59499	3.37905	3.17554	3.17057	3.14397	2.73566	2.29821	1.94453	1.80827	1.76697	1.63091	1.42261	1.30747	1.31274	1.24199	1.17797	1.06427	0.979295	0.822508	0.685556	0.676106	0.610345	0.549936
626	HtMa / HtMa	young	r	3	64.6667	33.6178	79.5265	74.3577	70.6885	54.8989	38.941	31.5575	25.2677	20.9945	19.0209	17.36	15.4008	13.3127	11.7366	9.74689	7.60678	6.00168	5.0571	4.46316	3.99652	3.31536	2.97762	3.01173	2.89824	2.64865	2.50299	2.28618	2.19381	1.95328	1.75675	1.69403	1.72671	1.84417	1.72742	1.57206	1.4166	1.38243	1.27032	1.07404	1.07109	0.925573	0.792267	0.72134	0.769195
626	HtMa / HtMa	young	r	4	43	25.0106	63.6858	53.0628	42.9574	35.2916	30.1985	23.3995	17.7158	16.7959	15.2703	13.3126	10.8911	9.87244	9.22511	7.67231	6.23679	5.15151	4.46077	3.5718	3.24346	2.92924	2.63487	2.37723	2.24345	2.01785	1.93479	1.84418	1.55416	1.44142	1.33277	1.33824	1.37848	1.31814	1.38136	1.35715	1.38146	1.18703	1.19253	1.15478	0.979509	0.856087	0.808244	0.718394	0.753262
627	HtMa / HtMa	young	b	1	45.6667	97.5086	175.979	184.934	216.115	190.443	131.202	87.0535	57.6898	42.4201	35.1735	27.7646	22.6254	19.8693	16.8621	13.5686	11.353	9.58982	7.90738	6.86955	6.3769	5.65322	5.18091	4.4661	4.26708	4.06053	3.85287	4.14753	3.93827	3.57288	3.51806	3.60676	3.34798	3.14569	3.01646	2.8437	2.64148	2.64544	2.5031	2.68217	2.82105	2.79344	2.4191	1.78045	1.42007
627	HtMa / HtMa	young	b	2	66	87.2291	189.117	199.259	218.713	139.029	79.1976	48.104	33.7067	24.9853	19.4745	15.8457	14.2201	12.7356	9.99777	8.37674	7.04236	6.0093	5.31458	4.66253	4.12431	3.59943	3.28331	3.20089	3.08581	2.97459	2.79822	2.88606	2.97017	3.09473	3.15374	3.31001	3.22612	3.02663	3.06675	2.84169	2.43147	2.24727	2.17163	2.09301	1.9973	1.75909	1.48693	1.224	0.988342
627	HtMa / HtMa	young	b	3	66.3333	50.6219	123.509	111.417	89.6817	66.8193	45.0148	29.6695	20.3684	16.0133	13.9079	11.4876	9.8622	8.03799	7.15495	6.2562	5.29826	4.72264	4.32041	3.99568	3.4705	3.11255	2.94987	2.81673	2.59011	2.73713	2.82984	2.90355	2.88306	3.06228	3.29297	2.9405	2.77844	2.89374	2.68177	2.62428	2.36661	2.23839	2.09151	1.93426	1.62617	1.4542	1.33996	1.24167	1.09374
627	HtMa / HtMa	young	b	4	38	32.8665	64.709	42.564	28.7504	23.5602	18.1207	13.3311	9.32095	7.05564	6.12617	6.92438	6.08334	5.46494	5.68268	5.05884	4.25024	3.83139	3.13342	2.9249	2.59276	2.28635	2.23363	2.12558	1.94043	1.96242	1.86501	1.86815	1.89645	2.03726	2.02513	1.96569	2.17838	2.17765	1.97793	1.86466	1.78814	1.64252	1.44381	1.31207	1.18136	1.13197	1.11349	1.08093	0.985854
627	HtMa / HtMa	young	r	1	48.6667	58.6989	130.002	159.381	241.889	273.491	203.92	137.066	87.3689	63.2565	50.1848	40.7632	34.5048	26.5166	22.9028	19.3037	15.7853	13.4024	11.2177	9.87369	8.05664	6.77234	6.18367	5.7091	5.29258	4.81141	4.81661	4.73047	4.62942	4.45149	4.12485	3.9727	3.77256	3.63579	3.4119	3.57034	3.61277	3.77405	4.20077	4.91181	4.43441	3.34683	2.33315	1.70898	1.30834
627	HtMa / HtMa	young	r	2	91	54.1172	141.172	194.741	265.133	218.418	126.294	77.3687	52.7353	40.059	31.9085	25.8833	21.8327	16.7199	14.098	12.0463	9.69735	7.90892	6.84101	5.82625	5.15139	4.72724	4.21377	3.81828	3.56992	3.44329	3.22732	3.5602	3.44933	3.3151	3.49495	3.44926	3.37149	3.13187	2.81839	2.66557	2.50317	2.50147	2.31614	2.03805	1.86483	1.48605	1.15876	0.9401	0.764482
627	HtMa / HtMa	young	r	3	61.6667	40.9788	101.352	101.215	84.6132	54.1191	35.2127	27.9084	19.7762	15.7154	13.6195	12.1233	10.8848	9.5193	8.31702	7.37952	6.6437	5.62591	5.03781	4.22306	3.88118	3.58927	3.42266	3.37175	3.34641	3.50447	3.42769	3.45829	3.81379	4.00037	4.25303	4.09641	3.82728	3.54478	3.03744	2.77067	2.49217	2.32734	2.15158	1.9428	1.87586	1.76507	1.56553	1.24359	1.04295
627	HtMa / HtMa	young	r	4	65	44.65	123.099	112.605	99.5928	71.8701	46.002	32.3072	22.6687	17.4551	14.2478	11.4009	11.1116	9.95617	8.02646	6.72662	6.02672	5.33615	4.68032	4.4556	3.92409	3.47896	3.29749	3.03357	3.06823	3.0027	2.91542	3.12489	3.04438	3.09217	2.94421	3.00876	2.93827	2.86321	2.60387	2.27032	1.99267	1.8455	1.75742	1.62583	1.40755	1.23472	1.07853	0.956662	0.822827
628	HtMa /HtMi	young	b	1	64	43.2755	73.5026	54.2032	58.4046	49.7254	37.9394	29.7947	23.9695	19.3985	16.6309	13.304	10.5095	8.58703	6.7732	5.14674	4.37804	3.75629	3.41834	2.99057	2.76952	2.60103	2.5038	2.42475	2.24125	2.17887	1.90201	1.60929	1.37176	1.12531	0.962734	0.808442	0.672575	0.588097	0.541998	0.468194	0.414906	0.377097	0.351115	0.311189	0.2765	0.263619	0.269842	0.27666	0.320629
628	HtMa /HtMi	young	b	2	69.6667	36.7589	61.5131	35.995	29.3641	23.1317	16.4427	13.7948	10.633	8.73491	7.00824	5.95183	4.78402	4.15396	3.59227	2.99296	2.4857	2.10894	1.89235	1.79824	1.64045	1.41913	1.34054	1.31726	1.35426	1.2438	1.16395	1.08133	0.96465	0.865227	0.73948	0.661385	0.612013	0.500274	0.43783	0.374853	0.338996	0.31483	0.2963	0.284009	0.279301	0.262432	0.275568	0.297772	0.323426
628	HtMa /HtMi	young	b	3	12.6667	51.2779	77.8979	22.9477	7.90007	6.12866	5.28665	4.47704	3.96858	3.7717	3.43492	3.08663	3.03649	2.36858	1.90645	1.67877	1.39266	1.10004	1.02854	0.939205	0.772492	0.802372	0.771874	0.764827	0.661051	0.549559	0.458697	0.426501	0.408829	0.408619	0.33442	0.272892	0.27265	0.249393	0.218771	0.201181	0.208225	0.19395	0.193094	0.173675	0.172372	0.169871	0.171219	0.179933	0.194691
628	HtMa /HtMi	young	b	4	41	88.4295	133.944	34.9725	12.8719	10.4374	8.71117	7.60738	6.20351	4.92585	4.25737	3.99909	3.5682	2.97411	2.6534	2.45001	2.06338	1.84023	1.58681	1.45143	1.24254	1.06256	0.955647	0.893872	0.844705	0.740629	0.689727	0.635214	0.548513	0.494358	0.442534	0.406338	0.361859	0.330176	0.298917	0.284519	0.251919	0.234351	0.232841	0.219543	0.198389	0.195817	0.203886	0.206981	0.236665
628	HtMa /HtMi	young	r	1	17.6667	62.4099	218.653	111.969	84.2211	80.4388	62.2103	44.6435	31.2044	24.8462	21.0304	18.214	14.1301	9.93253	7.44555	5.86815	4.52611	4.18587	3.83505	3.24887	3.24382	2.5768	2.41061	2.38345	2.22164	2.05494	1.87173	1.50785	1.28805	1.08849	0.969582	0.843979	0.637708	0.596344	0.574456	0.522133	0.415385	0.34338	0.316435	0.291684	0.267107	0.27634	0.309815	0.302689	0.301943
628	HtMa /HtMi	young	r	2	67.6667	24.9416	48.8053	47.1821	48.6781	39.887	30.0367	24.294	19.6391	14.6569	12.1125	10.3206	8.60006	6.53426	5.12523	4.30778	3.76424	3.07153	2.55918	2.28231	1.99542	1.8698	1.72065	1.50432	1.44803	1.42845	1.31139	1.36746	1.24324	1.07556	0.967099	0.893249	0.711176	0.591228	0.547256	0.455918	0.412286	0.367638	0.32108	0.293623	0.271554	0.261751	0.2531	0.267006	0.278139
628	HtMa /HtMi	young	r	3	62	46.0539	132.527	66.2898	35.5813	28.764	19.9407	15.9647	12.3775	10.0104	8.39505	7.14033	6.49164	5.45664	4.26516	3.56206	2.95629	2.42499	2.05568	1.93115	1.67827	1.55645	1.49531	1.42866	1.2997	1.18929	1.14808	1.0912	1.07117	0.921564	0.839417	0.765124	0.660377	0.550729	0.473667	0.415713	0.392577	0.360589	0.32744	0.295805	0.291931	0.279847	0.276354	0.277924	0.276027
628	HtMa /HtMi	young	r	4	42.6667	29.8098	64.1361	25.9251	12.6796	9.90757	7.17988	6.31411	5.56218	5.26863	4.37308	3.73305	3.47525	3.23443	2.65054	2.04059	1.77465	1.55225	1.39837	1.18852	1.06186	1.04628	0.949327	0.928852	0.841024	0.693321	0.635609	0.596226	0.569204	0.530789	0.448541	0.408453	0.349184	0.34173	0.321731	0.287147	0.263939	0.239491	0.221289	0.20685	0.207944	0.243449	0.247481	0.228523	0.241626
629	HtMa / HtMa	young	b	1	47.3333	37.4679	101.608	126.355	155.626	159.343	106.399	60.6195	38.6588	28.3661	23.5488	18.8011	13.7084	9.68311	8.00136	7.28357	5.97614	5.12975	4.19091	3.48084	3.03326	2.7295	2.45668	2.21214	2.10259	1.92088	1.7528	1.6754	1.6047	1.51947	1.43507	1.38307	1.22975	1.09352	1.01749	0.902874	0.894478	0.855228	0.756925	0.653341	0.61306	0.582023	0.53371	0.575941	0.692531
629	HtMa / HtMa	young	b	2	85	40.1292	122.565	165.261	168.66	113.208	67.8225	38.2035	25.8398	17.5761	12.5305	10.1254	8.13202	6.70806	5.85825	4.90475	4.08536	3.35519	2.67376	2.21016	1.96599	1.78879	1.57796	1.46467	1.36746	1.2534	1.13502	1.12386	1.06121	0.999064	0.926593	0.993672	0.96474	0.912584	0.912395	0.799953	0.690653	0.641265	0.587911	0.531117	0.511228	0.493528	0.513528	0.590074	0.693643
629	HtMa / HtMa	young	b	3	102.667	25.3996	75.7503	85.4288	67.8947	45.6573	27.3465	15.9709	11.5933	8.99935	7.28099	6.08385	5.17969	4.40576	3.73366	3.27097	2.66229	2.21233	1.92132	1.6531	1.44852	1.28931	1.14479	1.06075	0.983331	0.922851	0.840636	0.79685	0.80902	0.755	0.70727	0.720819	0.745305	0.745054	0.712824	0.621627	0.536238	0.518531	0.476342	0.460082	0.459302	0.495789	0.558683	0.645192	0.824819
629	HtMa / HtMa	young	b	4	54.6667	20.2041	57.8116	44.5124	35.6928	28.5081	19.3755	14.0214	10.3869	7.75762	6.39725	5.04625	4.227	3.81377	3.55164	3.16589	2.69986	2.24894	1.92875	1.64532	1.47607	1.34736	1.1679	1.14354	1.0491	0.976526	0.952175	0.821257	0.756705	0.733338	0.70361	0.659122	0.67156	0.695891	0.657453	0.618941	0.599591	0.557623	0.496789	0.464211	0.464112	0.439992	0.481727	0.589485	0.720009
629	HtMa / HtMa	young	r	1	50.6667	67.6894	166.171	167.264	201.889	301.369	369.828	220.758	107.328	69.3143	49.2365	37.5254	27.1426	20.0431	14.2831	12.5012	10.4779	9.2861	7.66991	6.00904	5.19259	4.41898	4.17544	4.043	3.38653	3.11435	3.07643	2.86781	2.5695	2.27688	1.97789	1.88986	1.73631	1.64909	1.44744	1.37649	1.24273	1.08845	0.967563	0.937729	0.881517	0.818882	0.784682	0.780086	0.81369
629	HtMa / HtMa	young	r	2	64.6667	177.504	266.751	209.323	238.156	245.311	166.982	87.3048	57.1867	39.5864	29.5796	21.5769	15.028	11.0513	8.59518	7.2603	5.66787	4.94465	4.2959	3.51643	3.21143	2.77862	2.39854	2.22136	2.19853	1.96067	1.75391	1.59052	1.4614	1.38364	1.25417	1.09467	1.05365	0.939237	0.807532	0.754961	0.681846	0.621286	0.587529	0.526672	0.438459	0.43352	0.485867	0.542237	0.646837
629	HtMa / HtMa	young	r	3	66.6667	42.889	133.502	154.733	136.199	83.3921	46.8399	30.2771	20.4431	15.5393	12.6477	10.3126	8.04719	6.70394	5.65696	4.59757	3.64207	2.96688	2.57965	2.20685	1.94763	1.71023	1.61441	1.53593	1.48318	1.37202	1.31932	1.1748	1.07107	1.01419	1.02352	1.06128	0.974133	0.867175	0.784266	0.671541	0.604826	0.529236	0.480262	0.464328	0.439435	0.442129	0.494981	0.604064	0.720572
629	HtMa / HtMa	young	r	4	70.3333	36.5687	91.8229	85.7524	61.8865	40.541	24.8252	16.0213	12.3537	9.66256	8.09266	6.59259	5.07626	4.55781	4.05807	3.38799	2.6396	2.28836	2.11938	1.7582	1.5042	1.36407	1.24394	1.24438	1.16689	1.08462	1.04208	0.95952	0.932963	1.00793	1.00071	0.93536	0.859265	0.813399	0.702693	0.625742	0.57603	0.542165	0.488595	0.474578	0.474731	0.504892	0.583264	0.621211	0.742442
630	HtMa /HtMi	young	b	1	71.6667	129.52	277.499	249.997	297.498	321.006	270.547	172.404	107.998	79.1851	54.9313	40.579	29.9131	23.3873	19.4478	14.627	12.4796	10.8565	9.29494	8.0111	7.11895	5.8779	5.23246	4.9413	4.4283	4.13841	3.96433	3.62587	3.08424	2.71035	2.2917	1.98943	1.84663	1.70578	1.49968	1.46874	1.43243	1.35872	1.32992	1.22625	1.13782	1.11601	1.14558	1.11724	1.19785
630	HtMa /HtMi	young	b	2	67	165.145	348.309	321.095	355.151	287.265	191.922	115.589	72.7004	51.8208	39.8948	28.6022	20.9353	15.5821	13.4358	11.941	9.61585	8.07115	6.55938	5.75415	5.22748	4.47709	4.07464	3.82614	3.50164	3.2791	2.95171	2.69436	2.43334	2.09235	1.8777	1.76005	1.60893	1.45313	1.3424	1.2452	1.0752	1.03826	1.06998	0.948521	0.944824	0.974296	1.08981	1.22473	1.39216
630	HtMa /HtMi	young	b	3	56.6667	73.8384	132.792	77.1119	57.3962	38.0591	24.3263	19.0093	15.2513	11.9661	9.78262	8.36234	6.91792	5.77746	4.85089	3.99855	3.26597	2.76992	2.51167	2.23825	2.01654	1.76573	1.51928	1.48115	1.42428	1.352	1.3294	1.30056	1.26324	1.28147	1.31028	1.28754	1.18397	1.04237	0.917412	0.950746	0.908986	0.77521	0.745393	0.709614	0.743147	0.785073	0.891039	1.0499	1.2572
630	HtMa /HtMi	young	b	4	62.6667	74.202	164.18	128.687	100.662	80.2092	51.1413	35.091	24.6801	18.3866	15.5159	12.6785	9.51222	8.16644	7.14132	6.15042	5.45886	4.71728	3.92637	3.34324	2.99152	2.59404	2.34633	2.09791	1.9514	1.76138	1.61189	1.50687	1.44148	1.37882	1.21309	1.22129	1.30024	1.34169	1.19084	1.04705	1.03673	1.01698	0.855396	0.773162	0.747497	0.766875	0.867112	0.993569	1.22251
630	HtMa /HtMi	young	r	1	51.3333	84.0318	197.532	209.327	315.482	464.851	455.131	355.7	231.63	137.792	95.824	67.3868	50.1428	36.2532	26.8266	22.5253	18.1626	15.645	13.2142	11.409	9.13638	8.18031	7.52498	6.92613	5.82037	5.05055	4.33248	4.21383	4.00099	3.29522	2.98988	2.76596	2.58499	2.40341	2.18576	2.07307	1.87772	1.94365	1.8519	1.79756	1.83609	1.68219	1.67794	1.59526	1.44915
630	HtMa /HtMi	young	r	2	83.3333	94.3243	239.267	287.094	362.391	354.87	249.261	147.441	93.8899	68.172	51.2163	37.8529	28.8141	22.6942	18.6704	15.3308	12.3738	10.3418	8.63125	7.54907	6.43524	5.5985	5.00341	4.51061	4.05145	3.66034	3.53331	3.31052	3.02421	2.84199	2.43953	2.32538	2.09604	1.91672	1.87219	1.67804	1.54773	1.46383	1.39316	1.23916	1.22813	1.22391	1.20939	1.24663	1.3321
630	HtMa /HtMi	young	r	3	71.6667	88.6197	198.867	221.965	233.617	188.891	113.004	69.3607	46.6585	34.0259	26.6618	21.1105	16.5483	13.1276	10.2191	8.83511	7.29512	5.97097	5.33771	4.561	3.76199	3.36497	3.20939	3.04188	2.7224	2.49301	2.30507	2.08059	1.98374	1.86874	1.77628	1.71805	1.55277	1.40536	1.28204	1.17268	1.06256	0.969815	0.944352	0.865499	0.860297	0.920732	1.02076	1.15862	1.29315
630	HtMa /HtMi	young	r	4	65	44.394	113.543	96.5039	81.6295	63.8892	44.8146	30.7098	23.3792	18.2844	14.37	11.8332	9.9891	8.91858	7.86981	6.14528	4.69645	4.08403	3.55375	3.17248	2.70876	2.49168	2.31593	2.0413	1.80834	1.72234	1.76591	1.62267	1.5192	1.41722	1.43185	1.40949	1.31458	1.27205	1.10333	1.00602	0.977563	0.932596	0.881564	0.829695	0.786749	0.84244	0.887395	0.997429	1.16461
631	HtMa / HtMa	young	b	1	73.6667	48.9096	103.433	116.02	157.591	114.167	59.0767	38.1316	27.1677	18.5581	14.3887	10.6796	8.29844	6.8288	5.74885	4.87708	4.25309	3.55643	3.04972	2.6609	2.41544	2.16194	1.99963	1.83339	1.5518	1.46021	1.44613	1.38379	1.2518	1.22437	1.20226	1.15806	1.07145	1.12786	1.10675	1.19007	1.2418	1.37233	1.74213	2.39162	3.34432	3.89476	3.33977	2.45287	1.72744
631	HtMa / HtMa	young	b	2	98	25.289	60.4687	68.4699	63.0356	40.0717	21.1604	13.6485	8.96023	6.59407	5.37685	4.49954	3.70265	3.31526	2.9124	2.5101	2.22593	1.96197	1.69309	1.47098	1.32653	1.24657	1.152	1.08572	1.09191	1.06393	0.995176	0.994015	0.958645	0.983049	1.09504	1.18533	1.18813	1.20658	1.3274	1.4498	1.54372	1.54645	1.58238	1.56769	1.56326	1.55355	1.31182	1.11122	1.06621
631	HtMa / HtMa	young	b	3	78	20.2248	46.1363	39.2285	32.6575	20.8678	12.7413	8.51524	6.29337	4.65725	3.71494	3.17436	2.72076	2.38782	2.01463	1.91643	1.85876	1.56267	1.40294	1.33467	1.20968	1.12279	1.00742	0.899688	0.849542	0.839211	0.824331	0.764117	0.764472	0.762031	0.764033	0.817509	0.882694	0.915159	0.943117	1.02728	1.09825	1.07918	1.12706	1.16051	1.09185	1.04901	1.00814	1.00569	1.01309
631	HtMa / HtMa	young	b	4	51.6667	20.9806	42.5882	31.7332	24.3596	16.1084	10.2321	6.45997	4.55535	3.47978	2.92007	2.5234	2.13818	1.81508	1.64182	1.63593	1.6059	1.37226	1.19898	1.05289	0.899271	0.867588	0.852751	0.788935	0.711865	0.649514	0.667032	0.628384	0.531823	0.488932	0.505736	0.516455	0.56935	0.570122	0.597811	0.618766	0.644383	0.69201	0.718747	0.715385	0.618498	0.667002	0.647486	0.648141	0.715601
631	HtMa / HtMa	young	r	1	61.6667	41.5394	94.3181	109.686	167.54	179.031	119.683	64.4992	44.4594	31.028	23.7395	18.0941	13.4731	10.2197	8.53184	6.8269	5.84276	4.71287	4.02591	3.5701	3.13514	3.07685	2.7204	2.54928	2.35063	2.18259	2.01456	1.87716	1.71621	1.73523	1.74354	1.67005	1.63197	1.76898	1.86817	1.85518	1.96266	2.42976	3.04416	4.52591	6.6753	6.89396	5.31992	3.55023	2.16913
631	HtMa / HtMa	young	r	2	88.3333	42.1499	108.503	141.246	165.469	132.047	76.0016	43.5281	27.6879	19.1707	14.0508	10.9033	8.83643	7.26613	5.99855	4.73222	4.07819	3.35982	2.99722	2.69731	2.3097	2.101	1.94572	1.84353	1.67751	1.58659	1.53778	1.44866	1.41204	1.48824	1.52283	1.49879	1.41219	1.5453	1.66593	1.81069	1.925	2.39547	3.13987	3.85303	4.48823	5.26426	4.90924	3.49181	2.15627
631	HtMa / HtMa	young	r	3	61.6667	18.3304	45.481	41.7008	34.7827	23.7424	14.2643	10.4465	7.73578	5.84194	4.58549	3.61487	3.06742	2.88285	2.51621	2.07116	1.88248	1.66682	1.49877	1.36248	1.21953	1.19379	1.15499	1.13234	1.03691	1.02641	1.07498	1.15219	1.1182	1.13043	1.19783	1.32675	1.39455	1.49266	1.70994	1.81551	1.9876	2.15015	2.17552	2.12093	1.88485	1.44495	1.20209	1.04263	0.859758
631	HtMa / HtMa	young	r	4	68.3333	20.5717	56.9602	68.8957	62.992	41.1379	23.3814	14.8639	9.9687	6.42206	5.52106	4.61905	3.95389	3.37991	2.80093	2.48494	2.09081	1.85298	1.67439	1.49707	1.3703	1.25699	1.16059	1.08845	1.00824	0.935802	0.929079	0.90121	0.877461	0.891926	0.869578	0.888185	0.895741	0.885805	0.93033	0.991289	0.996676	1.02593	1.08021	1.1294	1.19803	1.36147	1.24331	1.16358	1.09625
632	HtMa / HtMa	young	b	1	62.6667	41.0747	107.014	145.166	218.356	233.95	165.374	81.9469	52.0756	36.0525	26.9635	21.9516	18.0363	13.7417	9.7921	8.47368	7.06899	5.60007	4.73591	4.24108	3.74381	3.46462	3.12033	2.87265	3.06688	3.19258	3.28973	3.32555	3.5905	4.32801	4.78622	4.59642	3.93127	2.85155	2.38824	2.22814	1.86525	1.47926	1.41884	1.50863	1.64638	1.64453	1.55518	1.43642	1.20212
632	HtMa / HtMa	young	b	2	69.3333	45.2268	93.173	111.3	133.705	104.131	56.3695	32.8399	22.9802	15.7953	11.488	9.54429	7.62467	6.55475	5.4339	4.833	4.00625	3.38301	2.81775	2.4285	2.24738	2.01036	1.98338	2.09597	2.2264	2.34172	2.45203	2.69656	3.23636	3.67971	4.04515	3.28099	2.72092	2.41946	1.89142	1.5434	1.41388	1.31273	1.27247	1.15939	1.19244	1.16468	1.17634	1.12828	1.06332
632	HtMa / HtMa	young	b	3	51.6667	52.6003	114.053	123.097	131.301	88.9771	53.5448	31.3124	19.9164	12.9754	9.96714	8.76298	6.97686	5.63827	4.45508	3.90674	3.3323	2.97418	2.63478	2.41319	2.07493	1.8093	1.73409	1.77041	1.70728	1.70834	1.71753	1.86928	2.01368	2.22778	2.34965	1.92486	1.59178	1.38826	1.18821	1.05945	0.96712	0.884064	0.787436	0.748947	0.771244	0.70526	0.743783	0.783306	0.755915
632	HtMa / HtMa	young	b	4	44.3333	24.3429	56.8408	50.8388	49.408	36.565	23.1131	16.5717	10.8928	6.767	4.83195	4.14638	3.75201	3.23954	2.78701	2.49596	2.38152	2.07758	1.95166	1.66414	1.51434	1.42255	1.29219	1.22819	1.11013	1.15488	1.12892	1.08071	1.03633	0.960263	0.910284	0.865703	0.812903	0.849082	0.816899	0.77747	0.755325	0.74147	0.701459	0.699219	0.654147	0.652953	0.613693	0.591631	0.593488
632	HtMa / HtMa	young	r	1	65.3333	66.0579	136.358	157.404	247.754	295.249	268.438	162.112	89.9193	59.5806	44.3804	35.0644	27.8746	22.0281	16.2182	12.5692	10.0983	8.70919	7.0508	6.08573	5.29874	4.6661	4.30925	4.11866	3.94201	3.78404	3.75084	3.65436	3.51284	3.91966	4.25452	5.20231	5.83141	5.62305	4.55667	3.46114	2.88359	2.42746	2.22253	2.34092	2.81263	3.30867	3.22881	2.56156	1.96266
632	HtMa / HtMa	young	r	2	91.3333	48.229	113.057	143.553	198.445	181.761	108.306	59.9162	39.3681	29.2539	20.2187	15.3939	13.5931	10.7308	7.79513	6.39309	5.84179	4.7755	3.94914	3.48736	3.19932	2.99795	2.62557	2.54123	2.54295	2.56713	2.70054	2.80123	2.99894	3.59196	4.63369	5.2275	4.81524	4.01537	2.92382	2.39518	2.00183	1.71575	1.64351	1.54107	1.53357	1.56305	1.53664	1.39746	1.16449
632	HtMa / HtMa	young	r	3	80	41.6607	107.011	133.569	125.752	81.1998	42.9774	25.5884	16.2398	11.154	8.73533	7.42163	6.21669	5.32905	4.39057	3.7779	3.24438	2.74318	2.38201	2.05612	1.92136	1.77782	1.68588	1.61643	1.61162	1.57836	1.60563	1.73693	1.97694	2.3045	2.58971	2.59033	2.28503	1.91567	1.55857	1.31386	1.09027	0.987116	0.939412	0.838017	0.803682	0.765504	0.818234	0.825926	0.758051
632	HtMa / HtMa	young	r	4	60.6667	23.1672	55.5006	57.2849	51.1383	34.4645	19.8646	11.7902	8.71223	5.99692	4.7943	4.35093	3.5629	3.1654	2.67915	2.41435	2.14724	1.89598	1.70862	1.55232	1.4138	1.33508	1.23793	1.19505	1.23958	1.29602	1.32777	1.34701	1.36369	1.53384	1.47879	1.37896	1.30368	1.19179	1.12833	1.02733	0.964041	0.895354	0.822996	0.758034	0.741508	0.762648	0.762612	0.809453	0.779857
633	HtMa / HtMa	young	b	1	93.3333	52.8817	147.24	241.639	303.321	231.301	143.057	88.1664	59.8976	43.1419	31.3379	23.5043	17.6446	13.4755	11.2148	9.03888	7.62528	6.44525	5.48681	4.71331	4.00283	3.59327	3.32262	3.13728	3.01178	2.83919	2.5923	2.3948	2.16421	1.92678	1.75966	1.55823	1.29073	1.15678	1.03822	0.974458	0.8863	0.808912	0.750047	0.756925	0.743148	0.686984	0.607865	0.586054	0.576063
633	HtMa / HtMa	young	b	2	40.6667	18.44	46.2954	46.7081	42.3783	29.5562	17.3284	11.3377	8.65756	7.59043	6.69482	5.44467	4.93895	4.44753	4.1439	3.90792	3.0895	2.68037	2.31792	2.21411	2.26851	2.06342	1.88575	1.86439	1.80792	1.9504	1.99385	2.16975	2.33699	2.32439	2.38307	2.26486	1.8623	1.60647	1.4869	1.29858	1.14704	1.02517	0.93618	0.90783	0.915793	1.02504	0.892919	0.639912	0.546457
633	HtMa / HtMa	young	b	3	48.6667	29.8451	85.8724	109.668	115.267	83.651	47.956	26.1185	16.8027	13.4729	10.3412	8.50018	7.28018	6.46719	5.50557	4.77582	4.06758	3.47701	3.08992	2.79127	2.36249	2.20223	1.96627	1.88044	2.04279	2.10249	2.10842	2.1297	2.27421	2.1408	2.0564	1.90321	1.68012	1.40949	1.28891	1.17449	1.09303	0.939522	0.853142	0.778913	0.682124	0.626082	0.562261	0.555146	0.509336
633	HtMa / HtMa	young	b	4	49	22.2503	60.3349	64.6954	64.9219	51.6491	30.2495	18.901	13.3807	11.2317	9.09638	7.49457	6.02379	5.00252	4.47693	4.32205	3.66516	3.07672	2.61412	2.56524	2.36504	2.23865	2.07723	1.90118	1.8595	1.81428	1.82981	1.91556	1.8952	1.81661	1.66858	1.70409	1.57477	1.37361	1.16163	1.05701	0.987274	0.886145	0.709446	0.576225	0.528135	0.564019	0.504263	0.477217	0.413205
633	HtMa / HtMa	young	r	1	68.6667	43.9664	138.418	238.419	303.201	241.174	161.556	121.781	79.1105	55.7759	39.3987	28.099	21.2639	17.9825	13.7174	11.1302	8.80373	7.71062	6.57388	5.75416	4.96751	4.13972	3.80297	3.50463	3.23215	3.00881	2.87415	2.80036	2.57222	2.32115	2.02029	1.92282	1.65767	1.41669	1.24011	1.01501	0.972609	0.943194	0.879867	0.928539	1.05063	1.04102	0.897071	0.677638	0.621111
633	HtMa / HtMa	young	r	2	61.3333	49.5636	147.477	213.91	231.445	174.386	105.146	62.9978	39.3054	28.3066	21.988	17.5254	13.885	11.0491	8.85432	7.05265	5.97345	5.07347	4.22099	3.53604	3.06023	2.95203	2.985	2.80006	2.6751	2.4508	2.34028	2.32741	2.40998	2.31683	2.13712	1.87977	1.5421	1.31387	1.07958	0.966462	0.894929	0.781925	0.750384	0.749202	0.751862	0.697744	0.623604	0.546898	0.485472
633	HtMa / HtMa	young	r	3	74	44.0166	120.543	173.968	187.084	123.737	61.8557	36.0299	24.0152	18.2203	14.9006	11.4229	8.88186	7.54407	6.0574	5.23813	4.48884	3.75824	3.38106	2.92915	2.56082	2.5247	2.31986	2.166	2.25392	2.32907	2.32486	2.43855	2.31941	2.15668	2.03994	1.71888	1.48857	1.24722	1.0767	0.945363	0.809087	0.735961	0.683646	0.653405	0.610907	0.572508	0.500773	0.459322	0.428506
633	HtMa / HtMa	young	r	4	47.6667	16.7609	41.4571	41.9957	37.8678	24.8534	14.9403	11.4871	9.38688	8.01978	6.89902	5.73278	5.10283	4.60276	4.32229	3.9688	3.44708	3.0596	2.68617	2.3743	2.12691	1.89637	1.84961	1.89496	1.88711	1.97376	2.17926	2.40471	2.52152	2.3114	2.19982	2.04187	1.90542	1.6239	1.32532	1.20504	1.03252	0.924581	0.808645	0.720577	0.66662	0.62266	0.591403	0.526072	0.473076
646	HtMa / HtMa	young	b	1	62.3333	67.1413	122.208	112.929	150.71	143.947	89.3828	55.9859	39.8862	31.1667	27.9361	23.5633	19.8516	18.0654	14.3144	11.7006	9.49339	7.77513	6.86295	5.54929	4.60551	3.8963	3.57487	3.48931	3.1848	2.85075	2.75508	2.66204	2.55755	2.23505	2.03878	1.98078	1.82913	1.74329	1.645	1.46519	1.30196	1.18644	1.07225	0.970727	0.893445	0.824687	0.710602	0.636101	0.630133
646	HtMa / HtMa	young	b	2	53	82.1631	163.558	175.397	206.658	164.549	107.244	61.3673	41.3978	33.5384	25.8033	20.8693	16.5183	14.014	11.7455	10.6994	8.68229	7.25108	5.93235	4.88365	3.92354	3.61319	3.21644	3.05042	2.88067	2.77344	2.5255	2.25491	2.29834	2.25981	2.28532	2.16232	2.007	1.72134	1.69877	1.47713	1.18241	1.02651	0.857464	0.871958	0.831498	0.731709	0.684676	0.657393	0.610299
646	HtMa / HtMa	young	b	3	65.3333	44.2893	97.9583	87.8368	64.6809	44.9128	27.1912	18.4139	13.4678	12.0699	11.1741	9.83982	8.95204	8.01888	6.83373	5.75541	5.04629	4.18465	3.24847	2.83298	2.53542	2.25468	1.96503	1.69849	1.562	1.52128	1.31586	1.41477	1.4735	1.35192	1.29053	1.4683	1.38613	1.28242	1.22078	1.24356	1.17994	1.02089	0.941452	0.859393	0.724184	0.73384	0.683833	0.653428	0.617146
646	HtMa / HtMa	young	b	4	61.3333	44.9436	86.6633	56.1879	43.5321	32.6676	22.1286	15.3714	12.0404	11.0334	10.2841	9.36218	8.33223	7.51669	6.91499	5.91791	4.91594	4.0298	3.63525	3.17133	2.64862	2.39624	2.03538	1.87524	1.79186	1.64865	1.43772	1.34365	1.31654	1.23924	1.20075	1.21957	1.12412	1.06981	1.06385	1.00209	1.00361	1.01674	0.883872	0.772896	0.659044	0.625016	0.623616	0.567509	0.546182
646	HtMa / HtMa	young	r	1	73.6667	56.1918	108.747	130.377	191.734	230.303	188.065	113.856	74.5334	57.245	48.9901	42.1443	33.5961	24.8723	19.0131	14.4612	10.9858	9.48151	8.00618	6.68803	6.01352	5.25649	4.4277	3.79565	3.24892	2.99751	2.66498	2.49492	2.41101	2.30047	2.20865	2.16171	1.96244	1.76678	1.57781	1.30725	1.05942	0.955503	0.913859	0.851852	0.785378	0.761154	0.710064	0.665544	0.602479
646	HtMa / HtMa	young	r	2	72.6667	66.2642	140.167	160.258	200.396	159.055	93.1436	53.413	38.8454	29.3388	24.8177	20.2617	16.4989	13.6193	10.8879	8.86002	6.8724	5.96085	4.7704	3.89638	3.77403	3.22468	2.7706	2.42022	2.112	1.89088	1.74764	1.7007	1.70692	1.80119	1.87716	1.70521	1.56088	1.59184	1.4644	1.2619	1.03182	0.867942	0.771947	0.726465	0.629489	0.551321	0.521502	0.495554	0.466956
646	HtMa / HtMa	young	r	3	81.3333	45.7948	99.3594	103.259	80.4386	47.4889	33.0001	22.6504	16.869	13.8885	12.4505	11.0431	9.89882	9.3225	7.78928	6.51143	5.18624	4.43575	3.68526	3.002	2.59006	2.20924	1.87863	1.66737	1.53117	1.45602	1.38718	1.29873	1.24668	1.28083	1.35079	1.47446	1.41662	1.36826	1.28676	1.19206	1.00319	0.889218	0.848501	0.772522	0.670262	0.609913	0.55473	0.536244	0.480453
646	HtMa / HtMa	young	r	4	62.3333	56.3761	106.032	85.5567	68.4221	48.6814	30.8802	20.2839	14.9296	11.4929	10.2554	9.83663	8.86538	8.01303	7.53364	6.60186	5.30972	4.10059	3.62976	3.04075	2.50389	2.03623	1.79056	1.6712	1.5006	1.33881	1.30457	1.2452	1.2	1.18869	1.20558	1.14869	1.19025	1.2224	1.1899	1.06626	0.913376	0.764813	0.664083	0.633102	0.573165	0.550919	0.543837	0.486065	0.445272
649	HtMa / HtMa	young	b	1	60.6667	71.404	123.734	76.5184	69.6167	49.3974	34.0154	24.2217	18.4335	14.3736	11.2476	9.53154	8.20785	6.97227	5.51384	4.79191	4.34389	3.92757	3.30415	2.78376	2.49114	2.36099	2.41085	2.33517	2.14863	2.12546	1.86952	1.58839	1.59415	1.56346	1.5179	1.49066	1.48281	1.33359	1.25387	1.22443	1.19815	1.1563	1.10782	1.08167	1.07098	1.09585	1.0093	0.979691	0.942688
649	HtMa / HtMa	young	b	2	68	44.7552	88.9703	83.3629	85.5596	62.9198	40.5827	28.6827	21.0225	15.2494	12.0665	10.1778	8.43926	6.81159	5.48483	4.75044	4.14833	3.6118	3.16973	2.73555	2.53265	2.33555	2.24026	2.06466	2.0439	1.90445	1.70595	1.60574	1.54598	1.54388	1.4792	1.48066	1.3863	1.24356	1.1244	1.08706	1.11557	1.05784	1.06441	1.07124	1.09396	0.98511	0.951839	0.924487	0.852592
649	HtMa / HtMa	young	b	3	77	36.1167	69.0058	41.233	28.5793	19.0486	13.9493	11.0503	8.32133	7.67373	6.13889	5.19849	4.47196	3.94312	3.28809	2.78486	2.20802	1.98869	1.90301	1.80196	1.65782	1.60166	1.41025	1.28544	1.20475	1.14382	1.04782	1.00334	0.948955	0.878057	1.00738	1.04454	1.01922	1.04293	0.983776	1.0299	1.08833	1.0272	1.07297	1.24585	1.33252	1.31311	1.18626	0.96738	0.857785
649	HtMa / HtMa	young	b	4	37.3333	24.7874	57.0851	55.8163	46.7953	32.8538	21.926	15.4707	11.6159	10.0194	8.05118	5.86871	5.91866	5.52813	4.55187	3.60676	3.04652	2.67115	2.52664	2.36546	2.08756	1.95094	2.02185	1.88441	1.80001	1.64116	1.44383	1.39366	1.30198	1.30779	1.24885	1.12847	1.19271	1.06631	0.931691	0.879505	0.886553	0.866706	0.800946	0.755125	0.782528	0.668962	0.703456	0.640408	0.584246
649	HtMa / HtMa	young	r	1	41	41.8099	70.6505	55.2528	75.1029	81.7161	71.2788	52.8439	33.9054	26.0695	20.6914	17.3514	14.4694	11.238	8.51882	7.44701	6.7117	5.77054	4.71797	4.1588	3.73963	3.4737	3.32737	3.21322	3.17002	2.98105	2.65182	2.34323	2.22329	2.23299	1.98746	1.8061	1.64602	1.59887	1.44203	1.41369	1.25164	1.16551	1.10763	1.01945	0.887986	0.913495	0.883811	0.79912	0.868968
649	HtMa / HtMa	young	r	2	81	33.2474	72.2356	73.9107	80.5859	68.8134	51.5324	37.2173	27.3721	20.043	15.7242	13.0023	10.2252	8.27593	7.07563	5.64823	4.81846	3.90157	3.22443	3.06509	2.84916	2.58001	2.43702	2.31173	2.1523	2.07975	1.94783	1.74226	1.57419	1.52851	1.45669	1.5096	1.42623	1.36727	1.22041	1.09262	0.998343	0.885308	0.887552	0.806992	0.784323	0.743165	0.749208	0.769656	0.744476
649	HtMa / HtMa	young	r	3	59.6667	23.8602	57.8692	67.3386	62.4404	45.0272	29.7471	20.609	16.6106	14.0896	12.2313	9.55801	7.80482	6.71261	5.33511	4.48422	3.98443	3.54396	3.13801	2.75416	2.4466	2.22984	2.19214	2.1196	1.91206	1.7114	1.74988	1.66738	1.52881	1.4235	1.48213	1.37579	1.31112	1.27566	1.14623	1.11765	1.15512	1.08399	1.01101	0.991075	0.950203	0.892036	0.857495	0.824495	0.773884
649	HtMa / HtMa	young	r	4	49	23.564	43.3775	33.8504	27.1456	18.893	13.7091	10.3785	9.16448	8.01006	6.82545	6.23494	5.56933	4.89166	4.01022	3.34442	2.71321	2.28487	2.0273	2.06327	1.87594	1.75437	1.58463	1.43151	1.36671	1.26729	1.19143	1.08963	1.07156	1.06582	0.983803	0.999277	0.99438	1.03212	1.00351	0.980215	1.02594	1.01879	0.954973	0.918379	0.922171	0.868153	0.817466	0.756424	0.690719
650	HtMa / HtMa	young	b	1	56	50.1145	113.478	158.993	153.321	103.049	59.8997	37.2819	24.9821	19.949	15.5119	12.5198	10.9941	9.236	7.27042	5.93333	5.26942	4.4837	3.85538	3.46881	3.2611	3.03924	2.81868	2.70564	2.54306	2.51095	2.64048	2.68618	2.61352	2.56617	2.12477	1.79519	1.52071	1.28856	1.12717	1.06344	0.971314	0.934899	0.855868	0.840761	0.802828	0.838434	0.946695	0.910707	0.809104
650	HtMa / HtMa	young	b	2	68.3333	31.6207	69.7653	86.0341	87.5819	49.9828	27.06	16.691	11.1268	8.7058	7.30962	6.59142	5.97686	5.17795	4.31521	3.53792	3.2436	2.7676	2.28337	2.06613	1.85201	1.829	1.72406	1.68003	1.72801	1.60753	1.63866	1.82395	1.7257	1.76508	1.57421	1.37238	1.2271	1.02821	0.908159	0.801209	0.718823	0.666248	0.647324	0.559302	0.497372	0.495864	0.523767	0.544888	0.515229
650	HtMa / HtMa	young	b	3	83.3333	28.1165	61.8591	48.2058	39.9072	26.0698	15.8011	9.20494	6.24657	5.21351	4.69502	4.16335	3.92461	3.49734	3.16508	2.799	2.37531	2.06195	1.80348	1.49826	1.38507	1.26663	1.20551	1.1988	1.11805	1.04368	1.1525	1.11459	1.05907	0.964829	0.884469	0.817574	0.705974	0.656729	0.641916	0.603071	0.548435	0.551569	0.544273	0.508458	0.469656	0.490707	0.44851	0.414761	0.415523
650	HtMa / HtMa	young	b	4	59.6667	26.0333	57.2537	53.3946	39.3956	25.1094	16.9446	10.6232	7.57002	5.76591	4.83569	4.29758	3.84849	3.9104	3.43317	2.97409	2.62549	2.22947	1.87107	1.71868	1.58895	1.60526	1.4682	1.39349	1.25644	1.19874	1.19777	1.173	1.0945	1.01529	0.99434	0.898574	0.79342	0.719839	0.680998	0.644397	0.619904	0.603935	0.548198	0.492076	0.474322	0.477145	0.452014	0.40917	0.397412
650	HtMa / HtMa	young	r	1	59.6667	103.388	153.012	143.934	189.034	151.439	99.3653	58.8256	36.0479	26.3316	21.444	16.6271	13.832	10.8812	8.67995	7.01996	6.14524	5.29186	4.78744	4.18331	3.57799	3.18972	3.2	3.27033	3.05545	2.71111	2.90925	3.24408	3.33384	3.46986	3.31776	2.7642	2.0244	1.62074	1.48608	1.3369	1.18619	1.18268	1.09648	1.163	1.31934	1.52148	1.84366	1.63725	1.21791
650	HtMa / HtMa	young	r	2	85.3333	87.549	150.841	157.022	161.381	99.2665	57.5779	34.131	23.2331	17.5876	13.8798	10.5047	8.78239	7.68337	6.39932	5.227	4.54726	3.72918	3.09819	2.75417	2.40976	2.39126	2.20752	2.10807	2.06041	2.07944	2.24836	2.41256	2.62635	2.64044	2.24824	1.95122	1.64237	1.30824	1.18322	1.02472	0.923486	0.869354	0.78234	0.787557	0.801199	0.920177	0.992145	0.910923	0.734188
650	HtMa / HtMa	young	r	3	51.6667	56.0667	95.8172	69.8456	49.8414	29.6479	19.3444	12.3673	8.88079	7.10709	6.14015	5.86307	5.29106	4.74501	3.79807	3.17361	2.72727	2.23668	2.03225	1.84512	1.69741	1.48693	1.3188	1.32506	1.33141	1.36457	1.33542	1.40997	1.46374	1.39639	1.29192	1.25209	1.11096	1.03978	1.00158	0.929966	0.822442	0.752548	0.671149	0.580109	0.576103	0.593777	0.590638	0.584527	0.567191
650	HtMa / HtMa	young	r	4	57.6667	51.7042	90.2741	69.9462	55.6449	32.62	20.3523	12.8938	8.87202	7.31062	6.40957	5.82139	5.28021	4.7222	4.06257	3.45988	2.92247	2.47746	2.19807	1.93545	1.64469	1.50579	1.44977	1.46116	1.48949	1.43474	1.42312	1.39274	1.34788	1.31643	1.22623	1.07476	0.994211	0.910065	0.825174	0.78424	0.743967	0.683076	0.631802	0.578542	0.589238	0.539329	0.531312	0.563791	0.550948
651	HtMa /HtMi	young	b	1	105.667	43.7162	98.5911	106.927	117.716	91.3162	56.7132	34.1216	24.8566	19.1388	16.2338	13.8199	11.8491	10.3307	8.65786	7.36694	6.32244	5.67296	5.1369	4.64704	4.34617	4.22458	4.16967	4.15844	4.20161	4.18689	4.46214	4.27373	4.22521	4.20973	3.53666	2.72178	2.18094	1.85031	1.48747	1.2387	1.0219	0.909765	0.836445	0.776707	0.725408	0.661624	0.628233	0.609453	0.620619
651	HtMa /HtMi	young	b	2	103	38.4198	74.4648	69.6823	71.0989	50.0085	30.8294	18.9467	13.1033	10.8096	8.99995	8.43238	8.3501	7.93299	6.64442	6.02134	5.42411	4.52722	4.01165	3.6093	3.24721	3.20243	3.17185	3.42744	3.69884	3.96282	4.31876	4.62156	4.92942	4.81535	3.85332	2.95794	2.21798	1.6482	1.26313	0.987379	0.844063	0.783854	0.711978	0.67391	0.622284	0.562503	0.527425	0.544445	0.570316
651	HtMa /HtMi	young	b	3	91	28.7226	54.0929	53.0985	49.7791	32.8237	21.629	15.1086	11.4733	9.31004	8.29304	7.34155	6.52545	5.89491	5.16332	4.39392	3.89257	3.46364	3.17623	2.86852	2.68594	2.7441	2.59134	2.27581	2.25567	2.24039	2.05139	1.96378	1.91156	1.7346	1.58261	1.46208	1.23174	0.977643	0.810994	0.690293	0.56725	0.478769	0.455892	0.434351	0.39986	0.365503	0.372869	0.378298	0.401454
651	HtMa /HtMi	young	b	4	36.6667	30.7944	54.178	41.4294	38.7103	36.7409	25.4195	16.1425	10.3665	7.20639	6.02261	5.6314	5.73341	4.76849	4.30784	4.12046	3.51346	3.32485	3.3679	2.89359	2.6274	2.49878	2.44195	2.32358	2.10446	1.97217	1.92676	1.90776	1.8317	1.76736	1.5856	1.49003	1.26278	1.11225	0.985359	0.854482	0.718521	0.580683	0.51085	0.497686	0.449255	0.455192	0.433314	0.415645	0.471508
651	HtMa /HtMi	young	r	1	71	101.603	163.045	115.35	120.213	107.009	80.8519	56.9673	40.0764	32.1994	25.6308	20.8728	19.0313	16.0664	13.5621	11.1286	9.47956	8.00335	6.66311	5.96833	5.63051	4.96342	5.00151	4.59832	4.52198	4.49332	4.26117	4.12926	3.75427	3.32981	3.15263	2.85055	2.33321	2.0606	1.82769	1.56462	1.40943	1.3096	1.23022	1.15532	1.1677	1.16053	1.06501	0.907093	0.799911
651	HtMa /HtMi	young	r	2	137	80.6706	136.412	111.282	112.494	76.5781	43.389	27.6954	20.5889	16.6277	13.753	11.6624	10.2701	8.95012	7.91715	6.9374	5.79666	4.76309	4.32506	4.01826	3.81583	3.69967	4.00726	4.24228	4.37249	4.65317	5.00769	5.66849	6.14919	6.23707	5.33748	4.0352	2.9157	1.99721	1.4152	1.07688	0.898501	0.80667	0.687426	0.644429	0.57141	0.543466	0.524048	0.517456	0.486937
651	HtMa /HtMi	young	r	3	83	50.5516	91.5392	66.6446	55.8093	37.7599	23.887	15.3552	11.1698	9.23894	8.4315	7.4657	6.97914	6.52617	5.7454	4.99988	4.73437	4.25138	3.7053	3.22385	3.02123	2.816	2.84989	2.72242	2.97824	3.25947	3.33586	3.58201	3.71853	3.98461	4.19236	3.56538	2.74576	1.87046	1.27163	0.984341	0.811603	0.701702	0.614057	0.533854	0.452427	0.402382	0.41119	0.410156	0.434849
651	HtMa /HtMi	young	r	4	59.3333	26.7128	56.957	56.8796	58.9536	39.214	25.3424	16.5554	13.0112	10.8249	9.53243	8.57284	7.43445	7.30024	6.5041	5.4976	4.75411	4.06117	3.75842	3.47466	3.30362	3.13373	3.0506	2.91881	2.82255	2.68535	2.80943	3.04511	3.13512	3.22445	3.19552	3.05924	2.71684	2.14588	1.62822	1.12701	0.867234	0.74144	0.678492	0.584641	0.520987	0.497254	0.495805	0.532857	0.590251
652	HtMa / HtMa	young	b	1	80	35.3166	74.5268	65.0856	58.42	49.4879	36.9272	29.7309	21.9132	17.5774	15.6794	14.3833	12.8648	10.6711	9.06803	7.59133	6.85488	5.99171	4.91934	4.48255	3.99782	3.58872	3.28036	3.30994	3.26868	3.05903	2.9756	2.9898	2.95572	2.61328	2.35233	2.16195	1.73629	1.46774	1.31526	1.24014	1.12352	0.955486	0.915828	0.837085	0.770772	0.717999	0.680658	0.7282	0.715086
652	HtMa / HtMa	young	b	2	78	40.5274	83.6471	62.8534	54.6316	48.5296	36.2773	25.3853	18.8979	15.653	12.0931	10.4148	9.33561	8.69219	7.58253	6.66037	5.45153	4.65223	4.09168	3.57687	3.12324	2.90335	2.49468	2.26049	2.26067	2.28846	2.16828	2.00568	1.95469	1.81756	1.6325	1.41535	1.22426	1.11487	0.938636	0.895779	0.784375	0.711034	0.655379	0.635071	0.613334	0.576776	0.555031	0.545276	0.554641
652	HtMa / HtMa	young	b	3	126.667	32.854	67.877	54.4276	47.8907	39.274	27.6095	18.5996	13.7299	11.4226	9.59832	8.16692	7.35802	6.57466	5.73415	4.9355	4.45162	3.72357	3.35875	3.08674	2.73138	2.44718	2.27043	2.12357	1.9193	1.76808	1.73835	1.72351	1.70475	1.54938	1.3973	1.22117	1.09866	1.01241	0.906405	0.787072	0.699608	0.633592	0.583777	0.527727	0.502728	0.502112	0.487222	0.453823	0.462645
652	HtMa / HtMa	young	b	4	17.3333	15.5678	30.9279	22.6872	16.2888	11.6631	8.8231	7.88513	6.91271	5.64047	5.09799	5.17491	5.4918	5.15149	4.8836	4.33923	3.47422	3.27214	3.33171	3.14321	2.7492	2.64019	2.16432	1.92438	1.67077	1.57138	1.3934	1.25171	1.24626	1.16102	0.996604	0.941918	0.953514	0.847157	0.697883	0.66291	0.556422	0.579845	0.549323	0.485926	0.452334	0.387155	0.372284	0.389483	0.376101
652	HtMa / HtMa	young	r	1	72.6667	63.26	159.278	113.685	72.0128	69.4135	63.4689	48.9149	35.482	28.3255	26.2318	21.4311	17.7357	14.4235	11.9218	10.3415	8.67251	7.23214	6.06668	5.44788	4.76598	4.35374	3.85807	3.83812	3.99026	3.83439	3.61049	3.6202	3.38513	3.06835	2.87457	2.5663	2.27888	1.96793	1.71462	1.50883	1.33919	1.22943	1.11433	1.0037	0.957429	0.856904	0.811891	0.738403	0.702658
652	HtMa / HtMa	young	r	2	87	454.021	467.894	172.344	107.141	88.7575	60.5237	41.3378	31.8022	24.8359	20.5132	18.2952	14.1282	11.3404	9.84532	8.76601	7.36498	5.72113	4.93994	4.47891	4.1573	3.76578	3.44204	3.12728	2.99831	3.01084	3.16203	2.96104	2.90576	2.75152	2.45804	2.17193	1.80007	1.61285	1.37675	1.1355	0.993068	0.912792	0.776569	0.699341	0.652032	0.611144	0.578462	0.570595	0.58637
652	HtMa / HtMa	young	r	3	24.3333	22.1644	36.04	25.9662	21.275	18.2673	14.4909	9.96805	7.58347	6.89595	6.56528	6.77661	7.89563	7.69398	7.11391	5.82155	4.34256	3.74107	3.36281	2.98329	2.67417	2.16787	2.13903	2.28578	2.08499	1.73899	1.67687	1.50423	1.4367	1.32384	1.16447	0.986177	0.942199	0.868378	0.859179	0.776626	0.652365	0.560567	0.522703	0.487005	0.430663	0.389651	0.41368	0.408286	0.37427
652	HtMa / HtMa	young	r	4	57.3333	83.8769	496.111	289.637	75.4882	58.7068	41.9984	31.748	23.564	19.2708	14.846	11.7312	10.5672	9.87118	8.68719	7.54662	6.62684	5.69143	4.79041	4.12784	3.71283	3.53823	3.1984	2.88745	2.89664	2.93631	2.72024	2.65635	2.47689	2.27375	1.97033	1.78743	1.654	1.34082	1.14765	1.08322	0.999949	0.893142	0.795711	0.710391	0.671362	0.649082	0.637466	0.621889	0.566907
653	HtMa / HtMa	young	b	1	68.6667	65.0018	136.456	198.05	284.611	212.53	95.7897	49.082	33.7632	24.1239	16.7721	12.8263	11.2242	8.81212	7.72842	6.10458	5.39476	5.04587	4.35323	3.84698	3.59412	3.40973	3.19693	2.98945	2.90519	2.94488	2.82868	2.56108	2.38882	2.3392	2.17785	1.9945	1.80147	1.66167	1.48826	1.41461	1.25205	1.25554	1.28915	1.2573	1.18215	1.15353	1.12275	1.09351	1.10565
653	HtMa / HtMa	young	b	2	106.667	61.1781	136.726	179.147	207.435	129.504	58.859	29.9694	19.8609	14.4592	11.3583	9.02165	7.48489	6.65251	5.39113	4.34375	3.63978	3.12329	2.95815	2.76832	2.43407	2.26326	2.18889	2.14622	2.09604	2.15825	2.24952	2.07199	2.05347	1.88879	1.75172	1.70407	1.52912	1.36339	1.29417	1.16422	1.06684	1.04073	1.02657	1.03166	0.977833	0.928547	0.878138	0.898979	0.848953
653	HtMa / HtMa	young	b	3	166.667	40.702	92.3987	96.1083	81.9543	44.7564	22.4892	14.2679	10.0967	7.54306	5.80856	4.931	4.39744	4.01299	3.39148	2.96304	2.74209	2.4511	2.08358	1.87431	1.786	1.66292	1.54925	1.53944	1.55241	1.55808	1.48787	1.47658	1.52815	1.44538	1.31974	1.25868	1.24515	1.16944	1.11033	1.01467	0.929719	0.873087	0.867722	0.819388	0.838941	0.82246	0.766926	0.759578	0.808535
653	HtMa / HtMa	young	b	4	5	11.0131	16.5243	7.76723	5.29254	3.5227	3.4895	2.94356	2.39988	2.21089	2.28963	2.5155	2.22803	2.01369	1.62833	1.57261	1.25225	1.22304	1.3468	1.48395	1.39149	1.18194	1.0165	1.20717	1.17119	0.963734	0.976262	0.999638	0.873512	0.856199	0.919582	0.806594	0.725729	0.793005	0.748768	0.847274	0.659361	0.595527	0.478578	0.458282	0.4993	0.488663	0.368513	0.255265	0.281242
653	HtMa / HtMa	young	r	1	48.6667	78.4232	184.983	244.015	472.8	537.125	315.082	146.363	81.0968	52.2577	40.3895	30.317	21.2501	16.9963	14.2805	11.5727	9.40609	8.13061	6.84931	6.25762	5.44406	4.85043	4.6962	4.37876	4.247	4.17059	3.89983	3.5317	3.39831	3.25969	2.95219	2.68559	2.32534	2.11974	1.92138	1.77015	1.75402	1.90515	2.06897	2.04938	1.98074	1.77608	1.55987	1.28722	1.03925
653	HtMa / HtMa	young	r	2	73.6667	75.128	166.118	222.763	290.17	199.076	102.187	51.6977	31.161	22.5312	17.0648	13.281	10.8767	8.97238	7.82868	6.31289	5.34503	4.74975	4.23002	3.72444	3.40567	3.14668	2.94454	2.91797	2.80008	2.7303	2.67621	2.56447	2.53107	2.41449	2.18682	2.07896	1.79011	1.58181	1.42723	1.287	1.22795	1.12538	1.16124	1.26244	1.24588	1.1361	1.09416	1.06956	0.961718
653	HtMa / HtMa	young	r	3	85.3333	56.2247	133.868	172.797	176.815	106.097	53.9655	28.193	19.0846	14.5385	11.1805	8.94529	7.3882	6.70185	5.44621	4.44356	3.94957	3.47217	3.15198	2.89094	2.60346	2.41599	2.29628	2.09403	2.14743	2.22534	2.11874	2.11396	2.08419	1.92555	1.76077	1.62703	1.45736	1.30263	1.1651	1.0155	0.978907	0.984397	0.98208	0.964635	1.02778	1.02067	0.965874	0.937683	0.859644
653	HtMa / HtMa	young	r	4	79.6667	61.0228	151.807	193.843	179.99	96.2713	45.1915	25.6728	17.0932	12.5383	9.98782	8.40874	6.89814	6.70479	5.32788	4.32939	3.95208	3.99951	3.2447	2.88848	2.77802	2.85056	2.57717	2.29319	2.28426	2.33412	2.04715	1.96562	2.19678	2.27131	1.74248	1.51084	1.52386	1.50689	1.17281	1.04299	1.08689	1.0741	0.95471	0.967395	1.1169	1.22358	1.16138	1.07936	1.17218
654	HtMa / HtMa	young	b	1	55.6667	57.0723	142.457	175.079	213.595	213.203	175.07	109.083	67.4793	48.2601	38.9695	27.7941	21.5876	17.4217	15.2042	11.494	8.87272	7.86896	6.71049	6.01083	5.26293	4.46941	4.02457	3.56781	3.29656	2.90256	2.69186	2.3604	2.19019	2.17363	1.90359	1.76498	1.64556	1.57885	1.52737	1.43194	1.35762	1.3882	1.41762	1.53863	1.66765	1.84371	2.13742	2.52515	3.00941
654	HtMa / HtMa	young	b	2	53	47.0341	110.65	134.39	166.946	139.52	94.7734	56.3818	35.0791	26.7798	20.3598	16.9153	14.8009	11.4481	8.76412	8.06993	6.87436	5.90497	4.73225	3.92498	3.58541	3.25578	2.80446	2.30409	2.2291	2.07394	1.93065	1.80725	1.6885	1.50326	1.43489	1.34805	1.23226	1.22601	1.21837	1.2129	1.21028	1.24215	1.17916	1.28588	1.4427	1.61731	1.78254	1.87058	1.97508
654	HtMa / HtMa	young	b	3	72	105.412	153.391	122.34	151.175	117.665	63.6493	39.0361	26.9952	19.3847	15.3413	12.2961	10.6674	8.58451	6.91222	5.96531	5.49424	4.64552	4.1772	3.58702	3.20512	2.83861	2.47953	2.31877	2.18457	2.04835	1.74337	1.56762	1.5393	1.41553	1.31673	1.27615	1.19713	1.10618	1.08738	1.03848	0.970453	0.930957	0.959445	1.0635	1.11355	1.19572	1.35584	1.23135	1.17127
654	HtMa / HtMa	young	b	4	58	26.2884	53.339	41.313	36.4801	26.6228	19.7432	14.6721	10.0608	7.77964	6.85457	6.26301	5.48912	4.84701	4.38034	3.91208	3.40638	3.05838	2.75117	2.42239	2.06561	1.95733	1.72056	1.53624	1.35197	1.31661	1.19995	1.00748	0.91344	0.884037	0.808917	0.759785	0.778463	0.727466	0.674635	0.675025	0.666984	0.636018	0.615588	0.588889	0.634853	0.697471	0.728003	0.760385	0.715194
654	HtMa / HtMa	young	r	1	50.6667	58.5623	141.337	167.566	224.303	231.352	243.881	169.462	104.216	63.3029	46.3827	38.4307	28.0975	22.1151	18.8588	13.8768	10.6382	8.48166	6.98432	6.0351	4.93713	4.41475	4.07691	3.88539	3.47273	3.17178	2.91812	2.62407	2.43656	2.14932	1.92712	1.86458	1.75979	1.71131	1.57928	1.56261	1.61464	1.52026	1.50706	1.57275	1.67246	1.95914	2.40967	3.08862	3.40991
654	HtMa / HtMa	young	r	2	82	157.909	216.056	159.711	181.285	152.514	108.754	69.8215	45.0157	31.2171	24.3921	20.3356	16.6173	13.4003	10.8428	8.5664	6.60733	5.40565	4.91526	4.4528	3.90073	3.30896	2.96591	2.77737	2.46648	2.23776	1.99823	1.84616	1.84558	1.74764	1.61468	1.41842	1.34039	1.29099	1.24366	1.2148	1.20231	1.14626	1.16731	1.18437	1.22879	1.41113	1.53837	1.64755	1.5564
654	HtMa / HtMa	young	r	3	90	71.771	146.527	148.501	160.031	122.456	68.9935	41.7921	26.8286	19.4232	16.4215	13.4078	11.1805	8.89591	7.16858	6.15962	5.38031	4.49919	3.72902	3.21359	2.97755	2.74521	2.59775	2.31877	2.04822	1.93969	1.7596	1.59145	1.51768	1.37277	1.30832	1.22151	1.18421	1.13544	1.10302	1.03229	0.951111	0.888489	0.871148	0.928521	0.981593	1.09152	1.16247	1.10187	1.02928
654	HtMa / HtMa	young	r	4	61.6667	42.771	58.5761	37.6938	31.1055	21.2822	15.2667	11.9918	9.23169	7.35627	6.97765	6.00955	5.15359	4.57249	4.47024	3.85261	3.14622	2.75235	2.35638	2.114	1.91236	1.7812	1.7064	1.49699	1.42792	1.35567	1.26206	1.11754	1.02693	0.963004	0.941866	0.883423	0.847661	0.867848	0.799608	0.737706	0.755692	0.708491	0.680958	0.674966	0.682657	0.704535	0.647484	0.602836	0.583972
657	HtMa / HtMa	young	b	1	63.6667	32.8645	102.171	113.507	136.171	113.238	70.0128	45.5859	33.5782	27.9402	22.2364	18.6089	15.7919	13.1307	10.8384	8.94031	7.18991	6.39821	5.6555	4.94788	4.28054	3.82076	3.42711	2.99799	2.84244	2.52635	2.18821	1.97985	1.74601	1.4924	1.28502	1.156	1.01419	0.936195	0.837949	0.806832	0.748085	0.714091	0.681944	0.629578	0.619336	0.551735	0.521544	0.502043	0.471476
657	HtMa / HtMa	young	b	2	69	28.3009	89.1853	147.239	152.825	101.479	58.3939	35.6772	25.9665	20.0451	16.9243	14.0727	11.6414	10.1305	8.57769	7.13635	6.13755	5.23187	3.93279	3.41386	3.02363	2.73403	2.60012	2.3495	2.02495	1.88869	1.81782	1.65013	1.38271	1.13049	0.995795	0.948484	0.887331	0.796651	0.719172	0.659917	0.614073	0.574463	0.549294	0.543619	0.520012	0.487546	0.484665	0.476729	0.437379
657	HtMa / HtMa	young	b	3	74.6667	20.032	43.2058	34.7645	29.1556	22.779	16.9426	12.1945	9.99464	8.96911	8.06247	7.5412	7.29409	7.23474	6.33033	5.20638	4.18208	3.64954	3.06567	2.78632	2.5571	2.23985	1.97049	1.90774	1.7394	1.56026	1.41136	1.21331	1.07596	0.947635	0.827148	0.781366	0.689661	0.652802	0.590361	0.587872	0.563778	0.565065	0.508406	0.458548	0.455956	0.446013	0.462146	0.44182	0.441555
657	HtMa / HtMa	young	b	4	68.3333	34.5735	60.3188	48.3573	40.4385	29.4847	20.33	14.2524	10.4743	8.99143	8.28648	7.78748	7.52098	7.52138	6.92261	5.76592	4.99338	4.53604	3.61616	3.02711	2.61216	2.39252	2.15887	1.95614	1.72844	1.51616	1.26195	1.17247	1.11833	0.997448	0.82942	0.777965	0.76177	0.713513	0.644233	0.599205	0.56133	0.540657	0.506367	0.489975	0.499858	0.450139	0.450914	0.435607	0.411109
657	HtMa / HtMa	young	r	1	60.3333	23.938	67.9663	108.069	151.718	148.406	108.518	64.1354	42.6724	32.734	26.3315	22.2464	19.4898	16.8604	14.0056	11.0133	8.21366	6.6675	5.86682	4.81414	4.32664	3.84686	3.18638	2.73857	2.63855	2.41445	2.16602	2.00257	1.82571	1.52044	1.31749	1.10908	1.02352	0.934287	0.863279	0.772274	0.748839	0.699838	0.678114	0.637989	0.588318	0.524371	0.488621	0.454791	0.445275
657	HtMa / HtMa	young	r	2	83.3333	32.5511	93.5647	133.094	137.376	98.6741	57.5867	35.7968	27.0952	22.0989	18.3266	15.432	12.6347	11.113	9.06784	7.41293	5.88884	4.76131	3.9465	3.35495	2.87946	2.57463	2.2934	2.0416	1.88182	1.69194	1.58792	1.41305	1.16292	1.09917	0.989599	0.892428	0.790911	0.685616	0.626573	0.60434	0.583617	0.540512	0.513786	0.499447	0.498817	0.441126	0.412049	0.414862	0.395632
657	HtMa / HtMa	young	r	3	61.6667	23.3486	61.755	85.1699	74.1046	51.1976	29.8659	18.5042	14.6467	12.8064	11.1471	9.89876	9.08388	8.2779	7.10182	5.72482	4.72576	3.83805	3.22633	2.63338	2.35912	2.09402	1.81613	1.59643	1.47614	1.37742	1.24733	1.0953	0.964714	0.91947	0.759218	0.664617	0.611171	0.561602	0.509993	0.490378	0.465339	0.443043	0.433723	0.418455	0.377184	0.3418	0.345587	0.337913	0.326404
657	HtMa / HtMa	young	r	4	78.3333	20.9518	47.0574	51.4695	47.4321	35.3937	22.5156	14.8105	11.0178	9.53947	8.68437	7.39151	7.6854	7.26492	6.42878	5.40646	4.06467	3.39227	2.9836	2.44038	2.19957	1.9871	1.73265	1.63805	1.45092	1.24352	1.11919	1.04916	0.907863	0.80732	0.723727	0.665837	0.630347	0.612107	0.600628	0.561645	0.517961	0.478953	0.45457	0.415171	0.392593	0.404636	0.403168	0.375037	0.349381
658	HtMa /HtMi	young	b	1	73	93.3735	220.131	253.18	293.41	255.006	167.899	96.7281	60.3128	41.5255	30.7762	23.5833	18.4845	14.939	12.501	10.284	9.03616	7.77776	6.42427	5.35544	4.78688	4.39825	4.12151	3.73126	3.71408	3.53266	3.19706	2.87703	2.54044	2.22255	1.78794	1.60878	1.40423	1.23766	1.08077	1.03281	0.945687	0.834421	0.76851	0.713479	0.687392	0.722134	0.720664	0.674778	0.630098
658	HtMa /HtMi	young	b	2	143.333	130.869	259.166	117.92	54.9445	33.092	20.6681	14.5964	10.6409	8.71753	7.2983	6.32977	5.8313	5.64223	4.92762	4.27799	3.6844	3.02419	2.68963	2.40519	2.18563	1.95917	1.82357	1.74284	1.6657	1.63639	1.70289	1.83247	1.77531	1.63848	1.63606	1.58832	1.54929	1.46118	1.3679	1.27361	1.19585	1.16801	1.10286	1.03943	0.965525	0.947251	0.95419	0.96916	0.961018
658	HtMa /HtMi	young	b	3	52.3333	55.2267	129.223	148.582	161.31	116.006	60.8535	38.8153	27.2831	20.0986	14.7963	11.5925	9.59333	8.95563	8.15819	6.62031	5.33014	4.99313	4.18065	3.61025	3.27632	2.93198	2.71685	2.61111	2.76638	2.48105	2.35642	2.16081	1.95697	1.61039	1.43218	1.32023	1.25491	1.24584	1.10126	1.0312	0.987764	0.912522	0.867762	0.756035	0.715112	0.687081	0.621811	0.62463	0.609674
658	HtMa /HtMi	young	b	4	38	27.6653	49.0096	34.5769	26.9928	20.6603	14.4119	10.66	7.79169	6.81406	6.4953	5.97337	5.47408	4.89169	4.48675	3.8251	3.78208	3.52272	3.05403	2.80157	2.5676	2.02752	1.83618	1.77987	1.55283	1.47208	1.44518	1.26655	1.20953	1.12746	1.11888	1.12548	1.05542	1.01254	0.977519	0.973904	1.01194	1.04737	1.01089	0.884084	0.742558	0.71481	0.737225	0.757903	0.837952
658	HtMa /HtMi	young	r	1	52.6667	52.418	139.311	210.149	307.287	338.296	287.953	172.102	93.4221	66.7825	53.2664	39.0054	29.8758	24.764	19.1223	15.9884	14.4327	11.0147	9.55514	8.58281	7.29475	6.51754	5.79968	5.39015	5.09667	4.83442	4.72473	4.22423	3.62441	3.10309	2.76936	2.53979	1.99791	1.80844	1.74398	1.50716	1.32818	1.13885	1.08351	1.03982	0.986738	0.955235	0.872093	0.876823	0.8122
658	HtMa /HtMi	young	r	2	72.6667	303.485	518.801	287.493	302.537	277.101	191.501	107.964	63.9426	45.0399	35.1931	26.9053	19.4012	15.9471	13.7041	11.173	9.31444	7.6391	6.419	5.58422	4.88232	4.34983	4.12735	3.9388	3.77794	3.52675	3.45391	3.28326	2.87466	2.58181	2.33987	2.02431	1.76702	1.60929	1.4593	1.31606	1.11332	1.05369	0.962531	0.8121	0.839128	0.8303	0.760325	0.742225	0.694056
658	HtMa /HtMi	young	r	3	82.3333	163.238	230.499	199.35	197.788	125.634	76.7002	47.0789	33.4066	23.6328	17.8099	14.4731	12.2531	10.5297	8.52379	7.125	6.16887	5.1808	4.40215	4.04678	3.67367	3.29887	3.09233	2.86462	2.73602	2.75884	2.72793	2.64043	2.48585	2.25009	2.16771	2.15924	2.02367	1.84453	1.7534	1.5519	1.46245	1.30056	1.18454	1.06319	1.0258	1.0457	0.983452	0.939063	0.873855
658	HtMa /HtMi	young	r	4	72.6667	58.6494	103.259	70.888	58.7948	39.317	25.2478	16.9444	12.4299	10.4104	9.02473	7.70269	6.75969	6.21533	5.67741	4.69994	4.04169	3.57565	3.10261	2.87171	2.5324	2.12479	2.08493	1.97078	1.95222	1.98565	1.94573	1.83629	1.9287	1.9541	1.87937	1.77285	1.80781	1.91011	1.8474	1.75115	1.7311	1.59251	1.46522	1.43545	1.21944	1.204	1.26813	1.25779	1.27384
660	HtMa / HtMa	young	b	1	81	109.315	243.294	217.442	236.17	234.426	173.846	101.347	61.7912	41.2064	33.3533	27.1222	21.3936	17.3236	15.1885	12.9092	10.8623	9.05135	7.90616	6.63916	5.71141	5.29702	4.73737	4.33979	3.89055	3.76044	3.49632	3.20832	3.00106	2.6734	2.47381	2.19028	2.09693	1.88895	1.70429	1.64327	1.48379	1.38899	1.39795	1.34817	1.32283	1.23468	1.2079	1.11529	0.897431
660	HtMa / HtMa	young	b	2	74.3333	531.548	758.392	289.198	263.511	253.349	201.5	119.772	63.6417	40.7251	30.739	25.4003	19.48	15.0525	12.5883	11.0264	8.71685	7.10134	5.72129	5.2839	5.0276	4.40573	3.86491	3.69233	3.49993	3.2713	3.11683	2.75186	2.53099	2.28004	2.06213	1.86299	1.70869	1.46984	1.41876	1.40504	1.33529	1.24648	1.18473	1.23229	1.17739	1.1496	1.0779	0.894325	0.755048
660	HtMa / HtMa	young	b	3	61.3333	160.636	314.253	216.311	132.054	84.17	57.8215	36.1304	22.2473	16.66	12.822	10.4058	9.06965	8.27872	8.07246	6.74974	5.74745	5.36212	4.65238	3.84979	3.71055	3.41168	3.15533	3.03884	2.97716	2.79432	2.58146	2.25015	2.04729	2.05627	1.90111	1.76452	1.75655	1.58155	1.41866	1.43951	1.32261	1.21713	1.23119	1.09163	1.06963	1.04592	0.94979	0.876602	0.796275
660	HtMa / HtMa	young	b	4	51.3333	240.496	440.089	283.913	231.718	211.349	150.921	91.8332	53.9706	35.8814	26.5615	21.8113	16.5974	13.6159	12.3569	10.2107	8.87552	7.09406	6.18842	5.19292	4.1615	4.1375	3.89176	3.39295	3.08666	2.72172	2.50654	2.22533	2.09142	1.86836	1.7365	1.60989	1.42404	1.34797	1.13122	1.03624	1.05081	1.03011	0.913392	0.838416	0.806011	0.77665	0.681603	0.638174	0.566979
660	HtMa / HtMa	young	r	1	25	96.5098	182.05	143.77	159.011	189.561	209.24	169.119	98.9856	63.5305	51.9216	42.8965	38.8107	31.2236	23.6911	21.7202	18.0983	14.1622	11.1464	9.31515	8.51047	7.1433	7.19033	6.17411	5.20711	4.71267	4.51849	4.73816	4.29819	3.43319	3.0159	3.11506	2.90416	2.59472	2.34033	2.12222	1.72428	1.66326	1.68115	1.75363	1.99718	2.19716	2.35078	2.10245	1.7724
660	HtMa / HtMa	young	r	2	17.3333	113.713	232.767	250.584	326.955	345.406	316.857	246.855	149.197	93.7672	77.0326	56.3006	50.2937	37.106	25.9393	22.7558	20.127	16.1566	12.1322	10.7784	9.21476	8.831	7.7627	6.07206	5.50557	5.65654	5.66771	4.94124	4.63215	3.89485	3.47319	3.05955	2.83178	2.62998	2.42987	2.17445	2.18264	2.24383	2.39217	2.44995	2.70191	2.87516	3.11129	3.23063	2.29241
660	HtMa / HtMa	young	r	3	12.3333	465.422	781.422	355.807	419.92	477.723	463.543	310.093	223.024	130.102	88.4216	71.3077	54.0912	44.3844	31.7914	26.2385	22.7113	16.3411	12.8644	11.1089	8.86356	7.65523	7.84582	6.648	5.96696	5.13106	4.74104	4.34164	4.28393	3.79589	3.55244	3.34985	2.63872	2.50553	2.23113	1.84066	1.91982	2.10507	2.16289	2.24863	2.90303	3.18523	2.47387	2.422	1.75392
660	HtMa / HtMa	young	r	4	56.3333	747.72	1103.2	410.337	351.889	337.447	301.839	191.985	102.194	62.6409	45.459	38.2689	29.7447	23.7752	18.965	14.4054	12.4819	10.2592	8.32804	7.18192	6.8132	6.13425	5.46531	4.98834	4.15194	4.01975	3.70826	3.47038	3.34394	3.19436	2.8835	2.72747	2.4282	1.99536	1.84324	1.8405	1.80212	1.72459	1.83126	1.80374	1.95739	1.94128	1.5786	1.19836	0.94136
661	HtMa /HtMi	young	b	1	65	167.256	217.491	127.103	133.068	158.796	130.348	73.3134	45.1372	31.0641	24.856	21.1809	15.7332	12.6192	10.2099	8.39166	6.35692	5.14783	4.39489	3.76807	3.16696	2.83227	2.65782	2.25468	1.98003	1.89391	1.81661	1.84264	1.7646	1.63868	1.57674	1.58039	1.54457	1.49455	1.49183	1.32681	1.36745	1.46326	1.41729	1.45846	1.66228	1.74131	1.66393	1.3902	1.15245
661	HtMa /HtMi	young	b	2	78.6667	54.4909	122.948	134.108	137.131	129.496	92.0064	49.1008	29.2037	22.2666	17.5868	14.432	10.6658	8.88283	7.69148	5.79566	4.70985	3.90698	3.25444	2.63061	2.32709	2.08592	1.8532	1.67095	1.5887	1.46307	1.43497	1.45337	1.47597	1.43028	1.39585	1.36513	1.25384	1.16349	1.17885	1.15431	1.17457	1.15103	1.23467	1.28174	1.2104	1.15696	1.05071	0.877672	0.669143
661	HtMa /HtMi	young	b	3	59.6667	61.7524	148.512	141.009	132.594	100.536	54.619	30.4635	19.0855	14.183	10.7518	8.75725	7.52352	6.73222	5.50862	4.56893	3.96334	3.12756	2.51848	2.1884	2.07869	1.85372	1.49643	1.38042	1.31181	1.2221	1.15331	1.19296	1.21491	1.18318	1.19286	1.25278	1.12031	1.02803	0.99505	0.956991	0.941352	0.965543	1.03925	1.00095	0.917738	0.881299	0.855666	0.738962	0.621586
661	HtMa /HtMi	young	b	4	69.6667	41.3128	95.2664	93.1729	86.6732	64.4094	44.1511	27.1105	17.7698	12.5595	9.23343	7.10296	5.93866	5.58252	4.87195	3.81435	3.13069	2.82625	2.35441	1.93981	1.64522	1.47653	1.38116	1.25403	1.11215	1.04066	1.02455	0.98676	0.953826	0.969765	0.940695	0.919345	0.943263	0.883369	0.83833	0.803031	0.690376	0.681678	0.671086	0.655486	0.594479	0.573202	0.556348	0.512145	0.476939
661	HtMa /HtMi	young	r	1	60	62.7788	149.64	157.289	201.581	275.225	291.386	183.928	98.4013	66.5517	55.8153	43.8277	31.9721	24.8988	18.7896	15.1869	11.9772	9.02507	7.24288	6.58165	5.44752	4.33097	3.69404	3.50437	3.32124	3.28209	3.02864	2.84411	2.67204	2.81427	2.68703	2.62069	2.77647	2.88762	2.67911	2.68872	2.88732	3.20269	3.49063	4.13043	4.34459	3.95915	3.34537	2.41744	1.64773
661	HtMa /HtMi	young	r	2	82	61.4916	166.632	206.809	197.3	170.87	119.115	67.9207	43.8329	34.0195	25.6741	19.5387	15.8874	14.092	11.4881	8.56493	6.50058	5.13664	4.15549	3.59923	3.21694	2.76716	2.53442	2.34783	2.07417	2.08244	2.10562	2.04117	2.03223	2.02824	2.02052	2.00672	1.90906	1.71603	1.58366	1.5368	1.58803	1.69224	1.86045	2.1744	2.16999	1.96346	1.62032	1.24875	0.948757
661	HtMa /HtMi	young	r	3	66.3333	69.9882	149.268	151.489	150.789	122.478	70.2163	39.3246	26.5629	19.5506	16.1559	12.784	10.4272	8.77043	7.08129	5.50783	4.23242	3.72516	3.03294	2.50229	2.31329	2.04877	1.80873	1.55674	1.44152	1.44262	1.4048	1.35001	1.37141	1.37628	1.40443	1.39654	1.26351	1.19536	1.10759	1.09475	1.04182	1.01202	1.03944	1.12374	1.2009	1.24512	1.1413	0.98517	0.823449
661	HtMa /HtMi	young	r	4	66	45.4159	104.192	112.577	91.3272	54.7824	34.0463	21.8316	15.8316	13.0073	9.8719	8.37651	7.4499	6.58616	5.79564	5.08449	3.89594	2.96544	2.52386	2.12579	1.83697	1.66358	1.53114	1.40195	1.25558	1.25188	1.27759	1.26808	1.31567	1.39978	1.4077	1.41853	1.30619	1.18584	1.16653	1.10523	1.02577	0.994461	0.987906	1.00908	1.04759	0.986208	0.867354	0.763571	0.600088
662	HtMa /HtMi	young	b	1	87	200.324	416.104	189.353	191.354	177.652	142.609	101.568	69.1391	47.3469	34.6037	27.4039	22.7693	17.8312	14.0269	11.498	9.85704	7.72935	6.65137	5.52213	4.99749	4.52885	4.2351	4.06859	3.72667	3.30618	3.10728	3.0106	2.92982	2.58495	2.21875	1.89884	1.56887	1.36087	1.15714	1.02097	0.957578	0.930628	0.889006	0.950904	1.03619	1.15489	1.16099	1.03561	0.841043
662	HtMa /HtMi	young	b	2	109	78.2085	168.178	146.17	161.321	128.088	79.8097	48.9425	32.8582	25.1235	18.7856	15.7827	12.5991	10.3586	8.52135	7.32261	6.08339	5.0228	4.21766	3.78213	3.465	3.1813	2.94188	2.82263	2.67438	2.45946	2.47438	2.43687	2.32615	2.08893	1.88135	1.62882	1.3377	1.19485	1.0802	0.964134	0.87736	0.797649	0.72372	0.680657	0.667913	0.688066	0.672589	0.672592	0.62753
662	HtMa /HtMi	young	b	3	84.3333	37.7323	83.4935	61.7657	59.505	51.3946	32.3246	20.154	15.0929	12.4769	10.9512	9.75108	8.569	7.12489	5.82775	4.56446	3.74979	3.19407	2.88881	2.55768	2.2599	2.24592	2.1056	1.99863	1.96385	1.9166	1.84556	1.7383	1.60416	1.53659	1.46127	1.26331	1.1906	1.05211	0.951491	0.943368	0.907083	0.833976	0.732497	0.686165	0.643099	0.584814	0.559584	0.574738	0.575448
662	HtMa /HtMi	young	b	4	58.3333	37.268	92.6587	90.7028	96.0253	82.0201	50.0548	35.1703	26.1491	18.7328	15.268	12.328	10.3874	9.25228	7.6717	6.71098	5.87137	5.04443	4.4993	3.99876	3.53927	3.17172	2.91396	2.89192	2.67277	2.38921	2.29193	2.11449	1.93745	1.81293	1.673	1.56988	1.41096	1.20998	1.0796	0.945042	0.885062	0.813562	0.715631	0.720412	0.665501	0.644322	0.625928	0.612146	0.637183
662	HtMa /HtMi	young	r	1	62.6667	59.8451	143.944	150.515	226.601	251.985	221.528	162.742	125.6	91.1703	69.4793	54.4056	42.0151	32.6348	25.5101	19.2402	14.5777	12.3979	9.78826	8.4051	7.4476	6.51198	5.95959	5.34994	5.14914	5.01926	4.40469	4.13974	3.82195	3.23098	2.85232	2.55355	2.19051	1.92233	1.64922	1.47162	1.36332	1.36305	1.48246	1.68762	2.30494	3.01831	3.19406	2.47047	1.64758
662	HtMa /HtMi	young	r	2	89.6667	57.6582	142.345	171.173	239.414	217.874	147.451	95.4309	64.8946	48.8242	35.728	26.7548	20.3272	16.6442	13.2739	10.3707	8.32061	6.76964	5.87342	5.19301	4.4517	4.0352	3.67474	3.43983	3.30689	3.12085	2.85423	2.69491	2.48189	2.12851	1.92354	1.64531	1.28855	1.11986	0.99145	0.883182	0.826742	0.799538	0.822456	0.855962	0.949942	1.02277	1.01364	0.901602	0.781689
662	HtMa /HtMi	young	r	3	50.3333	36.5196	86.5619	83.5746	94.9348	78.1312	52.5879	32.2798	20.7634	17.6915	14.7544	11.5468	10.6977	8.74583	6.67748	5.71907	4.82662	3.96918	3.68613	3.37917	3.08284	2.82845	2.73801	2.5954	2.52278	2.44193	2.287	2.20562	2.25609	2.10432	1.92383	1.73583	1.53718	1.32447	1.14773	0.977709	0.916824	0.806819	0.716054	0.631405	0.617745	0.62423	0.674774	0.673982	0.666075
662	HtMa /HtMi	young	r	4	48	38.4294	84.434	76.8132	87.2276	71.204	44.6147	30.8599	23.517	18.0724	14.2401	11.1982	9.14096	8.14802	6.82357	5.74151	4.60546	3.64624	3.33469	3.32259	3.22455	3.04225	2.62062	2.58361	2.57231	2.39429	2.27074	2.12913	1.97482	1.88851	1.71793	1.53002	1.37875	1.1994	1.08794	0.975659	0.873148	0.810196	0.721149	0.627997	0.628634	0.654904	0.70258	0.712707	0.749029
664	HtMa / HtMa	young	b	1	51.6667	51.9257	116.721	164.337	225.999	208.235	150.243	85.8275	54.2591	38.7954	32.2628	24.3466	17.8115	14.7104	12.1197	10.3361	8.83193	6.71919	5.89512	5.38649	4.6567	4.27309	3.8369	3.69223	3.47216	3.35155	3.06766	2.6568	2.55883	2.48703	2.16433	1.89562	1.64642	1.4945	1.31476	1.12635	1.03777	0.952728	0.973142	0.878036	0.869248	0.93685	0.968123	0.917561	0.816816
664	HtMa / HtMa	young	b	2	56.6667	86.0142	160.32	192.381	250.118	194.279	112.06	66.7538	39.6614	26.279	21.6314	16.9104	13.6804	11.32	8.84256	7.70965	6.67377	5.65222	4.95284	4.32372	3.88838	3.81223	3.4817	3.31229	3.30051	3.12279	3.10702	3.05537	2.97872	2.79732	2.54703	2.2414	1.90131	1.57318	1.37688	1.12565	0.985658	0.934389	0.880677	0.838603	0.844626	0.812572	0.770141	0.644821	0.573729
664	HtMa / HtMa	young	b	3	56	85.0803	177.193	172.404	171.783	109.258	65.7421	40.7102	26.4481	18.4294	13.5591	11.4061	9.93976	8.3756	6.55292	5.15562	4.55144	4.06261	3.56983	3.22646	2.89453	2.705	2.45505	2.3367	2.35138	2.22513	2.14826	2.10738	2.01515	1.93502	1.83761	1.60097	1.48345	1.30013	1.09248	1.04073	0.940313	0.858394	0.878968	0.900906	0.8248	0.719583	0.679329	0.620147	0.569308
664	HtMa / HtMa	young	b	4	47.6667	97.7189	197.137	125.256	96.3422	67.7714	40.004	25.6023	16.5619	13.0364	10.0272	8.07217	7.00186	6.1834	4.99748	4.39424	3.83356	3.4681	3.17803	2.8175	2.35933	2.15132	1.97739	1.94835	1.81628	1.72261	1.8217	1.74028	1.73213	1.62841	1.45644	1.43061	1.36458	1.28099	1.16876	1.03092	0.873412	0.806237	0.754117	0.761946	0.719524	0.660465	0.598586	0.580064	0.570072
664	HtMa / HtMa	young	r	1	106.333	56.8489	155.092	217.67	320.251	332.102	255.25	159.331	111.228	75.0644	55.2553	39.2514	29.3992	22.9768	18.7086	15.4991	12.8691	11.1218	9.13566	8.03084	7.17649	6.35155	6.06319	5.53563	5.15065	4.52387	4.08206	3.74107	3.49807	3.2397	2.85462	2.34554	2.08271	1.82486	1.6493	1.49127	1.43647	1.37431	1.30447	1.30979	1.35796	1.42476	1.26669	1.19063	1.03102
664	HtMa / HtMa	young	r	2	64.3333	53.1419	142.566	211.393	273.518	202.204	122.071	70.3667	47.5536	35.1663	25.4037	19.5172	14.9356	12.3102	10.5408	9.06539	7.5398	6.44785	5.34497	4.79708	4.267	3.77908	3.52051	3.2273	3.21416	3.16583	3.00924	2.96436	2.94084	2.90474	2.57053	2.27116	2.16301	1.85445	1.69781	1.37536	1.20177	1.12546	1.16544	1.07743	0.961975	1.00302	0.982763	0.862533	0.70779
664	HtMa / HtMa	young	r	3	53.3333	24.7431	59.784	66.5952	63.0276	52.6917	33.2326	21.1738	16.5355	12.8082	10.0464	8.75421	7.64834	6.54399	5.64103	4.86121	4.48604	4.07537	3.85605	3.29119	2.83834	2.49748	2.40212	2.31538	2.32889	2.23014	2.03773	2.08605	2.22254	2.245	2.2495	2.14581	1.88483	1.68262	1.50314	1.20516	1.08154	1.01035	0.946353	0.883909	0.863474	0.824745	0.709416	0.606595	0.55924
664	HtMa / HtMa	young	r	4	52.3333	46.2238	128.579	160.846	179.053	123.59	74.7342	47.4673	31.7412	24.1547	18.5649	13.449	10.4835	8.665	7.53612	6.41439	5.38145	4.8526	4.34213	3.68309	3.53013	3.21616	2.88359	2.72467	2.43101	2.15778	1.98172	1.81741	1.68449	1.58166	1.36728	1.26859	1.22739	1.08169	0.971422	0.857623	0.763365	0.687989	0.665825	0.592033	0.552153	0.579615	0.578572	0.517577	0.480128
666	HtMa / HtMa	young	b	1	91.6667	121.889	273.987	289.106	370.292	360.433	290.279	189.868	116.96	78.2439	58.3559	44.0268	34.5463	25.6639	19.1564	15.1947	12.4105	10.1626	9.02642	7.557	6.58227	5.84406	5.26243	5.04923	4.81665	4.37824	4.39393	4.29438	4.17473	3.93981	3.78838	3.70248	3.56103	3.37041	3.34662	3.40292	3.52954	3.90456	4.43447	5.11917	5.10914	4.09343	2.98442	2.21854	1.60562
666	HtMa / HtMa	young	b	2	62	64.2273	168.239	151.828	137.004	120.517	84.4486	47.4538	31.2669	21.5002	14.7839	12.4089	11.2688	10.0091	8.18493	7.00356	6.17409	4.99083	4.1813	3.7925	3.48566	3.35723	3.06409	2.75612	2.85758	2.79693	2.59146	2.54132	2.65951	2.84607	2.76381	2.47484	2.15727	2.02959	2.11263	2.2502	2.18506	2.02837	2.19613	2.29767	2.18959	2.06842	2.04673	1.84619	1.62841
666	HtMa / HtMa	young	b	3	59.6667	111.196	240.698	179.41	135.733	129.441	109.859	67.3597	34.374	20.3256	14.5275	12.3525	10.8357	9.41355	7.78118	6.76697	6.36149	5.13564	4.47443	3.99731	3.70098	3.26921	2.64792	2.3695	2.31405	2.38819	2.29758	1.9943	2.26558	2.43123	2.20623	1.90754	1.77631	1.74236	1.68949	1.49565	1.54434	1.70764	1.62598	1.65965	1.89722	1.91536	1.63227	1.59195	1.37507
666	HtMa / HtMa	young	b	4	65.6667	101.949	227.083	195.814	165.842	134.636	106.33	70.2862	41.8183	26.4599	21.3524	16.95	13.1628	10.6532	8.81725	7.76087	6.36381	5.53081	4.93234	4.21266	3.76433	3.50436	3.20065	3.0518	2.69887	2.45529	2.49743	2.35372	2.15459	2.12614	2.16857	2.1094	2.03633	2.06175	2.05056	1.92623	1.9336	2.04836	2.04842	1.90408	1.78322	1.60942	1.48531	1.30501	1.14622
666	HtMa / HtMa	young	r	1	86.3333	106.355	223.811	221.282	352.452	446.463	385.63	250.932	164.378	112.476	87.2713	68.6082	53.1235	40.4173	29.7075	23.3903	18.3192	14.7534	12.725	11.2976	9.54545	8.74489	8.23657	7.62464	7.18751	6.82007	6.70612	6.90156	6.86991	6.83438	6.66764	6.42187	6.08682	5.99989	6.11679	6.33447	6.3262	7.91512	11.5681	13.8099	12.3056	8.63826	5.33972	3.6872	2.50602
666	HtMa / HtMa	young	r	2	73	97.1804	223.146	228.825	280.088	272.375	185.06	113.406	74.1738	50.3329	39.2686	30.3781	24.7025	19.6335	15.2443	12.4689	9.81165	8.21778	7.07904	6.37778	5.78762	5.11601	4.7044	4.51764	4.33206	4.3308	4.275	4.04684	3.77874	3.71036	3.90572	3.79101	3.34173	3.15809	3.06113	3.00831	2.94549	2.98252	2.98991	3.35008	3.11851	2.87387	2.39912	1.97464	1.54439
666	HtMa / HtMa	young	r	3	71.6667	71.5165	183.084	168.194	167.638	137.019	98.2985	59.4978	34.017	24.2691	20.1734	16.0095	12.5438	10.4966	9.33826	8.17487	6.86145	5.4545	4.80126	4.40713	3.98234	3.63974	3.56923	3.35321	3.32804	3.18803	3.10909	3.24746	3.44368	3.52009	3.1582	2.78392	2.6972	2.39657	2.34384	2.42265	2.25417	2.21122	2.31262	2.20037	2.13104	2.10221	1.9965	1.78781	1.62055
666	HtMa / HtMa	young	r	4	57.6667	65.0903	170.54	126.436	100.103	87.2855	71.8694	46.6877	25.745	17.4275	13.5407	10.3472	10.063	8.89496	7.84455	7.14822	6.34406	5.26123	4.18116	3.92958	3.78071	3.48483	3.34798	3.06016	2.94061	2.85799	2.93295	3.21331	3.5233	3.64748	2.98634	2.29118	2.09756	1.913	1.84545	1.87217	1.83433	1.88415	1.78326	1.75844	1.84395	1.70797	1.78227	1.69444	1.53632
667	HtMa / HtMa	young	b	1	96.6667	52.4106	148.456	182.328	189.818	154.261	114.898	82.5239	61.409	45.1353	36.2324	27.8885	22.8021	19.1517	15.7118	13.4339	10.9444	9.18802	8.00654	7.0771	6.52531	6.07701	5.61117	5.48404	5.19056	4.79945	4.71833	4.83291	4.79692	4.68193	4.45124	4.03445	3.54047	2.91757	2.53514	2.34679	2.21459	2.0608	1.98703	2.02916	2.15925	2.37596	2.56104	2.51713	2.29354
667	HtMa / HtMa	young	b	2	95	53.373	125.609	118.17	129.647	115.794	82.0194	58.2518	42.7747	30.9715	24.2179	21.2582	18.0706	15.0377	12.2472	9.73403	8.68135	7.49337	6.51552	5.68381	4.98967	4.34937	4.07101	3.83398	3.51053	3.49902	3.63653	3.85254	4.27295	4.2281	3.91875	3.64905	3.28725	2.95383	2.57961	2.28133	2.03024	1.80843	1.73577	1.73762	1.6605	1.5696	1.5239	1.36331	1.1207
667	HtMa / HtMa	young	b	3	64.3333	40.0947	112.719	106.08	96.4839	77.0757	54.1625	37.9643	24.2391	18.2993	15.3004	13.7382	11.9166	10.2524	9.1861	7.89595	6.89942	5.85742	5.19934	4.30506	3.68897	3.39733	2.96447	2.94531	2.88463	2.78525	2.68002	2.77134	3.01402	2.99386	2.71959	2.72466	2.60865	2.53163	2.44935	2.04663	1.73997	1.62683	1.45653	1.38252	1.26417	1.12969	1.02659	0.945645	0.862333
667	HtMa / HtMa	young	b	4	62	36.7307	92.4888	83.5598	74.1341	64.7214	52.8653	36.211	23.3645	15.2353	11.3356	10.0408	10.0051	8.88575	7.80519	6.92297	6.18331	5.07642	4.49102	3.79915	3.48726	3.31931	2.76886	2.63182	2.53046	2.43108	2.32967	2.18381	2.08538	1.96394	1.79602	1.7788	1.76157	1.80043	1.68395	1.56802	1.44978	1.23577	1.09047	0.903111	0.84304	0.813672	0.742062	0.6824	0.597462
667	HtMa / HtMa	young	r	1	61.6667	68.8309	160.57	181.265	224.888	235.835	204.712	141.682	99.6363	72.6847	57.8937	45.773	40.3784	32.104	24.259	19.6075	16.0813	12.6977	11.0956	10.1749	8.73189	7.42364	6.73518	6.56754	6.75019	6.46013	5.95299	5.65304	5.50982	5.27446	5.02355	4.59176	3.8119	3.55796	3.11044	2.74501	2.63521	2.67788	2.5741	2.85556	3.2299	4.25537	5.79663	6.36705	5.04245
667	HtMa / HtMa	young	r	2	62	859.263	710.996	230.846	245.534	195.961	125.474	81.4492	58.5205	43.5947	37.6573	31.9346	25.841	19.9462	16.2324	13.0389	11.2061	9.30121	8.18756	7.50363	6.56454	5.65023	5.29906	5.28037	4.88278	4.79349	4.8174	4.60034	4.83952	4.93	4.80504	4.00922	3.37566	2.87548	2.74898	2.43955	2.33628	2.17828	2.13487	2.12797	2.37252	2.83188	3.2381	2.90494	2.38724
667	HtMa / HtMa	young	r	3	43.6667	39.9102	101.124	102.682	111.282	94.1846	60.2978	42.079	31.2827	25.6031	21.8926	17.5092	14.433	13.4191	11.2165	8.86625	7.73641	6.2265	5.90212	5.46286	4.48906	4.35355	4.13733	3.49002	3.60474	3.89812	3.94811	4.29729	4.5762	5.27703	4.92489	4.26238	3.64351	3.17255	2.49697	2.10225	1.91744	1.91671	1.86274	1.76945	1.66851	1.69036	1.59427	1.43669	1.21408
667	HtMa / HtMa	young	r	4	44.3333	54.9171	126.753	127.233	123.345	93.7228	62.0804	44.7868	31.3425	22.8355	17.5166	16.5221	15.6314	13.1907	11.0742	9.44013	7.80074	6.63585	6.01681	5.31145	4.58353	4.33124	3.80013	3.72001	3.63361	3.77967	3.48924	3.39293	4.17849	4.23884	3.87941	3.77583	3.40257	2.92164	2.41909	2.03879	1.93096	1.82286	1.65831	1.56447	1.4571	1.44558	1.49163	1.30044	1.0892
668	HtMa / HtMa	young	b	1	63.3333	89.4392	128.353	90.3367	128.574	146.118	107.832	56.2826	36.1685	24.3704	18.4077	14.8488	11.6637	9.27911	7.86264	6.78076	5.53372	4.66405	4.12092	3.29069	2.94568	2.86723	2.47759	2.21555	2.12255	2.01779	1.869	1.62326	1.52837	1.34381	1.25502	1.17151	0.944178	0.930218	0.891099	0.802317	0.692577	0.638654	0.602245	0.53703	0.50863	0.481381	0.471846	0.453697	0.433766
668	HtMa / HtMa	young	b	2	126.667	180.443	201.673	98.3878	106.133	81.211	49.173	28.3837	17.7924	12.5987	9.85845	8.1986	6.80985	5.7672	4.98273	4.29418	3.67333	3.03111	2.39004	2.03152	1.82037	1.66182	1.51461	1.36446	1.28593	1.24131	1.14049	1.09101	0.987929	0.942726	0.920827	0.868766	0.784298	0.713503	0.613754	0.56667	0.52198	0.497592	0.466478	0.419532	0.402891	0.402959	0.401283	0.39798	0.400663
668	HtMa / HtMa	young	b	3	73.3333	52.081	103.051	87.1407	100.519	84.2519	55.1647	32.2179	19.1831	14.2622	10.3837	8.12241	7.062	6.08264	5.30651	4.09325	3.26365	2.88477	2.55281	2.15548	1.82842	1.59711	1.43614	1.29904	1.3061	1.21878	1.10297	1.03286	0.997383	0.903175	0.803465	0.749615	0.701142	0.618456	0.579346	0.529923	0.498686	0.491089	0.425286	0.363313	0.328808	0.324358	0.313529	0.294506	0.30009
668	HtMa / HtMa	young	b	4	36.3333	13.0344	34.3046	30.4314	30.0335	22.1744	13.0504	8.45337	7.02726	6.01439	4.35707	3.81881	3.86103	3.5761	3.06635	2.78367	2.3737	1.96767	1.6298	1.43812	1.24689	1.10043	1.03314	0.981712	0.866274	0.831577	0.799016	0.769249	0.750136	0.667394	0.598682	0.585384	0.518454	0.494259	0.484476	0.438706	0.410193	0.370988	0.337822	0.332629	0.304466	0.271343	0.281685	0.321667	0.290582
668	HtMa / HtMa	young	r	1	54.6667	47.2477	96.8806	87.4797	143.75	205.675	186.153	106.127	58.9843	38.2333	27.9124	19.2844	15.2122	13.3101	10.8013	8.53453	6.86328	5.77172	4.72058	4.20029	3.57674	3.10391	2.86569	2.61795	2.44746	2.1729	2.13618	1.96603	1.74603	1.57887	1.48136	1.31981	1.19521	1.17182	0.988196	0.914732	0.857736	0.74345	0.663783	0.636285	0.596755	0.540882	0.533093	0.503968	0.494834
668	HtMa / HtMa	young	r	2	98.3333	57.9638	109.07	100.353	132.612	146.252	97.0443	52.0578	29.2196	19.839	14.8786	11.3532	9.32617	8.16016	6.7411	5.63	4.50277	3.65003	3.17479	2.65189	2.23166	2.03225	1.85442	1.78803	1.66287	1.53572	1.41253	1.2566	1.17604	1.09943	0.989283	0.910746	0.836806	0.79291	0.703675	0.626157	0.577057	0.514501	0.484431	0.437983	0.410132	0.372343	0.355667	0.351231	0.363479
668	HtMa / HtMa	young	r	3	60.6667	25.8434	59.79	47.8279	37.6777	27.6744	16.8772	11.228	8.63105	6.42895	5.4308	4.91974	4.48441	4.01534	3.31739	2.80044	2.4278	1.97883	1.56458	1.44343	1.37681	1.18506	1.10246	1.00864	0.976403	0.988278	0.967767	0.886689	0.808634	0.788724	0.722194	0.666967	0.627415	0.582286	0.52022	0.487163	0.427457	0.418632	0.41095	0.369286	0.360098	0.333985	0.317521	0.351172	0.382237
668	HtMa / HtMa	young	r	4	56.3333	40.5675	89.2761	65.0178	54.519	43.0307	26.6111	17.5865	12.7497	10.3307	8.13536	6.40754	5.46576	4.97715	4.4324	3.65049	3.01654	2.58694	2.11131	1.80446	1.50732	1.36786	1.30663	1.23117	1.15605	1.10016	1.05454	1.00146	0.996977	0.975775	0.862551	0.813765	0.742457	0.698182	0.615963	0.553905	0.505969	0.492893	0.463989	0.422081	0.387877	0.363515	0.341794	0.326855	0.320163
669	HtMi / HtMi	young	b	1	61	50.2506	107.71	103.456	132.165	149.35	130.335	78.8296	42.5105	28.4321	20.6882	14.8899	11.8378	10.1176	8.03415	6.48581	5.29622	4.53845	3.93184	3.32808	2.96221	2.71818	2.39029	2.1381	1.92054	1.72984	1.62336	1.44637	1.2998	1.21576	1.1349	1.10817	1.02837	0.944319	0.900331	0.885871	0.914235	1.03012	1.15005	1.36146	1.60977	2.15801	2.90279	3.11379	2.10725
669	HtMi / HtMi	young	b	2	79.6667	51.815	111.531	133.18	161.95	123.354	77.1295	41.2705	22.1929	15.5019	11.5943	9.16306	7.71517	6.58775	5.35996	4.75729	3.95873	3.39165	3.19932	2.74357	2.18763	1.82418	1.72724	1.57904	1.47857	1.30021	1.17881	1.0844	1.02728	0.949249	0.939265	0.888865	0.87736	0.84264	0.798126	0.807889	0.863391	0.891375	0.91441	1.04783	1.23581	1.5431	1.82496	1.7647	1.39196
669	HtMi / HtMi	young	b	3	65	24.9147	64.7619	62.2336	53.99	37.9619	22.032	13.2897	8.84552	6.32378	5.22689	4.6418	4.15325	3.80905	3.48495	3.07279	2.82559	2.61205	2.18919	1.6387	1.37763	1.37132	1.26092	1.11549	0.945403	0.868396	0.828198	0.808455	0.779728	0.770182	0.815632	0.745282	0.658629	0.624868	0.636694	0.627462	0.690222	0.738149	0.78038	0.832318	0.943612	1.00368	1.04615	1.05887	0.977897
669	HtMi / HtMi	young	b	4	61	27.9612	61.4174	54.166	50.0677	40.3281	26.053	15.2719	10.0979	7.48774	5.96747	4.9654	4.84197	3.87646	3.37449	3.153	2.74094	2.42224	2.09045	1.82185	1.58165	1.28212	1.11819	1.04948	0.959458	0.897471	0.818391	0.769212	0.738774	0.684069	0.610384	0.582139	0.570237	0.545109	0.547461	0.550793	0.555977	0.562739	0.64018	0.699028	0.759105	0.789419	0.817598	0.834254	0.850781
669	HtMi / HtMi	young	r	1	55	66.7779	158.683	162.387	181.595	232.931	227.73	154.453	90.1732	53.0314	35.2501	25.2989	20.4257	15.2033	11.8386	9.41083	7.95609	6.5975	5.5186	4.81515	4.11763	3.67136	3.31664	3.19297	2.71346	2.47339	2.19959	1.90135	1.71938	1.49602	1.3561	1.32874	1.18055	1.16047	1.11517	1.07497	1.07742	1.22245	1.37673	1.64338	2.15061	3.49127	5.16977	4.68327	2.68913
669	HtMi / HtMi	young	r	2	68	50.9789	123.798	161.747	210.696	188.835	117.415	61.6724	35.2627	23.3741	18.226	13.6318	10.3335	8.35092	6.65061	5.42781	4.55616	3.87701	3.29684	3.11428	2.61925	2.36189	2.08434	1.80909	1.70281	1.52399	1.39091	1.32843	1.25939	1.15108	1.09194	1.02965	1.0267	0.967794	0.968468	1.01774	1.03378	1.14422	1.28483	1.55573	2.04265	2.82411	3.22204	2.68612	1.81227
669	HtMi / HtMi	young	r	3	94	37.8466	93.0953	97.0167	107.525	77.346	41.8693	21.9887	14.2718	9.91535	7.95568	6.70731	5.90102	5.24272	4.32377	3.502	3.14161	2.92737	2.56991	2.155	1.70803	1.54064	1.41754	1.26567	1.10828	1.07859	1.03319	0.927078	0.867062	0.813657	0.81423	0.773024	0.72351	0.725293	0.757874	0.769119	0.795885	0.841824	0.904079	1.02211	1.25341	1.52287	1.93325	2.0683	1.64115
669	HtMi / HtMi	young	r	4	63	34.3164	83.9559	93.028	98.1703	66.4198	38.0289	21.68	14.4897	10.2326	7.70073	5.88393	5.0242	4.53012	4.04636	3.50843	2.88175	2.39023	2.20915	1.86932	1.58929	1.43544	1.29568	1.15034	1.08163	1.05163	0.990439	0.900787	0.807256	0.75181	0.717888	0.692206	0.662542	0.626238	0.605593	0.623184	0.630337	0.633958	0.676923	0.781435	0.852537	0.887106	0.919751	1.01475	0.95082
670	HtMa / HtMa	young	b	1	75	43.2269	114.308	154.9	191.805	170.389	151.999	122.111	81.917	56.7529	41.0073	32.0735	24.9426	18.4235	13.972	11.4447	9.16835	7.62578	6.53589	5.66423	4.91892	4.10995	3.59977	3.34594	3.18144	3.05328	2.95729	2.60981	2.36561	2.13086	1.87001	1.78665	1.59613	1.44145	1.27104	1.12654	1.04436	0.939198	0.848717	0.821193	0.8016	0.759628	0.710393	0.735684	0.718918
670	HtMa / HtMa	young	b	2	63.3333	86.5591	171.859	178.02	197.923	150.255	102.056	71.4708	43.5169	30.6546	21.709	16.9761	13.5305	11.1471	9.30588	7.7012	6.05623	5.0368	4.14573	3.4054	3.3061	2.83951	2.59022	2.43073	2.34412	2.14857	2.08119	2.04076	1.96717	1.88738	1.81758	1.68649	1.46656	1.3489	1.26582	1.08758	1.00686	1.00619	0.886018	0.816796	0.755118	0.73181	0.749084	0.776522	0.862587
670	HtMa / HtMa	young	b	3	67.6667	47.4941	106.679	99.1396	93.8109	73.4299	52.5362	34.6746	23.8354	15.476	11.6293	9.82856	8.16788	6.93813	6.14999	5.00188	3.99015	3.56112	2.93328	2.47375	2.26959	2.17177	2.02752	1.94949	1.78403	1.73048	1.77451	1.65481	1.53726	1.47503	1.434	1.38713	1.35583	1.29546	1.21083	1.07952	0.985919	0.939424	0.903618	0.861948	0.919463	0.912775	0.878941	0.989908	1.00686
670	HtMa / HtMa	young	b	4	63	34.0221	78.0123	80.5427	85.0284	70.1703	52.7556	36.7622	26.2098	16.7538	11.51	9.83928	8.37324	7.38236	6.91794	5.77449	4.98127	4.07542	3.33786	2.86499	2.44318	2.17837	2.00305	1.84675	1.66875	1.5584	1.52034	1.48481	1.37641	1.24421	1.132	1.02405	0.953018	0.87164	0.797589	0.774841	0.764075	0.736112	0.680531	0.651866	0.631589	0.592659	0.568639	0.594942	0.64126
670	HtMa / HtMa	young	r	1	71.6667	43.9513	111.156	141.845	190.643	213.956	236.539	229.14	151.299	94.3164	65.0269	50.1223	39.9388	32.2981	23.2439	17.3944	13.8614	11.2018	9.20842	7.783	6.72477	5.92933	5.20991	4.7857	4.41001	4.01932	3.67294	3.27366	2.9792	2.67857	2.54628	2.34023	1.95784	1.72123	1.61633	1.37841	1.22244	1.19486	1.01779	0.942482	0.897083	0.840408	0.771512	0.702456	0.634868
670	HtMa / HtMa	young	r	2	103.333	1039.05	954.833	249.812	180.064	149.703	112.273	85.743	56.9351	40.3685	31.3959	24.5051	18.2939	14.4638	11.3015	8.84697	7.39454	6.21168	5.32721	4.57296	3.80099	3.33955	3.05103	2.94758	2.71764	2.52666	2.51805	2.5299	2.45438	2.32475	2.34396	2.09198	1.78986	1.69831	1.53622	1.30207	1.17744	0.935781	0.816683	0.772913	0.703231	0.658225	0.650566	0.627848	0.617557
670	HtMa / HtMa	young	r	3	78.3333	38.2384	101.848	106.184	104.764	84.1835	56.5011	40.2418	26.5202	18.1077	13.7604	11.5639	9.71897	7.88097	6.58591	5.49221	4.30287	3.69352	3.03381	2.66991	2.3368	2.25248	2.1616	1.94726	1.93714	1.8679	1.79272	1.76782	1.76297	1.65583	1.54345	1.4426	1.37279	1.27513	1.20243	1.04349	0.94189	0.834724	0.791288	0.698468	0.636098	0.642657	0.635756	0.668555	0.666855
670	HtMa / HtMa	young	r	4	55.6667	28.368	72.205	68.5708	57.7352	45.994	32.3617	23.5156	17.1417	12.5571	9.82586	8.22279	7.22915	6.281	5.54112	4.50066	3.47773	3.03524	2.54684	2.10568	1.89741	1.74814	1.78935	1.60682	1.52359	1.65523	1.55254	1.43773	1.3568	1.31977	1.26248	1.22448	1.18641	1.14961	1.08432	1.04175	1.02714	0.947854	0.902417	0.864186	0.817762	0.770456	0.747718	0.805689	0.858134
673	HtMa / HtMa	young	b	1	61.6667	76.5433	132.879	106.15	98.0493	75.3344	43.007	24.3519	18.0297	15.2286	13.7992	11.3882	10.1125	8.61636	7.61324	7.08555	6.08429	5.1245	4.52753	4.08363	3.2167	3.02029	2.70228	2.33013	2.16896	1.96069	1.85746	1.6239	1.38212	1.24037	1.18251	1.02012	0.946692	0.848062	0.72227	0.685308	0.600303	0.546084	0.513408	0.476576	0.415743	0.443756	0.515099	0.56394	0.578073
673	HtMa / HtMa	young	b	2	73.6667	80.1539	153.318	132.834	111.639	66.341	38.5824	23.8159	15.992	12.9034	10.8187	8.47246	7.41236	6.79252	6.14994	5.1059	4.3807	3.82685	3.18454	2.73551	2.53041	2.2719	1.88436	1.70282	1.64219	1.55674	1.50455	1.37164	1.1822	1.0961	0.998623	0.93592	0.835451	0.778182	0.696743	0.587476	0.515339	0.461753	0.432772	0.431932	0.439913	0.402795	0.430586	0.458429	0.482053
673	HtMa / HtMa	young	b	3	77.6667	37.0227	67.8359	47.4279	37.8675	24.3845	14.9943	10.3309	7.63076	6.1843	5.52566	5.14931	4.51696	4.17697	3.92581	3.71112	3.39887	2.76499	2.30246	1.94641	1.78444	1.62423	1.41207	1.17118	1.11558	1.11026	1.10097	1.05155	0.967435	0.90999	0.864419	0.808615	0.741671	0.665186	0.586692	0.520123	0.512328	0.460552	0.431601	0.413967	0.424834	0.443694	0.452059	0.48515	0.50123
673	HtMa / HtMa	young	b	4	89	89.1454	112.991	46.7717	34.9132	24.7778	14.4802	9.66021	6.78405	5.882	5.71917	4.94689	4.31722	4.01793	3.6857	3.58747	3.09966	2.65205	2.43523	2.15022	1.77373	1.57246	1.4169	1.25482	1.18914	1.12489	1.05224	1.04254	0.975901	0.928338	0.88501	0.791287	0.762369	0.707187	0.640411	0.593616	0.536233	0.499026	0.468318	0.426505	0.409626	0.369536	0.373726	0.369435	0.380926
673	HtMa / HtMa	young	r	1	55.3333	239.798	351.768	259.967	235.994	182.06	116.326	72.0493	54.8727	41.8422	31.5042	23.3182	19.6582	15.3079	12.2384	9.64789	8.24431	7.44759	6.16107	5.40815	4.48531	4.07876	3.34704	2.84712	2.73771	2.63031	2.51263	2.34084	2.15064	1.88864	1.73153	1.43373	1.20106	1.11108	1.06305	0.918401	0.740189	0.725236	0.699614	0.676874	0.665682	0.64771	0.69787	0.829232	0.881321
673	HtMa / HtMa	young	r	2	89.3333	53.0402	120.164	144.577	149.813	98.8644	55.1363	32.6996	23.3279	19.5009	14.8146	11.3075	9.34962	8.15504	7.47959	6.4311	5.41265	4.94013	4.40038	3.57689	3.21594	2.88063	2.51346	2.21368	2.10243	1.92282	1.81865	1.72721	1.60812	1.52505	1.39101	1.22993	1.04399	0.932304	0.863491	0.770987	0.679826	0.591633	0.538637	0.500441	0.496044	0.540809	0.581528	0.588348	0.546334
673	HtMa / HtMa	young	r	3	69	126.195	180.413	103.528	72.9398	46.6868	27.9139	18.1236	13.3202	11.7797	10.068	7.729	6.52573	5.90381	5.32764	4.55352	4.00215	3.52552	2.93814	2.6469	2.26776	1.97827	1.96512	1.78407	1.58514	1.60855	1.60258	1.42318	1.33194	1.30882	1.25751	1.15584	1.04469	0.922444	0.763846	0.669198	0.63463	0.601235	0.576898	0.538622	0.495529	0.474623	0.494595	0.484	0.43818
673	HtMa / HtMa	young	r	4	67.3333	30.4267	75.0119	75.0967	62.065	41.1001	22.9494	16.2498	13.205	9.94151	7.62459	6.49047	5.82758	5.25449	4.76665	4.34422	3.85278	3.28654	2.90218	2.40775	2.10919	1.90789	1.75816	1.60902	1.48202	1.37275	1.37217	1.23529	1.14925	1.10665	1.01943	0.892567	0.842008	0.76628	0.671724	0.570561	0.5301	0.513549	0.472749	0.434452	0.440008	0.431192	0.422914	0.432385	0.398456
674	HtMa /HtMi	young	b	1	67	248.743	376.676	201.823	189.662	177.594	131.495	83.6982	48.5924	32.3888	24.5653	18.7446	14.9752	11.9774	9.18887	7.68766	6.23544	5.23054	4.96867	4.29741	3.56919	3.13671	2.76468	2.63558	2.35348	2.20119	2.31276	2.18213	2.03472	1.95274	1.81582	1.70553	1.49384	1.35006	1.21116	1.07419	0.966953	0.876592	0.781352	0.703215	0.643107	0.672546	0.621921	0.543079	0.539326
674	HtMa /HtMi	young	b	2	58	293.042	485.487	204.323	156.15	115.225	61.813	32.9877	21.4318	15.0357	11.1037	7.77992	6.82089	6.21942	5.27479	4.26517	3.85763	3.40988	2.75492	2.27781	1.9899	1.73357	1.62286	1.52193	1.5164	1.5145	1.49722	1.48696	1.39743	1.28705	1.24419	1.23685	1.15239	1.086	0.981087	0.828971	0.710121	0.670571	0.65738	0.617901	0.550781	0.536434	0.542059	0.528539	0.536291
674	HtMa /HtMi	young	b	3	58.6667	31.2808	63.9925	54.3044	57.1255	38.4886	21.2538	14.4308	10.3596	7.6169	6.38352	5.11005	4.41723	3.82731	3.47937	3.03724	2.79635	2.28004	2.00032	1.70123	1.4611	1.31521	1.26513	1.17845	1.07326	0.98445	0.928747	0.906543	0.808144	0.763258	0.728351	0.695733	0.657506	0.627715	0.601427	0.604471	0.576376	0.566501	0.548274	0.501003	0.463663	0.472859	0.452684	0.475353	0.536518
674	HtMa /HtMi	young	b	4	65.3333	85.6789	177.458	204.471	221.058	150.258	91.2809	53.7934	31.5288	22.2316	15.7668	12.1504	9.26439	7.50737	6.10174	4.94784	4.43273	3.64593	3.08733	2.8027	2.66203	2.42902	2.14224	2.01704	1.96702	1.97925	1.95693	1.90063	1.76812	1.64904	1.5282	1.40061	1.37089	1.26767	1.10302	0.958835	0.846597	0.759009	0.726764	0.680583	0.597385	0.576503	0.555263	0.543389	0.544969
674	HtMa /HtMi	young	r	1	51	547.459	654.253	224.161	177.091	158.995	130.569	102.399	66.9662	45.7717	33.9414	25.1866	18.3865	15.1723	11.92	9.22389	7.40028	6.75463	5.69934	4.73638	4.21951	3.85952	3.48423	3.27432	3.22212	3.11656	2.97569	2.73656	2.55653	2.25446	2.06574	1.95654	1.7628	1.58303	1.43982	1.23463	1.10669	1.05666	0.953024	0.876288	0.843761	0.754181	0.755851	0.707369	0.666062
674	HtMa /HtMi	young	r	2	61	287.976	536.489	264.782	180.204	155.256	109.505	62.7599	38.5357	27.402	21.6238	15.6173	12.2661	10.1245	8.22804	6.20201	5.20411	4.56945	3.84775	3.28413	2.81201	2.48612	2.47485	2.33549	2.18637	2.06563	1.97193	1.92668	1.86258	1.67144	1.59771	1.51303	1.36121	1.2494	1.08918	0.960424	0.784174	0.725362	0.647523	0.628776	0.611887	0.541664	0.49411	0.497615	0.475832
674	HtMa /HtMi	young	r	3	71.3333	154.254	261.398	177.025	167.512	112.104	63.7896	39.1885	25.916	17.792	13.5511	11.0417	8.18633	6.59555	5.42671	4.45134	3.6774	3.26442	2.68235	2.2849	2.14591	1.99212	1.77953	1.67102	1.64141	1.60821	1.60941	1.5204	1.41443	1.30232	1.21106	1.10356	1.01159	0.942631	0.844713	0.765802	0.732953	0.66239	0.589329	0.544033	0.51352	0.471651	0.460465	0.443009	0.443739
674	HtMa /HtMi	young	r	4	103.667	81.5317	152.003	86.9959	70.2099	47.6504	30.3326	19.4734	12.3792	9.3838	7.27285	6.03847	4.86505	4.18309	3.63604	3.12721	2.66846	2.34534	2.00949	1.76401	1.58973	1.55775	1.41456	1.25296	1.21218	1.17348	1.11408	1.06411	0.990316	0.910653	0.864376	0.77397	0.722718	0.711681	0.657514	0.617252	0.590957	0.549683	0.51435	0.50721	0.497793	0.506062	0.480159	0.454039	0.473725
[truncated: 37 more columns]
