# Supplementary material for: Haplotype of the astrocytic water channel AQP4 is associated with slow wave energy regulation in human NREM sleep
Source: PLoS Biol. 2020 May 5;18(5):e3000623. doi: 10.1371/journal.pbio.3000623 (PMC7199924; doi:10.1371/journal.pbio.3000623)
Supplement: S4 Data — PVT, psychomotor vigilance test; SSS, Stanford sleepiness scale. (XLSX) [file pbio.3000623.s009.xlsx]

## Sheet: MedianSpeed
Subject_ID	AQP4_haplotype	Age	session_clocktime	day	SpeedRT_Median
2	HtMa / HtMa	young	1	1	4.70591
2	HtMa / HtMa	young	2	1	4.79619
2	HtMa / HtMa	young	3	1	5
2	HtMa / HtMa	young	4	1	4.69484
2	HtMa / HtMa	young	5	1	4.90196
2	HtMa / HtMa	young	6	1	4.69484
2	HtMa / HtMa	young	1	2	4.21941
2	HtMa / HtMa	young	2	2	4.5045
2	HtMa / HtMa	young	3	2	4.5045
2	HtMa / HtMa	young	4	2	4.1841
2	HtMa / HtMa	young	5	2	4
2	HtMa / HtMa	young	6	2	4.36681
3	HtMa / HtMa	young	1	1	3.08167
3	HtMa / HtMa	young	2	1	3.1746
3	HtMa / HtMa	young	3	1	3.16456
3	HtMa / HtMa	young	4	1	3.27869
3	HtMa / HtMa	young	5	1	2.91545
3	HtMa / HtMa	young	6	1	2.8777
3	HtMa / HtMa	young	1	2	2.62469
3	HtMa / HtMa	young	2	2	2.90698
3	HtMa / HtMa	young	3	2	2.80899
3	HtMa / HtMa	young	5	2	2.95858
3	HtMa / HtMa	young	6	2	3.06748
4	HtMa / HtMi	young	1	1	4.12373
4	HtMa / HtMi	young	2	1	4.42478
4	HtMa / HtMi	young	3	1	4.62963
4	HtMa / HtMi	young	4	1	4.52489
4	HtMa / HtMi	young	5	1	4.60829
4	HtMa / HtMi	young	6	1	4.60829
4	HtMa / HtMi	young	1	2	3.91391
4	HtMa / HtMi	young	2	2	4.13223
4	HtMa / HtMi	young	3	2	3.62319
4	HtMa / HtMi	young	5	2	4.21941
4	HtMa / HtMi	young	6	2	4.20175
6	HtMa / HtMa	young	1	1	3.26797
6	HtMa / HtMa	young	2	1	4.13223
6	HtMa / HtMa	young	3	1	3.69004
6	HtMa / HtMa	young	4	1	3.53357
6	HtMa / HtMa	young	5	1	3.69004
6	HtMa / HtMa	young	6	1	4.08163
6	HtMa / HtMa	young	1	2	2.81308
6	HtMa / HtMa	young	2	2	2.71739
6	HtMa / HtMa	young	3	2	3.48432
6	HtMa / HtMa	young	4	2	3.21543
6	HtMa / HtMa	young	5	2	3.11526
6	HtMa / HtMa	young	6	2	2.8902
7	HtMa / HtMa	young	1	1	3.7594
7	HtMa / HtMa	young	2	1	4.07334
7	HtMa / HtMa	young	3	1	4.23729
7	HtMa / HtMa	young	4	1	4.06504
7	HtMa / HtMa	young	5	1	3.83142
7	HtMa / HtMa	young	6	1	3.69004
7	HtMa / HtMa	young	1	2	3.44235
7	HtMa / HtMa	young	2	2	3.58423
7	HtMa / HtMa	young	3	2	3.92157
7	HtMa / HtMa	young	5	2	3.31126
7	HtMa / HtMa	young	6	2	3.48436
8	HtMa / HtMa	young	1	1	3.66305
8	HtMa / HtMa	young	2	1	3.63636
8	HtMa / HtMa	young	3	1	3.59712
8	HtMa / HtMa	young	4	1	3.50877
8	HtMa / HtMa	young	5	1	3.42466
8	HtMa / HtMa	young	6	1	3.46021
8	HtMa / HtMa	young	1	2	3.41297
8	HtMa / HtMa	young	2	2	3.14961
8	HtMa / HtMa	young	3	2	3.19502
8	HtMa / HtMa	young	5	2	3.0722
8	HtMa / HtMa	young	6	2	2.8777
9	HtMa / HtMa	young	1	1	4.31034
9	HtMa / HtMa	young	2	1	4.58716
9	HtMa / HtMa	young	3	1	4.21941
9	HtMa / HtMa	young	4	1	3.99203
9	HtMa / HtMa	young	5	1	4.46429
9	HtMa / HtMa	young	6	1	4.43479
9	HtMa / HtMa	young	1	2	3.3841
9	HtMa / HtMa	young	2	2	3.69687
9	HtMa / HtMa	young	3	2	3.5461
9	HtMa / HtMa	young	5	2	3.87597
9	HtMa / HtMa	young	6	2	3.98413
10	HtMa / HtMi	young	1	1	4.21941
10	HtMa / HtMi	young	2	1	4.04042
10	HtMa / HtMi	young	3	1	4.13223
10	HtMa / HtMi	young	4	1	3.94479
10	HtMa / HtMi	young	5	1	4.05695
10	HtMa / HtMi	young	6	1	3.98406
10	HtMa / HtMi	young	1	2	3.33333
10	HtMa / HtMi	young	2	2	3.4014
10	HtMa / HtMi	young	3	2	3.67647
10	HtMa / HtMi	young	5	2	3.93707
10	HtMa / HtMi	young	6	2	3.88351
11	HtMa / HtMa	young	1	1	4.53517
11	HtMa / HtMa	young	2	1	4.36681
11	HtMa / HtMa	young	3	1	4.39563
11	HtMa / HtMa	young	4	1	4.40529
11	HtMa / HtMa	young	5	1	4.38605
11	HtMa / HtMa	young	6	1	4.5045
11	HtMa / HtMa	young	1	2	4.07334
11	HtMa / HtMa	young	2	2	4.04042
11	HtMa / HtMa	young	3	2	4.00803
11	HtMa / HtMa	young	6	2	4.22835
13	HtMa / HtMa	young	1	1	3.89105
13	HtMa / HtMa	young	2	1	3.87597
13	HtMa / HtMa	young	3	1	3.83142
13	HtMa / HtMa	young	4	1	3.86849
13	HtMa / HtMa	young	5	1	3.97616
13	HtMa / HtMa	young	6	1	3.96832
13	HtMa / HtMa	young	1	2	3.48432
13	HtMa / HtMa	young	2	2	3.65632
13	HtMa / HtMa	young	3	2	3.71747
13	HtMa / HtMa	young	6	2	3.96825
14	HtMa / HtMa	young	1	1	3.96825
14	HtMa / HtMa	young	2	1	3.95257
14	HtMa / HtMa	young	3	1	3.77358
14	HtMa / HtMa	young	4	1	3.97616
14	HtMa / HtMa	young	5	1	4.09836
14	HtMa / HtMa	young	6	1	3.69004
14	HtMa / HtMa	young	1	2	3.26797
14	HtMa / HtMa	young	2	2	3.5461
14	HtMa / HtMa	young	3	2	3.18471
14	HtMa / HtMa	young	6	2	3.64964
15	HtMa / HtMi	young	1	1	3.57143
15	HtMa / HtMi	young	2	1	3.63636
15	HtMa / HtMi	young	3	1	3.69687
15	HtMa / HtMi	young	4	1	3.95263
15	HtMa / HtMi	young	5	1	3.7594
15	HtMa / HtMi	young	6	1	3.78788
15	HtMa / HtMi	young	1	2	3.24675
15	HtMa / HtMi	young	2	2	3.31126
15	HtMa / HtMi	young	3	2	3.41297
15	HtMa / HtMi	young	6	2	3.26797
16	HtMa / HtMi	young	1	1	4.04858
16	HtMa / HtMi	young	2	1	3.93701
16	HtMa / HtMi	young	3	1	3.93707
16	HtMa / HtMi	young	4	1	3.96041
16	HtMa / HtMi	young	5	1	4.04858
16	HtMa / HtMi	young	6	1	3.96825
16	HtMa / HtMi	young	1	2	3.40136
16	HtMa / HtMi	young	2	2	3.48432
16	HtMa / HtMi	young	3	2	3.7594
16	HtMa / HtMi	young	6	2	4.01606
17	HtMa / HtMa	young	1	1	3.97538
18	HtMa / HtMa	young	1	1	3.94479
18	HtMa / HtMa	young	2	1	3.7594
18	HtMa / HtMa	young	3	1	3.89105
18	HtMa / HtMa	young	4	1	3.83142
18	HtMa / HtMa	young	5	1	3.71069
18	HtMa / HtMa	young	6	1	3.62978
18	HtMa / HtMa	young	1	2	3.40136
18	HtMa / HtMa	young	2	2	3.81679
18	HtMa / HtMa	young	3	2	3.4965
18	HtMa / HtMa	young	6	2	3.57147
19	HtMa / HtMi	young	1	1	4.10679
19	HtMa / HtMi	young	2	1	4.05681
19	HtMa / HtMi	young	3	1	4.04858
19	HtMa / HtMi	young	4	1	4.29185
19	HtMa / HtMi	young	5	1	4.11523
19	HtMa / HtMi	young	6	1	4.04042
19	HtMa / HtMi	young	1	2	3.43643
19	HtMa / HtMi	young	2	2	3.46025
19	HtMa / HtMi	young	3	2	3.1746
19	HtMa / HtMi	young	6	2	3.22581
20	HtMa / HtMi	young	1	1	4.04865
20	HtMa / HtMi	young	2	1	3.92163
20	HtMa / HtMi	young	3	1	3.92157
20	HtMa / HtMi	young	4	1	3.85358
20	HtMa / HtMi	young	5	1	3.87597
20	HtMa / HtMi	young	6	1	3.87597
20	HtMa / HtMi	young	1	2	3.7594
20	HtMa / HtMi	young	2	2	3.63636
20	HtMa / HtMi	young	3	2	3.63636
20	HtMa / HtMi	young	6	2	3.25733
21	HtMa / HtMi	young	1	1	4.36681
21	HtMa / HtMi	young	2	1	4.1408
21	HtMa / HtMi	young	3	1	4.29185
21	HtMa / HtMi	young	4	1	4.34783
21	HtMa / HtMi	young	5	1	4.06504
21	HtMa / HtMi	young	6	1	3.93701
21	HtMa / HtMi	young	1	2	3.69687
21	HtMa / HtMi	young	2	2	3.77358
21	HtMa / HtMi	young	3	2	3.7037
21	HtMa / HtMi	young	6	2	3.89105
22	HtMa / HtMi	young	1	1	3.88351
22	HtMa / HtMi	young	2	1	4
22	HtMa / HtMi	young	3	1	3.99203
22	HtMa / HtMi	young	4	1	3.90625
22	HtMa / HtMi	young	5	1	3.89105
22	HtMa / HtMi	young	6	1	3.96825
22	HtMa / HtMi	young	1	2	3.4965
22	HtMa / HtMi	young	2	2	3.55872
22	HtMa / HtMi	young	3	2	3.43643
22	HtMa / HtMi	young	6	2	3.55872
23	HtMa / HtMi	young	1	1	4.56621
23	HtMa / HtMi	young	2	1	4.55583
23	HtMa / HtMi	young	3	1	4.59773
23	HtMa / HtMi	young	4	1	4.40529
23	HtMa / HtMi	young	5	1	4.46429
23	HtMa / HtMi	young	6	1	4.31034
23	HtMa / HtMi	young	1	2	4.01606
23	HtMa / HtMi	young	2	2	3.80228
23	HtMa / HtMi	young	3	2	3.77358
23	HtMa / HtMi	young	6	2	4.2735
24	HtMa / HtMi	young	1	1	3.5461
24	HtMa / HtMi	young	2	1	3.5461
24	HtMa / HtMi	young	3	1	3.47836
24	HtMa / HtMi	young	4	1	3.23628
24	HtMa / HtMi	young	5	1	3.37842
24	HtMa / HtMi	young	6	1	3.3557
24	HtMa / HtMi	young	1	2	2.82088
24	HtMa / HtMi	young	2	2	3.0303
24	HtMa / HtMi	young	3	2	2.99851
24	HtMa / HtMi	young	6	2	3.5461
25	HtMa / HtMi	young	1	1	3.64964
25	HtMa / HtMi	young	2	1	3.64964
25	HtMa / HtMi	young	3	1	3.63636
25	HtMa / HtMi	young	4	1	3.80234
25	HtMa / HtMi	young	5	1	4.10679
25	HtMa / HtMi	young	6	1	3.663
25	HtMa / HtMi	young	1	2	3.42466
25	HtMa / HtMi	young	2	2	3.48432
25	HtMa / HtMi	young	3	2	3.73833
25	HtMa / HtMi	young	6	2	3.57783
26	HtMa / HtMa	young	1	1	3.97654
26	HtMa / HtMa	young	2	1	3.93701
26	HtMa / HtMa	young	3	1	3.93701
26	HtMa / HtMa	young	4	1	3.72441
26	HtMa / HtMa	young	5	1	4.06504
26	HtMa / HtMa	young	6	1	4.08163
26	HtMa / HtMa	young	1	2	3.13492
26	HtMa / HtMa	young	2	2	3.34448
26	HtMa / HtMa	young	3	2	3.14961
26	HtMa / HtMa	young	6	2	3.22062
27	HtMa / HtMi	young	1	1	3.12503
27	HtMa / HtMi	young	2	1	3.14465
27	HtMa / HtMi	young	3	1	3.24675
27	HtMa / HtMi	young	4	1	3.24679
27	HtMa / HtMi	young	5	1	3.30037
27	HtMa / HtMi	young	6	1	3.23625
27	HtMa / HtMi	young	1	2	3.03951
27	HtMa / HtMi	young	2	2	3.06748
27	HtMa / HtMi	young	3	2	3.0303
27	HtMa / HtMi	young	6	2	3.24675
90	HtMa / HtMi	young	1	1	3.75236
90	HtMa / HtMi	young	2	1	3.62987
90	HtMa / HtMi	young	3	1	3.44828
90	HtMa / HtMi	young	4	1	3.3278
90	HtMa / HtMi	young	5	1	3.51495
90	HtMa / HtMi	young	6	1	3.37838
90	HtMa / HtMi	young	1	2	2.88184
90	HtMa / HtMi	young	2	2	3.01205
90	HtMa / HtMi	young	3	2	3.06748
90	HtMa / HtMi	young	4	2	3.23625
90	HtMa / HtMi	young	5	2	3.01205
90	HtMa / HtMi	young	6	2	3.17966
92	HtMi / HtMi	young	1	1	4.52489
92	HtMi / HtMi	young	2	1	4.62963
92	HtMi / HtMi	young	3	1	4.52489
92	HtMi / HtMi	young	4	1	4.58716
92	HtMi / HtMi	young	5	1	4.57668
92	HtMi / HtMi	young	6	1	4.59773
92	HtMi / HtMi	young	1	2	4.14123
92	HtMi / HtMi	young	2	2	4.20168
92	HtMi / HtMi	young	3	2	4.23729
92	HtMi / HtMi	young	4	2	4.25532
92	HtMi / HtMi	young	5	2	4.17538
92	HtMi / HtMi	young	6	2	4.09836
94	HtMa / HtMi	young	1	1	3.97616
94	HtMa / HtMi	young	2	1	3.96825
94	HtMa / HtMi	young	3	1	3.99203
94	HtMa / HtMi	young	4	1	4.06504
94	HtMa / HtMi	young	5	1	4.29185
94	HtMa / HtMi	young	6	1	4.04858
94	HtMa / HtMi	young	1	2	3.66974
94	HtMa / HtMi	young	2	2	3.63636
94	HtMa / HtMi	young	3	2	3.62319
94	HtMa / HtMi	young	4	2	3.50894
94	HtMa / HtMi	young	5	2	3.4905
94	HtMa / HtMi	young	6	2	3.5525
97	HtMa / HtMa	young	1	1	4.20168
97	HtMa / HtMa	young	2	1	4.329
97	HtMa / HtMa	young	3	1	4.31034
97	HtMa / HtMa	young	4	1	4.31967
97	HtMa / HtMa	young	5	1	4.29185
97	HtMa / HtMa	young	6	1	4.37639
97	HtMa / HtMa	young	1	2	3.80228
97	HtMa / HtMa	young	2	2	3.75236
97	HtMa / HtMa	young	3	2	3.69004
97	HtMa / HtMa	young	4	2	3.62319
97	HtMa / HtMa	young	5	2	4.08163
97	HtMa / HtMa	young	6	2	4.25532
99	HtMa / HtMa	young	1	1	4.21941
99	HtMa / HtMa	young	2	1	4.3011
99	HtMa / HtMa	young	3	1	4
99	HtMa / HtMa	young	4	1	4.02416
99	HtMa / HtMa	young	5	1	4.0817
99	HtMa / HtMa	young	6	1	3.83879
99	HtMa / HtMa	young	1	2	3.57147
99	HtMa / HtMa	young	2	2	3.84615
99	HtMa / HtMa	young	3	2	3.7594
99	HtMa / HtMa	young	4	2	3.74532
99	HtMa / HtMa	young	5	2	3.90625
99	HtMa / HtMa	young	6	2	3.77358
101	HtMi / HtMi	young	1	1	4.29185
101	HtMi / HtMi	young	2	1	4.58716
101	HtMi / HtMi	young	3	1	4.28267
101	HtMi / HtMi	young	4	1	4.44444
101	HtMi / HtMi	young	5	1	4.46429
101	HtMi / HtMi	young	6	1	4.54545
101	HtMi / HtMi	young	1	2	3.643
101	HtMi / HtMi	young	2	2	3.87597
101	HtMi / HtMi	young	3	2	3.96041
101	HtMi / HtMi	young	4	2	3.93701
101	HtMi / HtMi	young	5	2	4.27358
101	HtMi / HtMi	young	6	2	4.08163
108	HtMa / HtMi	young	1	1	4.01606
108	HtMa / HtMi	young	2	1	4.14938
108	HtMa / HtMi	young	3	1	4
108	HtMa / HtMi	young	4	1	3.92929
108	HtMa / HtMi	young	5	1	3.93701
108	HtMa / HtMi	young	6	1	4.03226
108	HtMa / HtMi	young	1	2	3.67647
108	HtMa / HtMi	young	2	2	3.89105
108	HtMa / HtMi	young	3	2	3.94479
108	HtMa / HtMi	young	4	2	3.92163
108	HtMa / HtMi	young	5	2	4.01606
108	HtMa / HtMi	young	6	2	4.06504
115	HtMa / HtMa	young	1	1	3.97616
115	HtMa / HtMa	young	2	1	4.04858
115	HtMa / HtMa	young	3	1	4.2463
115	HtMa / HtMa	young	4	1	4.04858
115	HtMa / HtMa	young	5	1	4.01606
115	HtMa / HtMa	young	6	1	3.90625
115	HtMa / HtMa	young	1	2	4.2735
115	HtMa / HtMa	young	2	2	4.36681
115	HtMa / HtMa	young	3	2	3.86106
115	HtMa / HtMa	young	4	2	4.03226
115	HtMa / HtMa	young	5	2	3.92157
115	HtMa / HtMa	young	6	2	3.96825
119	HtMa / HtMa	young	1	1	4.34783
119	HtMa / HtMa	young	2	1	4.25532
119	HtMa / HtMa	young	3	1	4.45437
119	HtMa / HtMa	young	4	1	4.36681
119	HtMa / HtMa	young	5	1	4.44444
119	HtMa / HtMa	young	6	1	4.25563
119	HtMa / HtMa	young	1	2	3.98406
119	HtMa / HtMa	young	2	2	4.04858
119	HtMa / HtMa	young	3	2	3.91391
119	HtMa / HtMa	young	4	2	4.04858
119	HtMa / HtMa	young	5	2	4.329
119	HtMa / HtMa	young	6	2	3.96054
129	HtMa / HtMa	young	1	1	5.10204
129	HtMa / HtMa	young	2	1	5.10204
129	HtMa / HtMa	young	3	1	5.22197
129	HtMa / HtMa	young	4	1	5.07614
129	HtMa / HtMa	young	5	1	5.18135
129	HtMa / HtMa	young	6	1	5.20833
129	HtMa / HtMa	young	1	2	4.83092
129	HtMa / HtMa	young	2	2	5
129	HtMa / HtMa	young	3	2	5.02513
129	HtMa / HtMa	young	4	2	4.97512
129	HtMa / HtMa	young	5	2	4.92611
129	HtMa / HtMa	young	6	2	5.02513
131	HtMa / HtMa	young	1	1	3.35009
131	HtMa / HtMa	young	2	1	3.67647
131	HtMa / HtMa	young	3	1	3.69687
131	HtMa / HtMa	young	4	1	3.55872
131	HtMa / HtMa	young	5	1	3.47226
131	HtMa / HtMa	young	6	1	3.7037
131	HtMa / HtMa	young	1	2	2.63505
131	HtMa / HtMa	young	2	2	2.7248
131	HtMa / HtMa	young	3	2	2.94551
131	HtMa / HtMa	young	4	2	3.05344
131	HtMa / HtMa	young	5	2	2.84091
131	HtMa / HtMa	young	6	2	3.14961
132	HtMa / HtMa	young	1	1	2.89855
132	HtMa / HtMa	young	2	1	2.96736
132	HtMa / HtMa	young	3	1	2.77008
132	HtMa / HtMa	young	4	1	2.6178
132	HtMa / HtMa	young	5	1	3.3278
132	HtMa / HtMa	young	6	1	3.3557
132	HtMa / HtMa	young	1	2	3.003
132	HtMa / HtMa	young	2	2	2.58398
132	HtMa / HtMa	young	3	2	2.64205
132	HtMa / HtMa	young	4	2	2.52532
132	HtMa / HtMa	young	5	2	2.59747
132	HtMa / HtMa	young	6	2	2.44798
134	HtMa / HtMa	young	1	1	4.2735
134	HtMa / HtMa	young	2	1	4.19289
134	HtMa / HtMa	young	3	1	4.15802
134	HtMa / HtMa	young	4	1	4.21941
134	HtMa / HtMa	young	5	1	4.08163
134	HtMa / HtMa	young	6	1	4.31034
134	HtMa / HtMa	young	1	2	3.46021
134	HtMa / HtMa	young	2	2	3.49041
134	HtMa / HtMa	young	3	2	3.34448
134	HtMa / HtMa	young	4	2	3.63636
134	HtMa / HtMa	young	5	2	3.53357
134	HtMa / HtMa	young	6	2	3.64964
136	HtMa / HtMi	young	1	1	2.94988
136	HtMa / HtMi	young	2	1	2.86945
136	HtMa / HtMi	young	3	1	3.12549
136	HtMa / HtMi	young	4	1	2.77778
136	HtMa / HtMi	young	5	1	2.87356
136	HtMa / HtMi	young	6	1	3.26797
136	HtMa / HtMi	young	1	2	2.69542
136	HtMa / HtMi	young	2	2	2.73224
136	HtMa / HtMi	young	3	2	2.55102
136	HtMa / HtMi	young	4	2	2.78552
136	HtMa / HtMi	young	5	2	2.9412
136	HtMa / HtMi	young	6	2	2.60417
149	HtMa / HtMi	young	1	1	3.89105
149	HtMa / HtMi	young	2	1	3.861
149	HtMa / HtMi	young	3	1	3.78788
149	HtMa / HtMi	young	4	1	3.72441
149	HtMa / HtMi	young	5	1	3.74532
149	HtMa / HtMi	young	6	1	3.69687
149	HtMa / HtMi	young	1	2	3.19489
149	HtMa / HtMi	young	2	2	3.42466
149	HtMa / HtMi	young	3	2	3.31676
149	HtMa / HtMi	young	4	2	3.27869
149	HtMa / HtMi	young	5	2	3.31676
149	HtMa / HtMi	young	6	2	3.46621
153	HtMa / HtMi	young	1	1	4.23736
153	HtMa / HtMi	young	2	1	4.31967
153	HtMa / HtMi	young	3	1	3.92157
153	HtMa / HtMi	young	4	1	4.26441
153	HtMa / HtMi	young	5	1	4.1408
153	HtMa / HtMi	young	6	1	4.01632
153	HtMa / HtMi	young	3	2	3.11526
153	HtMa / HtMi	young	4	2	3.53983
153	HtMa / HtMi	young	5	2	3.57147
153	HtMa / HtMi	young	6	2	3.52744
160	HtMa / HtMa	young	1	1	4.56621
160	HtMa / HtMa	young	2	1	5.26316
160	HtMa / HtMa	young	3	1	5.05051
160	HtMa / HtMa	young	4	1	4.9505
160	HtMa / HtMa	young	5	1	4.87805
160	HtMa / HtMa	young	6	1	4.85437
160	HtMa / HtMa	young	1	2	4.69484
160	HtMa / HtMa	young	2	2	4.44444
160	HtMa / HtMa	young	3	2	4.6729
160	HtMa / HtMa	young	4	2	4.40529
160	HtMa / HtMa	young	5	2	4.42478
160	HtMa / HtMa	young	6	2	4.38596
162	HtMa / HtMi	young	1	1	3.26797
162	HtMa / HtMi	young	2	1	3.33333
162	HtMa / HtMi	young	3	1	3.42466
162	HtMa / HtMi	young	4	1	3.25204
162	HtMa / HtMi	young	5	1	3.04881
162	HtMa / HtMi	young	6	1	3.30033
162	HtMa / HtMi	young	1	2	3.125
162	HtMa / HtMi	young	2	2	3.22581
162	HtMa / HtMi	young	3	2	3.23625
162	HtMa / HtMi	young	4	2	3.32226
162	HtMa / HtMi	young	5	2	3.10571
162	HtMa / HtMi	young	6	2	2.7933
170	HtMi / HtMi	young	1	1	4.28267
170	HtMi / HtMi	young	2	1	4.35732
170	HtMi / HtMi	young	3	1	4.35732
170	HtMi / HtMi	young	4	1	4.44444
170	HtMi / HtMi	young	5	1	4.58725
170	HtMi / HtMi	young	6	1	4.43479
170	HtMi / HtMi	young	1	2	4.14938
170	HtMi / HtMi	young	2	2	3.87597
170	HtMi / HtMi	young	3	2	3.66974
170	HtMi / HtMi	young	4	2	3.98406
170	HtMi / HtMi	young	5	2	3.67652
170	HtMi / HtMi	young	6	2	4.1408
305	HtMa / HtMi	young	1	1	4.21948
305	HtMa / HtMi	young	2	1	4.44444
305	HtMa / HtMi	young	3	1	4.31034
305	HtMa / HtMi	young	4	1	4.5147
305	HtMa / HtMi	young	5	1	4.4843
305	HtMa / HtMi	young	6	1	4.29185
305	HtMa / HtMi	young	1	2	4.11523
305	HtMa / HtMi	young	2	2	4.4944
305	HtMa / HtMi	young	3	2	4.1841
305	HtMa / HtMi	young	4	2	4.29185
305	HtMa / HtMi	young	5	2	4.15802
305	HtMa / HtMi	young	6	2	4.41503
310	HtMa / HtMa	young	1	1	4.01606
310	HtMa / HtMa	young	2	1	4.33842
310	HtMa / HtMa	young	3	1	4.1841
310	HtMa / HtMa	young	4	1	3.86883
310	HtMa / HtMa	young	5	1	4.03226
310	HtMa / HtMa	young	6	1	3.98406
310	HtMa / HtMa	young	1	2	3.40716
310	HtMa / HtMa	young	2	2	3.65632
310	HtMa / HtMa	young	3	2	3.42466
310	HtMa / HtMa	young	4	2	3.57143
310	HtMa / HtMa	young	5	2	3.5461
310	HtMa / HtMa	young	6	2	3.58423
317	HtMa / HtMa	young	1	1	3.87597
317	HtMa / HtMa	young	2	1	3.96825
317	HtMa / HtMa	young	3	1	3.71069
317	HtMa / HtMa	young	4	1	3.95257
317	HtMa / HtMa	young	5	1	4.09836
317	HtMa / HtMa	young	6	1	3.86849
317	HtMa / HtMa	young	1	2	3.37838
317	HtMa / HtMa	young	2	2	3.44828
317	HtMa / HtMa	young	3	2	3.7594
317	HtMa / HtMa	young	6	2	3.32226
320	HtMa / HtMa	young	1	1	4.08163
320	HtMa / HtMa	young	2	1	4.19289
320	HtMa / HtMa	young	3	1	4.09836
320	HtMa / HtMa	young	4	1	4.23729
320	HtMa / HtMa	young	5	1	4.00006
320	HtMa / HtMa	young	6	1	4.1323
320	HtMa / HtMa	young	1	2	3.7037
320	HtMa / HtMa	young	2	2	3.72441
320	HtMa / HtMa	young	3	2	3.92929
320	HtMa / HtMa	young	4	2	3.96041
320	HtMa / HtMa	young	5	2	3.83142
320	HtMa / HtMa	young	6	2	4.00803
326	HtMa / HtMa	young	1	1	3.71747
326	HtMa / HtMa	young	2	1	3.55872
326	HtMa / HtMa	young	3	1	3.32226
326	HtMa / HtMa	young	4	1	3.30033
326	HtMa / HtMa	young	5	1	3.66974
326	HtMa / HtMa	young	6	1	3.61011
326	HtMa / HtMa	young	1	2	2.71021
326	HtMa / HtMa	young	2	2	3.15457
326	HtMa / HtMa	young	3	2	3.03033
326	HtMa / HtMa	young	4	2	2.95858
326	HtMa / HtMa	young	5	2	2.907
326	HtMa / HtMa	young	6	2	2.86124
343	HtMa / HtMi	young	1	1	3.69687
343	HtMa / HtMi	young	2	1	3.68325
343	HtMa / HtMi	young	3	1	3.51495
343	HtMa / HtMi	young	4	1	3.61011
343	HtMa / HtMi	young	5	1	3.62319
343	HtMa / HtMi	young	6	1	3.52113
343	HtMa / HtMi	young	1	2	3.04415
343	HtMa / HtMi	young	2	2	2.94985
343	HtMa / HtMi	young	3	2	3.03951
343	HtMa / HtMi	young	4	2	3.19489
343	HtMa / HtMi	young	5	2	3.00758
343	HtMa / HtMi	young	6	2	3.02118
348	HtMa / HtMi	young	1	1	3.74532
348	HtMa / HtMi	young	2	1	3.69687
348	HtMa / HtMi	young	3	1	3.52735
348	HtMa / HtMi	young	4	1	3.96825
348	HtMa / HtMi	young	5	1	3.74532
348	HtMa / HtMi	young	6	1	3.12527
348	HtMa / HtMi	young	1	2	2.8777
348	HtMa / HtMi	young	2	2	3.56507
348	HtMa / HtMi	young	3	2	3.3557
348	HtMa / HtMi	young	4	2	3.24689
348	HtMa / HtMi	young	5	2	2.91971
348	HtMa / HtMi	young	6	2	3.10571
373	HtMa / HtMa	young	1	1	3.25747
373	HtMa / HtMa	young	2	1	4.04042
373	HtMa / HtMa	young	3	1	3.86106
373	HtMa / HtMa	young	4	1	4.18417
373	HtMa / HtMa	young	5	1	3.90625
373	HtMa / HtMa	young	6	1	4.11523
373	HtMa / HtMa	young	1	2	3.07692
373	HtMa / HtMa	young	2	2	3.19489
373	HtMa / HtMa	young	3	2	3.36135
373	HtMa / HtMa	young	4	2	3.50877
373	HtMa / HtMa	young	5	2	3.30047
373	HtMa / HtMa	young	6	2	3.63636
397	HtMa / HtMa	young	1	1	4.33842
397	HtMa / HtMa	young	2	1	4.3011
397	HtMa / HtMa	young	3	1	4.19289
397	HtMa / HtMa	young	4	1	4.329
397	HtMa / HtMa	young	5	1	4.20168
397	HtMa / HtMa	young	6	1	4.13223
397	HtMa / HtMa	young	1	2	3.5461
397	HtMa / HtMa	young	2	2	3.36135
397	HtMa / HtMa	young	3	2	3.62319
397	HtMa / HtMa	young	4	2	3.4965
397	HtMa / HtMa	young	5	2	3.80234
397	HtMa / HtMa	young	6	2	3.52113
412	HtMa / HtMa	young	1	1	4.2735
412	HtMa / HtMa	young	2	1	4.25532
412	HtMa / HtMa	young	3	1	4.3011
412	HtMa / HtMa	young	4	1	4.09836
412	HtMa / HtMa	young	5	1	3.96825
412	HtMa / HtMa	young	6	1	4.04858
412	HtMa / HtMa	young	1	2	3.64964
412	HtMa / HtMa	young	2	2	3.50264
412	HtMa / HtMa	young	3	2	3.67647
412	HtMa / HtMa	young	4	2	3.53983
412	HtMa / HtMa	young	5	2	3.44243
412	HtMa / HtMa	young	6	2	3.28947
426	HtMa / HtMi	young	1	1	4.08163
426	HtMa / HtMi	young	2	1	4.14938
426	HtMa / HtMi	young	3	1	4.36681
426	HtMa / HtMi	young	4	1	4.2554
426	HtMa / HtMi	young	5	1	4.34783
426	HtMa / HtMi	young	6	1	4.44444
426	HtMa / HtMi	young	1	2	3.92157
426	HtMa / HtMi	young	2	2	3.58423
426	HtMa / HtMi	young	3	2	3.83147
426	HtMa / HtMi	young	4	2	4.03226
426	HtMa / HtMi	young	5	2	4.21948
426	HtMa / HtMi	young	6	2	4.20168
435	HtMa / HtMa	young	1	1	3.71059
435	HtMa / HtMa	young	2	1	3.83142
435	HtMa / HtMa	young	3	1	3.0303
435	HtMa / HtMa	young	4	1	3.52735
435	HtMa / HtMa	young	5	1	3.38983
435	HtMa / HtMa	young	6	1	3.53357
435	HtMa / HtMa	young	1	2	3.63641
435	HtMa / HtMa	young	2	2	3.39567
435	HtMa / HtMa	young	3	2	3.67647
435	HtMa / HtMa	young	4	2	3.1746
435	HtMa / HtMa	young	5	2	2.98507
435	HtMa / HtMa	young	6	2	3.10559
455	HtMa / HtMa	young	1	1	4.42478
455	HtMa / HtMa	young	2	1	4.61896
455	HtMa / HtMa	young	3	1	4.21948
455	HtMa / HtMa	young	4	1	4.42487
455	HtMa / HtMa	young	5	1	4.4843
455	HtMa / HtMa	young	6	1	4.35732
455	HtMa / HtMa	young	1	2	3.73134
455	HtMa / HtMa	young	2	2	3.78073
455	HtMa / HtMa	young	3	2	4.00803
455	HtMa / HtMa	young	4	2	3.83142
455	HtMa / HtMa	young	5	2	3.89105
455	HtMa / HtMa	young	6	2	4.10679
462	HtMa / HtMa	young	1	1	3.90625
462	HtMa / HtMa	young	2	1	3.84615
462	HtMa / HtMa	young	3	1	3.61011
462	HtMa / HtMa	young	4	1	3.98413
462	HtMa / HtMa	young	5	1	3.86849
462	HtMa / HtMa	young	6	1	3.69004
462	HtMa / HtMa	young	1	2	2.90281
462	HtMa / HtMa	young	2	2	3.28408
462	HtMa / HtMa	young	3	2	3.15457
462	HtMa / HtMa	young	4	2	3.25733
462	HtMa / HtMa	young	5	2	2.70636
462	HtMa / HtMa	young	6	2	3.23625
464	HtMa / HtMa	young	1	1	4.27358
464	HtMa / HtMa	young	2	1	4.29192
464	HtMa / HtMa	young	3	1	4.4743
464	HtMa / HtMa	young	4	1	4.25532
464	HtMa / HtMa	young	5	1	4.05681
464	HtMa / HtMa	young	6	1	3.89111
464	HtMa / HtMa	young	1	2	3.41297
464	HtMa / HtMa	young	2	2	3.62319
464	HtMa / HtMa	young	3	2	3.44832
464	HtMa / HtMa	young	4	2	3.35009
464	HtMa / HtMa	young	5	2	3.38999
464	HtMa / HtMa	young	6	2	3.44235
490	HtMa / HtMa	young	1	1	3.64964
490	HtMa / HtMa	young	2	1	3.73134
490	HtMa / HtMa	young	3	1	3.73134
490	HtMa / HtMa	young	4	1	3.52152
490	HtMa / HtMa	young	5	1	3.58423
490	HtMa / HtMa	young	6	1	4.06504
490	HtMa / HtMa	young	1	2	3.42502
490	HtMa / HtMa	young	2	2	3.81679
490	HtMa / HtMa	young	3	2	3.5461
490	HtMa / HtMa	young	4	2	3.4965
490	HtMa / HtMa	young	5	2	4.1841
490	HtMa / HtMa	young	6	2	3.82444
495	HtMa / HtMa	young	1	1	3.78788
495	HtMa / HtMa	young	2	1	4.03232
495	HtMa / HtMa	young	3	1	4.29185
495	HtMa / HtMa	young	4	1	4.12373
495	HtMa / HtMa	young	5	1	4.34783
495	HtMa / HtMa	young	6	1	4.1323
495	HtMa / HtMa	young	1	2	3.0581
495	HtMa / HtMa	young	2	2	3.49655
495	HtMa / HtMa	young	3	2	3.22584
495	HtMa / HtMa	young	4	2	3.4426
495	HtMa / HtMa	young	5	2	3.24675
495	HtMa / HtMa	young	6	2	3.0912
507	HtMa / HtMa	young	1	1	3.32226
507	HtMa / HtMa	young	2	1	3.30033
507	HtMa / HtMa	young	3	1	3.02115
507	HtMa / HtMa	young	4	1	2.849
507	HtMa / HtMa	young	5	1	2.90708
507	HtMa / HtMa	young	6	1	3.06748
507	HtMa / HtMa	young	1	2	3.003
507	HtMa / HtMa	young	2	2	2.58068
507	HtMa / HtMa	young	3	2	2.52525
507	HtMa / HtMa	young	4	2	2.53165
507	HtMa / HtMa	young	5	2	2.55428
507	HtMa / HtMa	young	6	2	2.8169
604	HtMa / HtMa	young	1	1	3.03954
604	HtMa / HtMa	young	2	1	3.41297
604	HtMa / HtMa	young	3	1	3.43643
604	HtMa / HtMa	young	4	1	2.71739
604	HtMa / HtMa	young	5	1	3.14961
604	HtMa / HtMa	young	6	1	3.21543
604	HtMa / HtMa	young	1	2	2.90698
604	HtMa / HtMa	young	2	2	3.02115
604	HtMa / HtMa	young	3	2	2.73224
604	HtMa / HtMa	young	4	2	2.5641
604	HtMa / HtMa	young	5	2	2.53807
604	HtMa / HtMa	young	6	2	3.14465
607	HtMa / HtMa	young	1	1	3.12019
607	HtMa / HtMa	young	2	1	3.49041
607	HtMa / HtMa	young	3	1	3.22581
607	HtMa / HtMa	young	4	1	3.14968
607	HtMa / HtMa	young	5	1	3.30033
607	HtMa / HtMa	young	6	1	3.30033
607	HtMa / HtMa	young	1	2	2.92398
607	HtMa / HtMa	young	2	2	2.72856
607	HtMa / HtMa	young	3	2	3.003
607	HtMa / HtMa	young	4	2	2.96736
607	HtMa / HtMa	young	5	2	2.94985
607	HtMa / HtMa	young	6	2	3.47222
608	HtMa / HtMi	young	1	1	3.48432
608	HtMa / HtMi	young	2	1	3.37269
608	HtMa / HtMi	young	3	1	3.60362
608	HtMa / HtMi	young	4	1	3.68335
608	HtMa / HtMi	young	5	1	3.5213
608	HtMa / HtMi	young	6	1	3.62987
608	HtMa / HtMi	young	1	2	2.849
608	HtMa / HtMi	young	2	2	2.88194
608	HtMa / HtMi	young	3	2	2.77393
608	HtMa / HtMi	young	4	2	2.75875
608	HtMa / HtMi	young	5	2	2.43902
608	HtMa / HtMi	young	6	2	2.75108
609	HtMa / HtMa	young	1	1	3.861
609	HtMa / HtMa	young	2	1	3.93701
609	HtMa / HtMa	young	3	1	3.80228
609	HtMa / HtMa	young	4	1	4.09836
609	HtMa / HtMa	young	5	1	3.65632
609	HtMa / HtMa	young	6	1	3.77358
609	HtMa / HtMa	young	1	2	3.16459
609	HtMa / HtMa	young	2	2	3.31129
609	HtMa / HtMa	young	3	2	3.3557
609	HtMa / HtMa	young	4	2	3.32787
609	HtMa / HtMa	young	5	2	3.26797
609	HtMa / HtMa	young	6	2	3.98406
610	HtMa / HtMa	young	1	1	3.98406
610	HtMa / HtMa	young	2	1	3.75945
610	HtMa / HtMa	young	3	1	4.14938
610	HtMa / HtMa	young	4	1	3.86849
610	HtMa / HtMa	young	5	1	3.98406
610	HtMa / HtMa	young	6	1	3.86106
610	HtMa / HtMa	young	1	2	3.42466
610	HtMa / HtMa	young	2	2	3.4726
610	HtMa / HtMa	young	3	2	3.22581
610	HtMa / HtMa	young	4	2	3.26797
610	HtMa / HtMa	young	5	2	3.38418
610	HtMa / HtMa	young	6	2	3.61011
611	HtMa / HtMa	young	1	1	3.37838
611	HtMa / HtMa	young	2	1	3.367
611	HtMa / HtMa	young	3	1	3.26797
611	HtMa / HtMa	young	4	1	3.28947
611	HtMa / HtMa	young	5	1	3.68325
611	HtMa / HtMa	young	6	1	3.367
611	HtMa / HtMa	young	1	2	3.0166
611	HtMa / HtMa	young	2	2	3.1746
611	HtMa / HtMa	young	3	2	3.18471
611	HtMa / HtMa	young	4	2	3.27869
611	HtMa / HtMa	young	5	2	3.13008
611	HtMa / HtMa	young	6	2	3.1746
612	HtMa / HtMa	young	1	1	3.7037
612	HtMa / HtMa	young	2	1	3.56507
612	HtMa / HtMa	young	3	1	3.19019
612	HtMa / HtMa	young	4	1	3.43643
612	HtMa / HtMa	young	5	1	3.59712
612	HtMa / HtMa	young	6	1	3.5461
612	HtMa / HtMa	young	1	2	3.0581
612	HtMa / HtMa	young	2	2	2.89855
612	HtMa / HtMa	young	3	2	2.75484
612	HtMa / HtMa	young	4	2	2.82088
612	HtMa / HtMa	young	5	2	3.43643
612	HtMa / HtMa	young	6	2	3.19489
613	HtMa / HtMi	young	1	1	3.643
613	HtMa / HtMi	young	2	1	3.83879
613	HtMa / HtMi	young	3	1	4.02416
613	HtMa / HtMi	young	4	1	4.01613
613	HtMa / HtMi	young	5	1	4.00803
613	HtMa / HtMi	young	6	1	3.86849
613	HtMa / HtMi	young	1	2	3.22581
613	HtMa / HtMi	young	2	2	3.44828
613	HtMa / HtMi	young	3	2	3.43643
613	HtMa / HtMi	young	4	2	3.61011
613	HtMa / HtMi	young	5	2	3.46021
613	HtMa / HtMi	young	6	2	3.32226
614	HtMi / HtMi	young	1	1	3.35017
614	HtMi / HtMi	young	2	1	3.3841
614	HtMi / HtMi	young	3	1	3.51495
614	HtMi / HtMi	young	4	1	3.58423
614	HtMi / HtMi	young	5	1	3.35009
614	HtMi / HtMi	young	6	1	3.367
614	HtMi / HtMi	young	1	2	3.22581
614	HtMi / HtMi	young	2	2	3.50877
614	HtMi / HtMi	young	3	2	3.27869
614	HtMi / HtMi	young	4	2	3.37838
614	HtMi / HtMi	young	5	2	3.3956
614	HtMi / HtMi	young	6	2	3.44828
616	HtMa / HtMi	young	1	1	3.66974
616	HtMa / HtMi	young	2	1	3.72441
616	HtMa / HtMi	young	3	1	3.4965
616	HtMa / HtMi	young	4	1	3.663
616	HtMa / HtMi	young	5	1	3.37838
616	HtMa / HtMi	young	6	1	3.71059
616	HtMa / HtMi	young	1	2	2.90698
616	HtMa / HtMi	young	2	2	3.0303
616	HtMa / HtMi	young	3	2	3.3956
616	HtMa / HtMi	young	4	2	2.82886
616	HtMa / HtMi	young	5	2	2.76626
616	HtMa / HtMi	young	6	2	3.05344
619	HtMa / HtMi	young	1	1	3.51504
619	HtMa / HtMi	young	2	1	3.59712
619	HtMa / HtMi	young	3	1	3.27869
619	HtMa / HtMi	young	4	1	3.27333
619	HtMa / HtMi	young	5	1	3.31126
619	HtMa / HtMi	young	6	1	3.29497
619	HtMa / HtMi	young	1	2	3.02115
619	HtMa / HtMi	young	2	2	2.91545
619	HtMa / HtMi	young	3	2	2.68817
619	HtMa / HtMi	young	4	2	2.89017
619	HtMa / HtMi	young	5	2	2.82486
619	HtMa / HtMi	young	6	2	2.68817
621	HtMa / HtMi	young	1	1	3.65632
621	HtMa / HtMi	young	2	1	3.7594
621	HtMa / HtMi	young	3	1	3.57143
621	HtMa / HtMi	young	4	1	3.81679
621	HtMa / HtMi	young	5	1	3.73134
621	HtMa / HtMi	young	6	1	3.7037
621	HtMa / HtMi	young	1	2	3.30579
621	HtMa / HtMi	young	2	2	3.5461
621	HtMa / HtMi	young	3	2	3.7037
621	HtMa / HtMi	young	4	2	3.33333
621	HtMa / HtMi	young	5	2	3.30033
621	HtMa / HtMi	young	6	2	3.59712
622	HtMa / HtMi	young	1	1	3.63636
622	HtMa / HtMi	young	2	1	3.57143
622	HtMa / HtMi	young	3	1	3.83879
622	HtMa / HtMi	young	4	1	3.73134
622	HtMa / HtMi	young	5	1	3.78788
622	HtMa / HtMi	young	6	1	3.77358
622	HtMa / HtMi	young	1	2	3.18471
622	HtMa / HtMi	young	2	2	3.54628
622	HtMa / HtMi	young	3	2	3.3278
622	HtMa / HtMi	young	4	2	2.89017
622	HtMa / HtMi	young	5	2	3.28408
622	HtMa / HtMi	young	6	2	3.43647
623	HtMi / HtMi	young	1	1	3.21543
623	HtMi / HtMi	young	2	1	3.50264
623	HtMi / HtMi	young	3	1	3.23103
623	HtMi / HtMi	young	4	1	3.27883
623	HtMi / HtMi	young	5	1	3.07704
623	HtMi / HtMi	young	6	1	3.0581
623	HtMi / HtMi	young	1	2	2.34774
623	HtMi / HtMi	young	2	2	2.57069
623	HtMi / HtMi	young	3	2	2.51889
623	HtMi / HtMi	young	4	2	2.7933
623	HtMi / HtMi	young	5	2	2.51282
623	HtMi / HtMi	young	6	2	2.71005
624	HtMa / HtMi	young	1	1	3.28408
624	HtMa / HtMi	young	2	1	3.49041
624	HtMa / HtMi	young	3	1	3.38983
624	HtMa / HtMi	young	4	1	3.46621
624	HtMa / HtMi	young	5	1	3.59068
624	HtMa / HtMi	young	6	1	3.367
624	HtMa / HtMi	young	1	2	2.89451
624	HtMa / HtMi	young	2	2	3.12503
624	HtMa / HtMi	young	3	2	3.20001
624	HtMa / HtMi	young	4	2	3.1348
624	HtMa / HtMi	young	5	2	3.09598
624	HtMa / HtMi	young	6	2	3.14469
625	HtMa / HtMi	young	1	1	2.9412
625	HtMa / HtMi	young	2	1	2.90698
625	HtMa / HtMi	young	4	1	2.57404
625	HtMa / HtMi	young	5	1	2.86128
625	HtMa / HtMi	young	6	1	2.55102
625	HtMa / HtMi	young	1	2	2.33645
625	HtMa / HtMi	young	2	2	2.83286
625	HtMa / HtMi	young	3	2	2.55754
625	HtMa / HtMi	young	4	2	2.55104
625	HtMa / HtMi	young	5	2	2.41841
625	HtMa / HtMi	young	6	2	2.84091
626	HtMa / HtMa	young	1	1	4.04858
626	HtMa / HtMa	young	2	1	4.1408
626	HtMa / HtMa	young	3	1	4.21941
626	HtMa / HtMa	young	4	1	4.25532
626	HtMa / HtMa	young	5	1	4.33842
626	HtMa / HtMa	young	6	1	4.04858
626	HtMa / HtMa	young	1	2	3.48436
626	HtMa / HtMa	young	2	2	3.367
626	HtMa / HtMa	young	3	2	3.28947
626	HtMa / HtMa	young	4	2	3.30033
626	HtMa / HtMa	young	5	2	3.40136
626	HtMa / HtMa	young	6	2	3.61665
627	HtMa / HtMa	young	1	1	3.18471
627	HtMa / HtMa	young	2	1	3.11043
627	HtMa / HtMa	young	3	1	2.92398
627	HtMa / HtMa	young	4	1	2.92398
627	HtMa / HtMa	young	5	1	2.62467
627	HtMa / HtMa	young	6	1	2.63852
627	HtMa / HtMa	young	1	2	2.45714
627	HtMa / HtMa	young	2	2	2.63852
627	HtMa / HtMa	young	3	2	2.60767
627	HtMa / HtMa	young	4	2	2.5415
627	HtMa / HtMa	young	5	2	2.49377
627	HtMa / HtMa	young	6	2	2.47832
628	HtMa / HtMi	young	1	1	3.59712
628	HtMa / HtMi	young	2	1	3.61665
628	HtMa / HtMi	young	3	1	3.51495
628	HtMa / HtMi	young	4	1	3.65632
628	HtMa / HtMi	young	5	1	3.7037
628	HtMa / HtMi	young	6	1	3.59712
628	HtMa / HtMi	young	1	2	3.41297
628	HtMa / HtMi	young	2	2	3.16456
628	HtMa / HtMi	young	3	2	3.16459
628	HtMa / HtMi	young	4	2	2.85724
628	HtMa / HtMi	young	5	2	2.88606
628	HtMa / HtMi	young	6	2	2.98507
629	HtMa / HtMa	young	1	1	3.48432
629	HtMa / HtMa	young	2	1	3.55241
629	HtMa / HtMa	young	3	1	3.5461
629	HtMa / HtMa	young	4	1	3.5461
629	HtMa / HtMa	young	5	1	3.67647
629	HtMa / HtMa	young	6	1	3.57783
629	HtMa / HtMa	young	1	2	3.38983
629	HtMa / HtMa	young	2	2	3.16456
629	HtMa / HtMa	young	3	2	2.98507
629	HtMa / HtMa	young	4	2	3.30037
629	HtMa / HtMa	young	5	2	3.23625
629	HtMa / HtMa	young	6	2	3.20513
630	HtMa / HtMi	young	1	1	3.16459
630	HtMa / HtMi	young	2	1	3.14961
630	HtMa / HtMi	young	3	1	3.17966
630	HtMa / HtMi	young	4	1	3.06285
630	HtMa / HtMi	young	5	1	3.04878
630	HtMa / HtMi	young	6	1	2.849
630	HtMa / HtMi	young	1	2	2.72852
630	HtMa / HtMi	young	2	2	2.71005
630	HtMa / HtMi	young	3	2	2.82486
630	HtMa / HtMi	young	4	2	2.76243
630	HtMa / HtMi	young	5	2	2.87356
630	HtMa / HtMi	young	6	2	2.78552
631	HtMa / HtMa	young	1	1	3.03491
631	HtMa / HtMa	young	2	1	3.32226
631	HtMa / HtMa	young	3	1	3.26265
631	HtMa / HtMa	young	4	1	3.2949
631	HtMa / HtMa	young	5	1	3.43643
631	HtMa / HtMa	young	6	1	3.55872
631	HtMa / HtMa	young	1	2	2.57401
631	HtMa / HtMa	young	2	2	2.89441
631	HtMa / HtMa	young	3	2	2.91545
631	HtMa / HtMa	young	4	2	3.02115
631	HtMa / HtMa	young	5	2	2.71003
631	HtMa / HtMa	young	6	2	3.16456
632	HtMa / HtMa	young	1	1	3.19489
632	HtMa / HtMa	young	2	1	2.96739
632	HtMa / HtMa	young	3	1	2.91545
632	HtMa / HtMa	young	4	1	3.11526
632	HtMa / HtMa	young	5	1	3.1348
632	HtMa / HtMa	young	6	1	2.907
632	HtMa / HtMa	young	1	2	2.5446
632	HtMa / HtMa	young	2	2	2.5254
632	HtMa / HtMa	young	3	2	2.52525
632	HtMa / HtMa	young	4	2	2.56412
632	HtMa / HtMa	young	5	2	2.87356
632	HtMa / HtMa	young	6	2	3.01205
633	HtMa / HtMa	young	1	1	3.643
633	HtMa / HtMa	young	2	1	3.14465
633	HtMa / HtMa	young	3	1	3.31129
633	HtMa / HtMa	young	4	1	3.71059
633	HtMa / HtMa	young	5	1	3.44235
633	HtMa / HtMa	young	6	1	3.33333
633	HtMa / HtMa	young	1	2	2.81295
633	HtMa / HtMa	young	2	2	2.83286
633	HtMa / HtMa	young	3	2	2.62469
633	HtMa / HtMa	young	4	2	2.55754
633	HtMa / HtMa	young	5	2	2.61097
633	HtMa / HtMa	young	6	2	2.81692
646	HtMa / HtMa	young	1	1	3.23628
646	HtMa / HtMa	young	2	1	3.40136
646	HtMa / HtMa	young	3	1	3.40136
646	HtMa / HtMa	young	5	1	3.4014
646	HtMa / HtMa	young	6	1	3.34448
646	HtMa / HtMa	young	1	2	3.08167
646	HtMa / HtMa	young	2	2	3.20513
646	HtMa / HtMa	young	3	2	3.25733
646	HtMa / HtMa	young	5	2	3.04878
646	HtMa / HtMa	young	6	2	2.89855
649	HtMa / HtMa	young	1	1	3.3223
649	HtMa / HtMa	young	2	1	3.57161
649	HtMa / HtMa	young	3	1	3.41881
649	HtMa / HtMa	young	5	1	3.60362
649	HtMa / HtMa	young	6	1	3.64968
649	HtMa / HtMa	young	1	2	3.43643
649	HtMa / HtMa	young	2	2	3.1746
649	HtMa / HtMa	young	3	2	3.21543
649	HtMa / HtMa	young	5	2	3.48432
649	HtMa / HtMa	young	6	2	3.40136
650	HtMa / HtMa	young	1	1	3.44828
650	HtMa / HtMa	young	2	1	3.56507
650	HtMa / HtMa	young	3	1	3.5461
650	HtMa / HtMa	young	5	1	3.22581
650	HtMa / HtMa	young	6	1	3.4965
650	HtMa / HtMa	young	1	2	3.31126
650	HtMa / HtMa	young	2	2	3.33333
650	HtMa / HtMa	young	3	2	3.41297
650	HtMa / HtMa	young	5	2	3.17966
650	HtMa / HtMa	young	6	2	3.17966
651	HtMa / HtMi	young	1	1	3.98406
651	HtMa / HtMi	young	2	1	4
651	HtMa / HtMi	young	3	1	3.96825
651	HtMa / HtMi	young	5	1	3.94479
651	HtMa / HtMi	young	6	1	4.02416
651	HtMa / HtMi	young	1	2	3.93701
651	HtMa / HtMi	young	2	2	3.96041
651	HtMa / HtMi	young	3	2	3.98406
651	HtMa / HtMi	young	5	2	3.81679
651	HtMa / HtMi	young	6	2	3.97616
652	HtMa / HtMa	young	1	1	3.53357
652	HtMa / HtMa	young	2	1	3.74532
652	HtMa / HtMa	young	3	1	3.90625
652	HtMa / HtMa	young	5	1	3.71059
652	HtMa / HtMa	young	6	1	3.33333
652	HtMa / HtMa	young	1	2	3.18471
652	HtMa / HtMa	young	2	2	3.33333
652	HtMa / HtMa	young	3	2	3.11043
652	HtMa / HtMa	young	5	2	2.7933
652	HtMa / HtMa	young	6	2	2.8169
653	HtMa / HtMa	young	1	1	2.89441
653	HtMa / HtMa	young	2	1	2.87356
653	HtMa / HtMa	young	3	1	2.75104
653	HtMa / HtMa	young	5	1	2.62124
653	HtMa / HtMa	young	6	1	2.68098
653	HtMa / HtMa	young	1	2	2.73973
653	HtMa / HtMa	young	2	2	2.94557
653	HtMa / HtMa	young	3	2	2.51256
653	HtMa / HtMa	young	5	2	2.70636
653	HtMa / HtMa	young	6	2	2.82092
654	HtMa / HtMa	young	1	1	3.27869
654	HtMa / HtMa	young	2	1	3.50877
654	HtMa / HtMa	young	3	1	3.663
654	HtMa / HtMa	young	5	1	3.81679
654	HtMa / HtMa	young	6	1	3.30033
654	HtMa / HtMa	young	1	2	2.99851
654	HtMa / HtMa	young	2	2	2.82891
654	HtMa / HtMa	young	3	2	3.07255
654	HtMa / HtMa	young	5	2	3.0303
654	HtMa / HtMa	young	6	2	2.83286
657	HtMa / HtMa	young	1	1	3.37838
657	HtMa / HtMa	young	2	1	3.41881
657	HtMa / HtMa	young	3	1	3.27872
657	HtMa / HtMa	young	5	1	3.30579
657	HtMa / HtMa	young	6	1	3.47222
657	HtMa / HtMa	young	1	2	3.06285
657	HtMa / HtMa	young	2	2	3.15457
657	HtMa / HtMa	young	3	2	2.99401
657	HtMa / HtMa	young	5	2	3.0581
657	HtMa / HtMa	young	6	2	3.11526
658	HtMa / HtMi	young	1	1	3.53983
658	HtMa / HtMi	young	2	1	3.57783
658	HtMa / HtMi	young	3	1	3.62319
658	HtMa / HtMi	young	5	1	3.61011
658	HtMa / HtMi	young	6	1	3.46021
658	HtMa / HtMi	young	1	2	3.1348
658	HtMa / HtMi	young	2	2	3.50877
658	HtMa / HtMi	young	3	2	3.43643
658	HtMa / HtMi	young	5	2	3.25736
658	HtMa / HtMi	young	6	2	3.47222
660	HtMa / HtMa	young	1	1	3.64964
660	HtMa / HtMa	young	2	1	3.83142
660	HtMa / HtMa	young	3	1	3.84615
660	HtMa / HtMa	young	5	1	3.80228
660	HtMa / HtMa	young	6	1	3.68335
660	HtMa / HtMa	young	1	2	3.30033
660	HtMa / HtMa	young	2	2	3.40136
660	HtMa / HtMa	young	3	2	3.28947
660	HtMa / HtMa	young	5	2	3.1348
660	HtMa / HtMa	young	6	2	3.31126
661	HtMa / HtMi	young	1	1	3.28408
661	HtMa / HtMi	young	2	1	3.14465
661	HtMa / HtMi	young	3	1	3.47222
661	HtMa / HtMi	young	5	1	3.38983
661	HtMa / HtMi	young	6	1	3.28408
661	HtMa / HtMi	young	1	2	2.82486
661	HtMa / HtMi	young	2	2	3.15457
661	HtMa / HtMi	young	3	2	3.06748
661	HtMa / HtMi	young	5	2	3.06751
661	HtMa / HtMi	young	6	2	2.99401
662	HtMa / HtMi	young	1	1	3.27333
662	HtMa / HtMi	young	2	1	3.69004
662	HtMa / HtMi	young	3	1	3.42466
662	HtMa / HtMi	young	5	1	3.60362
662	HtMa / HtMi	young	6	1	3.50877
662	HtMa / HtMi	young	1	2	2.7933
662	HtMa / HtMi	young	2	2	3.16456
662	HtMa / HtMi	young	3	2	3.16456
662	HtMa / HtMi	young	5	2	3.17966
662	HtMa / HtMi	young	6	2	3.43054
664	HtMa / HtMa	young	1	1	3.08642
664	HtMa / HtMa	young	2	1	3.53357
664	HtMa / HtMa	young	3	1	3.41297
664	HtMa / HtMa	young	5	1	3.26801
664	HtMa / HtMa	young	6	1	3.37838
664	HtMa / HtMa	young	1	2	3.0581
664	HtMa / HtMa	young	2	2	3.01205
664	HtMa / HtMa	young	3	2	2.89855
664	HtMa / HtMa	young	5	2	2.87356
664	HtMa / HtMa	young	6	2	3.06279
666	HtMa / HtMa	young	1	1	3.09609
666	HtMa / HtMa	young	2	1	3.34448
666	HtMa / HtMa	young	3	1	3.03951
666	HtMa / HtMa	young	5	1	3.0722
666	HtMa / HtMa	young	6	1	3.27333
666	HtMa / HtMa	young	1	2	2.55102
666	HtMa / HtMa	young	2	2	2.7778
666	HtMa / HtMa	young	3	2	2.99851
666	HtMa / HtMa	young	5	2	2.60417
666	HtMa / HtMa	young	6	2	2.7933
667	HtMa / HtMa	young	1	1	3.61665
667	HtMa / HtMa	young	2	1	4.09836
667	HtMa / HtMa	young	3	1	3.861
667	HtMa / HtMa	young	5	1	3.47226
667	HtMa / HtMa	young	6	1	3.52113
667	HtMa / HtMa	young	1	2	3.08645
667	HtMa / HtMa	young	2	2	3.33333
667	HtMa / HtMa	young	3	2	3.03951
667	HtMa / HtMa	young	5	2	2.9851
667	HtMa / HtMa	young	6	2	3.01205
668	HtMa / HtMa	young	1	1	3.31126
668	HtMa / HtMa	young	2	1	3.36135
668	HtMa / HtMa	young	3	1	3.30033
668	HtMa / HtMa	young	5	1	3.26797
668	HtMa / HtMa	young	6	1	3.22581
668	HtMa / HtMa	young	1	2	2.91548
668	HtMa / HtMa	young	2	2	2.91126
668	HtMa / HtMa	young	3	2	2.96736
668	HtMa / HtMa	young	5	2	2.99401
668	HtMa / HtMa	young	6	2	3.02115
669	HtMi / HtMi	young	1	1	3.20513
669	HtMi / HtMi	young	2	1	3.3956
669	HtMi / HtMi	young	3	1	3.18471
669	HtMi / HtMi	young	5	1	3.44832
669	HtMi / HtMi	young	6	1	3.3278
669	HtMi / HtMi	young	1	2	2.69179
669	HtMi / HtMi	young	2	2	3.26797
669	HtMi / HtMi	young	3	2	2.88601
669	HtMi / HtMi	young	5	2	3.08642
669	HtMi / HtMi	young	6	2	3.20001
670	HtMa / HtMa	young	1	1	2.94985
670	HtMa / HtMa	young	2	1	3.25733
670	HtMa / HtMa	young	3	1	3.22581
670	HtMa / HtMa	young	5	1	3.19489
670	HtMa / HtMa	young	6	1	2.98507
670	HtMa / HtMa	young	1	2	2.92398
670	HtMa / HtMa	young	2	2	3.00753
670	HtMa / HtMa	young	3	2	3.01205
670	HtMa / HtMa	young	5	2	2.80899
670	HtMa / HtMa	young	6	2	2.82891
673	HtMa / HtMa	young	1	1	3.64968
673	HtMa / HtMa	young	2	1	3.84615
673	HtMa / HtMa	young	3	1	3.80228
673	HtMa / HtMa	young	5	1	3.58423
673	HtMa / HtMa	young	6	1	3.4247
673	HtMa / HtMa	young	1	2	3.37838
673	HtMa / HtMa	young	2	2	3.37838
673	HtMa / HtMa	young	3	2	3.5461
673	HtMa / HtMa	young	5	2	3.367
673	HtMa / HtMa	young	6	2	3.2415
674	HtMa / HtMi	young	1	1	3.53357
674	HtMa / HtMi	young	2	1	3.55872
674	HtMa / HtMi	young	3	1	3.44828
674	HtMa / HtMi	young	5	1	3.50882
674	HtMa / HtMi	young	6	1	3.44828
674	HtMa / HtMi	young	1	2	3.23625
674	HtMa / HtMi	young	2	2	3.40136
674	HtMa / HtMi	young	3	2	3.11539
674	HtMa / HtMi	young	5	2	3.32241
674	HtMa / HtMi	young	6	2	3.31126

## Sheet: LapseFreq
AQP4_haplotype	AQP4_haplotype	session_clocktime	day	lapseFreq
2	HtMa / HtMa	1	1	0
2	HtMa / HtMa	2	1	0
2	HtMa / HtMa	3	1	0
2	HtMa / HtMa	4	1	0
2	HtMa / HtMa	5	1	0
2	HtMa / HtMa	6	1	0
2	HtMa / HtMa	1	2	3
2	HtMa / HtMa	2	2	1.0101
2	HtMa / HtMa	3	2	5.05051
2	HtMa / HtMa	4	2	3
2	HtMa / HtMa	5	2	5
2	HtMa / HtMa	6	2	0
3	HtMa / HtMa	1	1	4
3	HtMa / HtMa	2	1	1
3	HtMa / HtMa	3	1	5
3	HtMa / HtMa	4	1	7
3	HtMa / HtMa	5	1	3
3	HtMa / HtMa	6	1	2
3	HtMa / HtMa	1	2	55.5556
3	HtMa / HtMa	2	2	15
3	HtMa / HtMa	3	2	21
3	HtMa / HtMa	5	2	5
3	HtMa / HtMa	6	2	3
4	HtMa / HtMi	1	1	0
4	HtMa / HtMi	2	1	2
4	HtMa / HtMi	3	1	1
4	HtMa / HtMi	4	1	1
4	HtMa / HtMi	5	1	1
4	HtMa / HtMi	6	1	3
4	HtMa / HtMi	1	2	2
4	HtMa / HtMi	2	2	3.0303
4	HtMa / HtMi	3	2	5
4	HtMa / HtMi	5	2	1
4	HtMa / HtMi	6	2	2
6	HtMa / HtMa	1	1	2
6	HtMa / HtMa	2	1	1
6	HtMa / HtMa	3	1	0
6	HtMa / HtMa	4	1	1
6	HtMa / HtMa	5	1	1
6	HtMa / HtMa	6	1	0
6	HtMa / HtMa	1	2	36
6	HtMa / HtMa	2	2	27
6	HtMa / HtMa	3	2	1
6	HtMa / HtMa	4	2	3
6	HtMa / HtMa	5	2	8
6	HtMa / HtMa	6	2	10
7	HtMa / HtMa	1	1	3.06122
7	HtMa / HtMa	2	1	0
7	HtMa / HtMa	3	1	0
7	HtMa / HtMa	4	1	0
7	HtMa / HtMa	5	1	1
7	HtMa / HtMa	6	1	0
7	HtMa / HtMa	1	2	16
7	HtMa / HtMa	2	2	12
7	HtMa / HtMa	3	2	13.2653
7	HtMa / HtMa	5	2	1
7	HtMa / HtMa	6	2	2
8	HtMa / HtMa	1	1	0
8	HtMa / HtMa	2	1	0
8	HtMa / HtMa	3	1	2.0202
8	HtMa / HtMa	4	1	4.0404
8	HtMa / HtMa	5	1	1
8	HtMa / HtMa	6	1	5
8	HtMa / HtMa	1	2	12
8	HtMa / HtMa	2	2	18
8	HtMa / HtMa	3	2	22
8	HtMa / HtMa	5	2	6
8	HtMa / HtMa	6	2	18
9	HtMa / HtMa	1	1	0
9	HtMa / HtMa	2	1	0
9	HtMa / HtMa	3	1	1
9	HtMa / HtMa	4	1	0
9	HtMa / HtMa	5	1	0
9	HtMa / HtMa	6	1	0
9	HtMa / HtMa	1	2	2
9	HtMa / HtMa	2	2	4
9	HtMa / HtMa	3	2	3
9	HtMa / HtMa	5	2	1
9	HtMa / HtMa	6	2	2
10	HtMa / HtMi	1	1	7
10	HtMa / HtMi	2	1	4
10	HtMa / HtMi	3	1	5
10	HtMa / HtMi	4	1	6
10	HtMa / HtMi	5	1	2
10	HtMa / HtMi	6	1	2
10	HtMa / HtMi	1	2	5
10	HtMa / HtMi	2	2	2
10	HtMa / HtMi	3	2	5
10	HtMa / HtMi	5	2	0
10	HtMa / HtMi	6	2	2
11	HtMa / HtMa	1	1	0
11	HtMa / HtMa	2	1	2
11	HtMa / HtMa	3	1	0
11	HtMa / HtMa	4	1	1.0101
11	HtMa / HtMa	5	1	1.0101
11	HtMa / HtMa	6	1	0
11	HtMa / HtMa	1	2	0
11	HtMa / HtMa	2	2	0
11	HtMa / HtMa	3	2	0
11	HtMa / HtMa	6	2	0
13	HtMa / HtMa	1	1	0
13	HtMa / HtMa	2	1	1
13	HtMa / HtMa	3	1	2
13	HtMa / HtMa	4	1	0
13	HtMa / HtMa	5	1	0
13	HtMa / HtMa	6	1	0
13	HtMa / HtMa	1	2	7
13	HtMa / HtMa	2	2	4
13	HtMa / HtMa	3	2	0
13	HtMa / HtMa	6	2	0
14	HtMa / HtMa	1	1	0
14	HtMa / HtMa	2	1	1
14	HtMa / HtMa	3	1	0
14	HtMa / HtMa	4	1	0
14	HtMa / HtMa	5	1	0
14	HtMa / HtMa	6	1	1.0101
14	HtMa / HtMa	1	2	5
14	HtMa / HtMa	2	2	1
14	HtMa / HtMa	3	2	3
14	HtMa / HtMa	6	2	2
15	HtMa / HtMi	1	1	0
15	HtMa / HtMi	2	1	0
15	HtMa / HtMi	3	1	0
15	HtMa / HtMi	4	1	0
15	HtMa / HtMi	5	1	1
15	HtMa / HtMi	6	1	1
15	HtMa / HtMi	1	2	8.08081
15	HtMa / HtMi	2	2	3
15	HtMa / HtMi	3	2	1.02041
15	HtMa / HtMi	6	2	0
16	HtMa / HtMi	1	1	1
16	HtMa / HtMi	2	1	1
16	HtMa / HtMi	3	1	2
16	HtMa / HtMi	4	1	2
16	HtMa / HtMi	5	1	1
16	HtMa / HtMi	6	1	0
16	HtMa / HtMi	1	2	9
16	HtMa / HtMi	2	2	7
16	HtMa / HtMi	3	2	3
16	HtMa / HtMi	6	2	2.0202
17	HtMa / HtMa	1	1	0
18	HtMa / HtMa	1	1	0
18	HtMa / HtMa	2	1	1
18	HtMa / HtMa	3	1	1
18	HtMa / HtMa	4	1	1
18	HtMa / HtMa	5	1	0
18	HtMa / HtMa	6	1	0
18	HtMa / HtMa	1	2	3
18	HtMa / HtMa	2	2	1
18	HtMa / HtMa	3	2	1
18	HtMa / HtMa	6	2	0
19	HtMa / HtMi	1	1	0
19	HtMa / HtMi	2	1	0
19	HtMa / HtMi	3	1	0
19	HtMa / HtMi	4	1	2.0202
19	HtMa / HtMi	5	1	0
19	HtMa / HtMi	6	1	2
19	HtMa / HtMi	1	2	19
19	HtMa / HtMi	2	2	24
19	HtMa / HtMi	3	2	27.551
19	HtMa / HtMi	6	2	16.1616
20	HtMa / HtMi	1	1	0
20	HtMa / HtMi	2	1	0
20	HtMa / HtMi	3	1	0
20	HtMa / HtMi	4	1	0
20	HtMa / HtMi	5	1	0
20	HtMa / HtMi	6	1	1
20	HtMa / HtMi	1	2	2
20	HtMa / HtMi	2	2	2
20	HtMa / HtMi	3	2	0
20	HtMa / HtMi	6	2	4.0404
21	HtMa / HtMi	1	1	0
21	HtMa / HtMi	2	1	0
21	HtMa / HtMi	3	1	0
21	HtMa / HtMi	4	1	0
21	HtMa / HtMi	5	1	0
21	HtMa / HtMi	6	1	1.0101
21	HtMa / HtMi	1	2	0
21	HtMa / HtMi	2	2	1
21	HtMa / HtMi	3	2	1
21	HtMa / HtMi	6	2	0
22	HtMa / HtMi	1	1	0
22	HtMa / HtMi	2	1	1
22	HtMa / HtMi	3	1	1.0101
22	HtMa / HtMi	4	1	0
22	HtMa / HtMi	5	1	0
22	HtMa / HtMi	6	1	0
22	HtMa / HtMi	1	2	5
22	HtMa / HtMi	2	2	7
22	HtMa / HtMi	3	2	6
22	HtMa / HtMi	6	2	1
23	HtMa / HtMi	1	1	0
23	HtMa / HtMi	2	1	0
23	HtMa / HtMi	3	1	0
23	HtMa / HtMi	4	1	0
23	HtMa / HtMi	5	1	1
23	HtMa / HtMi	6	1	1
23	HtMa / HtMi	1	2	3
23	HtMa / HtMi	2	2	3
23	HtMa / HtMi	3	2	5
23	HtMa / HtMi	6	2	1
24	HtMa / HtMi	1	1	0
24	HtMa / HtMi	2	1	0
24	HtMa / HtMi	3	1	2
24	HtMa / HtMi	4	1	6
24	HtMa / HtMi	5	1	0
24	HtMa / HtMi	6	1	2
24	HtMa / HtMi	1	2	24
24	HtMa / HtMi	2	2	3
24	HtMa / HtMi	3	2	11.1111
24	HtMa / HtMi	6	2	2
25	HtMa / HtMi	1	1	0
25	HtMa / HtMi	2	1	0
25	HtMa / HtMi	3	1	0
25	HtMa / HtMi	4	1	0
25	HtMa / HtMi	5	1	0
25	HtMa / HtMi	6	1	0
25	HtMa / HtMi	1	2	2.0202
25	HtMa / HtMi	2	2	2
25	HtMa / HtMi	3	2	0
25	HtMa / HtMi	6	2	2
26	HtMa / HtMa	1	1	0
26	HtMa / HtMa	2	1	5
26	HtMa / HtMa	3	1	8.16327
26	HtMa / HtMa	4	1	3.0303
26	HtMa / HtMa	5	1	0
26	HtMa / HtMa	6	1	0
26	HtMa / HtMa	1	2	10
26	HtMa / HtMa	2	2	14
26	HtMa / HtMa	3	2	6
26	HtMa / HtMa	6	2	3.0303
27	HtMa / HtMi	1	1	2
27	HtMa / HtMi	2	1	1
27	HtMa / HtMi	3	1	0
27	HtMa / HtMi	4	1	0
27	HtMa / HtMi	5	1	0
27	HtMa / HtMi	6	1	1
27	HtMa / HtMi	1	2	3
27	HtMa / HtMi	2	2	5
27	HtMa / HtMi	3	2	6
27	HtMa / HtMi	6	2	3
90	HtMa / HtMi	1	1	2
90	HtMa / HtMi	2	1	2
90	HtMa / HtMi	3	1	3
90	HtMa / HtMi	4	1	0
90	HtMa / HtMi	5	1	2
90	HtMa / HtMi	6	1	2.0202
90	HtMa / HtMi	1	2	12
90	HtMa / HtMi	2	2	1
90	HtMa / HtMi	3	2	11
90	HtMa / HtMi	4	2	4.0404
90	HtMa / HtMi	5	2	9
90	HtMa / HtMi	6	2	2
92	HtMi / HtMi	1	1	0
92	HtMi / HtMi	2	1	1
92	HtMi / HtMi	3	1	0
92	HtMi / HtMi	4	1	0
92	HtMi / HtMi	5	1	0
92	HtMi / HtMi	6	1	0
92	HtMi / HtMi	1	2	0
92	HtMi / HtMi	2	2	1
92	HtMi / HtMi	3	2	0
92	HtMi / HtMi	4	2	0
92	HtMi / HtMi	5	2	0
92	HtMi / HtMi	6	2	1
94	HtMa / HtMi	1	1	0
94	HtMa / HtMi	2	1	3
94	HtMa / HtMi	3	1	0
94	HtMa / HtMi	4	1	1
94	HtMa / HtMi	5	1	0
94	HtMa / HtMi	6	1	1
94	HtMa / HtMi	1	2	4
94	HtMa / HtMi	2	2	7
94	HtMa / HtMi	3	2	18.1818
94	HtMa / HtMi	4	2	2
94	HtMa / HtMi	5	2	2
94	HtMa / HtMi	6	2	6
97	HtMa / HtMa	1	1	0
97	HtMa / HtMa	2	1	0
97	HtMa / HtMa	3	1	0
97	HtMa / HtMa	4	1	0
97	HtMa / HtMa	5	1	0
97	HtMa / HtMa	6	1	0
97	HtMa / HtMa	1	2	7
97	HtMa / HtMa	2	2	15.1515
97	HtMa / HtMa	3	2	19.3878
97	HtMa / HtMa	4	2	13
97	HtMa / HtMa	5	2	1
97	HtMa / HtMa	6	2	0
99	HtMa / HtMa	1	1	0
99	HtMa / HtMa	2	1	0
99	HtMa / HtMa	3	1	0
99	HtMa / HtMa	4	1	0
99	HtMa / HtMa	5	1	0
99	HtMa / HtMa	6	1	0
99	HtMa / HtMa	1	2	0
99	HtMa / HtMa	2	2	0
99	HtMa / HtMa	3	2	1
99	HtMa / HtMa	4	2	0
99	HtMa / HtMa	5	2	2
99	HtMa / HtMa	6	2	1
101	HtMi / HtMi	1	1	1
101	HtMi / HtMi	2	1	0
101	HtMi / HtMi	3	1	0
101	HtMi / HtMi	4	1	0
101	HtMi / HtMi	5	1	0
101	HtMi / HtMi	6	1	0
101	HtMi / HtMi	1	2	12
101	HtMi / HtMi	2	2	1
101	HtMi / HtMi	3	2	0
101	HtMi / HtMi	4	2	2
101	HtMi / HtMi	5	2	0
101	HtMi / HtMi	6	2	0
108	HtMa / HtMi	1	1	0
108	HtMa / HtMi	2	1	0
108	HtMa / HtMi	3	1	0
108	HtMa / HtMi	4	1	0
108	HtMa / HtMi	5	1	0
108	HtMa / HtMi	6	1	1.0101
108	HtMa / HtMi	1	2	2
108	HtMa / HtMi	2	2	1
108	HtMa / HtMi	3	2	2.04082
108	HtMa / HtMi	4	2	2.04082
108	HtMa / HtMi	5	2	1.0101
108	HtMa / HtMi	6	2	0
115	HtMa / HtMa	1	1	2
115	HtMa / HtMa	2	1	1
115	HtMa / HtMa	3	1	0
115	HtMa / HtMa	4	1	3
115	HtMa / HtMa	5	1	6
115	HtMa / HtMa	6	1	3
115	HtMa / HtMa	1	2	1
115	HtMa / HtMa	2	2	1
115	HtMa / HtMa	3	2	0
115	HtMa / HtMa	4	2	7.14286
115	HtMa / HtMa	5	2	6.06061
115	HtMa / HtMa	6	2	5
119	HtMa / HtMa	1	1	0
119	HtMa / HtMa	2	1	0
119	HtMa / HtMa	3	1	0
119	HtMa / HtMa	4	1	0
119	HtMa / HtMa	5	1	0
119	HtMa / HtMa	6	1	0
119	HtMa / HtMa	1	2	0
119	HtMa / HtMa	2	2	0
119	HtMa / HtMa	3	2	0
119	HtMa / HtMa	4	2	0
119	HtMa / HtMa	5	2	0
119	HtMa / HtMa	6	2	0
129	HtMa / HtMa	1	1	0
129	HtMa / HtMa	2	1	0
129	HtMa / HtMa	3	1	0
129	HtMa / HtMa	4	1	0
129	HtMa / HtMa	5	1	0
129	HtMa / HtMa	6	1	0
129	HtMa / HtMa	1	2	0
129	HtMa / HtMa	2	2	0
129	HtMa / HtMa	3	2	0
129	HtMa / HtMa	4	2	0
129	HtMa / HtMa	5	2	0
129	HtMa / HtMa	6	2	0
131	HtMa / HtMa	1	1	2
131	HtMa / HtMa	2	1	2
131	HtMa / HtMa	3	1	2
131	HtMa / HtMa	4	1	3
131	HtMa / HtMa	5	1	4
131	HtMa / HtMa	6	1	3
131	HtMa / HtMa	1	2	32
131	HtMa / HtMa	2	2	33
131	HtMa / HtMa	3	2	16
131	HtMa / HtMa	4	2	14
131	HtMa / HtMa	5	2	27
131	HtMa / HtMa	6	2	12
132	HtMa / HtMa	1	1	0
132	HtMa / HtMa	2	1	1
132	HtMa / HtMa	3	1	13
132	HtMa / HtMa	4	1	22.2222
132	HtMa / HtMa	5	1	2
132	HtMa / HtMa	6	1	3
132	HtMa / HtMa	1	2	35
132	HtMa / HtMa	2	2	28
132	HtMa / HtMa	3	2	26
132	HtMa / HtMa	4	2	22
132	HtMa / HtMa	5	2	20
132	HtMa / HtMa	6	2	39.3939
134	HtMa / HtMa	1	1	0
134	HtMa / HtMa	2	1	0
134	HtMa / HtMa	3	1	0
134	HtMa / HtMa	4	1	0
134	HtMa / HtMa	5	1	0
134	HtMa / HtMa	6	1	0
134	HtMa / HtMa	1	2	10
134	HtMa / HtMa	2	2	14
134	HtMa / HtMa	3	2	31
134	HtMa / HtMa	4	2	5
134	HtMa / HtMa	5	2	5
134	HtMa / HtMa	6	2	3
136	HtMa / HtMi	1	1	4
136	HtMa / HtMi	2	1	2
136	HtMa / HtMi	3	1	6.12245
136	HtMa / HtMi	4	1	6.06061
136	HtMa / HtMi	5	1	4.0404
136	HtMa / HtMi	6	1	3.06122
136	HtMa / HtMi	1	2	40
136	HtMa / HtMi	2	2	28
136	HtMa / HtMi	3	2	57
136	HtMa / HtMi	4	2	37
136	HtMa / HtMi	5	2	23.2323
136	HtMa / HtMi	6	2	26.2626
149	HtMa / HtMi	1	1	0
149	HtMa / HtMi	2	1	1
149	HtMa / HtMi	3	1	0
149	HtMa / HtMi	4	1	2
149	HtMa / HtMi	5	1	1
149	HtMa / HtMi	6	1	2
149	HtMa / HtMi	1	2	23
149	HtMa / HtMi	2	2	3
149	HtMa / HtMi	3	2	14
149	HtMa / HtMi	4	2	10
149	HtMa / HtMi	5	2	20
149	HtMa / HtMi	6	2	6
153	HtMa / HtMi	1	1	0
153	HtMa / HtMi	2	1	0
153	HtMa / HtMi	3	1	1
153	HtMa / HtMi	4	1	1.0101
153	HtMa / HtMi	5	1	1.0101
153	HtMa / HtMi	6	1	0
153	HtMa / HtMi	3	2	9
153	HtMa / HtMi	4	2	9.09091
153	HtMa / HtMi	5	2	3.0303
153	HtMa / HtMi	6	2	6
160	HtMa / HtMa	1	1	0
160	HtMa / HtMa	2	1	0
160	HtMa / HtMa	3	1	2
160	HtMa / HtMa	4	1	1.0101
160	HtMa / HtMa	5	1	2.04082
160	HtMa / HtMa	6	1	0
160	HtMa / HtMa	1	2	1
160	HtMa / HtMa	2	2	2.06186
160	HtMa / HtMa	3	2	0
160	HtMa / HtMa	4	2	0
160	HtMa / HtMa	5	2	0
160	HtMa / HtMa	6	2	3
162	HtMa / HtMi	1	1	6
162	HtMa / HtMi	2	1	2
162	HtMa / HtMi	3	1	2
162	HtMa / HtMi	4	1	2
162	HtMa / HtMi	5	1	4
162	HtMa / HtMi	6	1	3
162	HtMa / HtMi	1	2	9
162	HtMa / HtMi	2	2	10.101
162	HtMa / HtMi	3	2	7
162	HtMa / HtMi	4	2	19
162	HtMa / HtMi	5	2	30
162	HtMa / HtMi	6	2	9
170	HtMi / HtMi	1	1	0
170	HtMi / HtMi	2	1	0
170	HtMi / HtMi	3	1	0
170	HtMi / HtMi	4	1	1
170	HtMi / HtMi	5	1	2
170	HtMi / HtMi	6	1	2
170	HtMi / HtMi	1	2	3
170	HtMi / HtMi	2	2	4
170	HtMi / HtMi	3	2	3.0303
170	HtMi / HtMi	4	2	5
170	HtMi / HtMi	5	2	4
170	HtMi / HtMi	6	2	0
305	HtMa / HtMi	1	1	0
305	HtMa / HtMi	2	1	0
305	HtMa / HtMi	3	1	0
305	HtMa / HtMi	4	1	0
305	HtMa / HtMi	5	1	0
305	HtMa / HtMi	6	1	0
305	HtMa / HtMi	1	2	1
305	HtMa / HtMi	2	2	0
305	HtMa / HtMi	3	2	1
305	HtMa / HtMi	4	2	0
305	HtMa / HtMi	5	2	0
305	HtMa / HtMi	6	2	0
310	HtMa / HtMa	1	1	1
310	HtMa / HtMa	2	1	2
310	HtMa / HtMa	3	1	1
310	HtMa / HtMa	4	1	2
310	HtMa / HtMa	5	1	1
310	HtMa / HtMa	6	1	0
310	HtMa / HtMa	1	2	2
310	HtMa / HtMa	2	2	2
310	HtMa / HtMa	3	2	5
310	HtMa / HtMa	4	2	13
310	HtMa / HtMa	5	2	1
310	HtMa / HtMa	6	2	3
317	HtMa / HtMa	1	1	0
317	HtMa / HtMa	2	1	0
317	HtMa / HtMa	3	1	0
317	HtMa / HtMa	4	1	1
317	HtMa / HtMa	5	1	1
317	HtMa / HtMa	6	1	0
317	HtMa / HtMa	1	2	3
317	HtMa / HtMa	2	2	9
317	HtMa / HtMa	3	2	3
317	HtMa / HtMa	6	2	1
320	HtMa / HtMa	1	1	0
320	HtMa / HtMa	2	1	0
320	HtMa / HtMa	3	1	1
320	HtMa / HtMa	4	1	0
320	HtMa / HtMa	5	1	0
320	HtMa / HtMa	6	1	0
320	HtMa / HtMa	1	2	3
320	HtMa / HtMa	2	2	0
320	HtMa / HtMa	3	2	0
320	HtMa / HtMa	4	2	0
320	HtMa / HtMa	5	2	0
320	HtMa / HtMa	6	2	0
326	HtMa / HtMa	1	1	1
326	HtMa / HtMa	2	1	2
326	HtMa / HtMa	3	1	11
326	HtMa / HtMa	4	1	5
326	HtMa / HtMa	5	1	0
326	HtMa / HtMa	6	1	3
326	HtMa / HtMa	1	2	42
326	HtMa / HtMa	2	2	20
326	HtMa / HtMa	3	2	24
326	HtMa / HtMa	4	2	15
326	HtMa / HtMa	5	2	34
326	HtMa / HtMa	6	2	12
343	HtMa / HtMi	1	1	0
343	HtMa / HtMi	2	1	0
343	HtMa / HtMi	3	1	0
343	HtMa / HtMi	4	1	0
343	HtMa / HtMi	5	1	0
343	HtMa / HtMi	6	1	0
343	HtMa / HtMi	1	2	4
343	HtMa / HtMi	2	2	5
343	HtMa / HtMi	3	2	3
343	HtMa / HtMi	4	2	3
343	HtMa / HtMi	5	2	2
343	HtMa / HtMi	6	2	6
348	HtMa / HtMi	1	1	1
348	HtMa / HtMi	2	1	0
348	HtMa / HtMi	3	1	2
348	HtMa / HtMi	4	1	1
348	HtMa / HtMi	5	1	1
348	HtMa / HtMi	6	1	8
348	HtMa / HtMi	1	2	12
348	HtMa / HtMi	2	2	0
348	HtMa / HtMi	3	2	1
348	HtMa / HtMi	4	2	2
348	HtMa / HtMi	5	2	6
348	HtMa / HtMi	6	2	6
373	HtMa / HtMa	1	1	2
373	HtMa / HtMa	2	1	0
373	HtMa / HtMa	3	1	0
373	HtMa / HtMa	4	1	0
373	HtMa / HtMa	5	1	0
373	HtMa / HtMa	6	1	1
373	HtMa / HtMa	1	2	37
373	HtMa / HtMa	2	2	22
373	HtMa / HtMa	3	2	26
373	HtMa / HtMa	4	2	31
373	HtMa / HtMa	5	2	40
373	HtMa / HtMa	6	2	1
397	HtMa / HtMa	1	1	0
397	HtMa / HtMa	2	1	3.0303
397	HtMa / HtMa	3	1	0
397	HtMa / HtMa	4	1	0
397	HtMa / HtMa	5	1	1
397	HtMa / HtMa	6	1	0
397	HtMa / HtMa	1	2	2
397	HtMa / HtMa	2	2	10
397	HtMa / HtMa	3	2	0
397	HtMa / HtMa	4	2	5
397	HtMa / HtMa	5	2	4
397	HtMa / HtMa	6	2	6
412	HtMa / HtMa	1	1	0
412	HtMa / HtMa	2	1	0
412	HtMa / HtMa	3	1	0
412	HtMa / HtMa	4	1	0
412	HtMa / HtMa	5	1	0
412	HtMa / HtMa	6	1	0
412	HtMa / HtMa	1	2	3
412	HtMa / HtMa	2	2	2
412	HtMa / HtMa	3	2	1
412	HtMa / HtMa	4	2	0
412	HtMa / HtMa	5	2	8
412	HtMa / HtMa	6	2	11
426	HtMa / HtMi	1	1	0
426	HtMa / HtMi	2	1	0
426	HtMa / HtMi	3	1	2.0202
426	HtMa / HtMi	4	1	1.0101
426	HtMa / HtMi	5	1	2
426	HtMa / HtMi	6	1	1
426	HtMa / HtMi	1	2	1
426	HtMa / HtMi	2	2	9
426	HtMa / HtMi	3	2	2
426	HtMa / HtMi	4	2	11
426	HtMa / HtMi	5	2	5.05051
426	HtMa / HtMi	6	2	1.0101
435	HtMa / HtMa	1	1	4
435	HtMa / HtMa	2	1	7
435	HtMa / HtMa	3	1	7
435	HtMa / HtMa	4	1	0
435	HtMa / HtMa	5	1	7
435	HtMa / HtMa	6	1	1
435	HtMa / HtMa	1	2	6
435	HtMa / HtMa	2	2	12
435	HtMa / HtMa	3	2	3
435	HtMa / HtMa	4	2	13
435	HtMa / HtMa	5	2	39
435	HtMa / HtMa	6	2	15
455	HtMa / HtMa	1	1	0
455	HtMa / HtMa	2	1	0
455	HtMa / HtMa	3	1	0
455	HtMa / HtMa	4	1	0
455	HtMa / HtMa	5	1	0
455	HtMa / HtMa	6	1	0
455	HtMa / HtMa	1	2	1
455	HtMa / HtMa	2	2	2
455	HtMa / HtMa	3	2	0
455	HtMa / HtMa	4	2	1
455	HtMa / HtMa	5	2	1
455	HtMa / HtMa	6	2	0
462	HtMa / HtMa	1	1	1
462	HtMa / HtMa	2	1	0
462	HtMa / HtMa	3	1	1
462	HtMa / HtMa	4	1	2
462	HtMa / HtMa	5	1	0
462	HtMa / HtMa	6	1	3
462	HtMa / HtMa	1	2	11.1111
462	HtMa / HtMa	2	2	4
462	HtMa / HtMa	3	2	8
462	HtMa / HtMa	4	2	7
462	HtMa / HtMa	5	2	24
462	HtMa / HtMa	6	2	17
464	HtMa / HtMa	1	1	0
464	HtMa / HtMa	2	1	0
464	HtMa / HtMa	3	1	0
464	HtMa / HtMa	4	1	0
464	HtMa / HtMa	5	1	0
464	HtMa / HtMa	6	1	2
464	HtMa / HtMa	1	2	15
464	HtMa / HtMa	2	2	3
464	HtMa / HtMa	3	2	2
464	HtMa / HtMa	4	2	20
464	HtMa / HtMa	5	2	8
464	HtMa / HtMa	6	2	8
490	HtMa / HtMa	1	1	4
490	HtMa / HtMa	2	1	2
490	HtMa / HtMa	3	1	3
490	HtMa / HtMa	4	1	4
490	HtMa / HtMa	5	1	1
490	HtMa / HtMa	6	1	4.0404
490	HtMa / HtMa	1	2	8
490	HtMa / HtMa	2	2	2.0202
490	HtMa / HtMa	3	2	6
490	HtMa / HtMa	4	2	15
490	HtMa / HtMa	5	2	4
490	HtMa / HtMa	6	2	5.05051
495	HtMa / HtMa	1	1	0
495	HtMa / HtMa	2	1	0
495	HtMa / HtMa	3	1	0
495	HtMa / HtMa	4	1	1.0101
495	HtMa / HtMa	5	1	1
495	HtMa / HtMa	6	1	0
495	HtMa / HtMa	1	2	6
495	HtMa / HtMa	2	2	4
495	HtMa / HtMa	3	2	12
495	HtMa / HtMa	4	2	15.1515
495	HtMa / HtMa	5	2	5
495	HtMa / HtMa	6	2	4
507	HtMa / HtMa	1	1	1
507	HtMa / HtMa	2	1	5
507	HtMa / HtMa	3	1	7
507	HtMa / HtMa	4	1	16
507	HtMa / HtMa	5	1	6
507	HtMa / HtMa	6	1	7
507	HtMa / HtMa	1	2	35
507	HtMa / HtMa	2	2	60
507	HtMa / HtMa	3	2	51
507	HtMa / HtMa	4	2	67
507	HtMa / HtMa	5	2	56
507	HtMa / HtMa	6	2	20
604	HtMa / HtMa	1	1	2
604	HtMa / HtMa	2	1	0
604	HtMa / HtMa	3	1	2
604	HtMa / HtMa	4	1	5
604	HtMa / HtMa	5	1	4
604	HtMa / HtMa	6	1	1
604	HtMa / HtMa	1	2	6
604	HtMa / HtMa	2	2	9
604	HtMa / HtMa	3	2	17
604	HtMa / HtMa	4	2	23
604	HtMa / HtMa	5	2	36.3636
604	HtMa / HtMa	6	2	4
607	HtMa / HtMa	1	1	4
607	HtMa / HtMa	2	1	0
607	HtMa / HtMa	3	1	1
607	HtMa / HtMa	4	1	4
607	HtMa / HtMa	5	1	5
607	HtMa / HtMa	6	1	3
607	HtMa / HtMa	1	2	21
607	HtMa / HtMa	2	2	44
607	HtMa / HtMa	3	2	37
607	HtMa / HtMa	4	2	5
607	HtMa / HtMa	5	2	21
607	HtMa / HtMa	6	2	2.0202
608	HtMa / HtMi	1	1	1
608	HtMa / HtMi	2	1	2
608	HtMa / HtMi	3	1	2
608	HtMa / HtMi	4	1	0
608	HtMa / HtMi	5	1	2
608	HtMa / HtMi	6	1	8
608	HtMa / HtMi	1	2	13
608	HtMa / HtMi	2	2	38.2716
608	HtMa / HtMi	3	2	34
608	HtMa / HtMi	4	2	39.3939
608	HtMa / HtMi	5	2	52.5253
608	HtMa / HtMi	6	2	18
609	HtMa / HtMa	1	1	0
609	HtMa / HtMa	2	1	1
609	HtMa / HtMa	3	1	1
609	HtMa / HtMa	4	1	4
609	HtMa / HtMa	5	1	2
609	HtMa / HtMa	6	1	4
609	HtMa / HtMa	1	2	31.3131
609	HtMa / HtMa	2	2	32.6531
609	HtMa / HtMa	3	2	17
609	HtMa / HtMa	4	2	20
609	HtMa / HtMa	5	2	15
609	HtMa / HtMa	6	2	1
610	HtMa / HtMa	1	1	0
610	HtMa / HtMa	2	1	0
610	HtMa / HtMa	3	1	0
610	HtMa / HtMa	4	1	0
610	HtMa / HtMa	5	1	1
610	HtMa / HtMa	6	1	0
610	HtMa / HtMa	1	2	1
610	HtMa / HtMa	2	2	4
610	HtMa / HtMa	3	2	5
610	HtMa / HtMa	4	2	7
610	HtMa / HtMa	5	2	6
610	HtMa / HtMa	6	2	2
611	HtMa / HtMa	1	1	0
611	HtMa / HtMa	2	1	0
611	HtMa / HtMa	3	1	1
611	HtMa / HtMa	4	1	0
611	HtMa / HtMa	5	1	0
611	HtMa / HtMa	6	1	1
611	HtMa / HtMa	1	2	4
611	HtMa / HtMa	2	2	6
611	HtMa / HtMa	3	2	6.06061
611	HtMa / HtMa	4	2	6.06061
611	HtMa / HtMa	5	2	2
611	HtMa / HtMa	6	2	0
612	HtMa / HtMa	1	1	2
612	HtMa / HtMa	2	1	2
612	HtMa / HtMa	3	1	2
612	HtMa / HtMa	4	1	1
612	HtMa / HtMa	5	1	2.0202
612	HtMa / HtMa	6	1	1.0101
612	HtMa / HtMa	1	2	16.1616
612	HtMa / HtMa	2	2	11
612	HtMa / HtMa	3	2	15.4639
612	HtMa / HtMa	4	2	15.1515
612	HtMa / HtMa	5	2	1
612	HtMa / HtMa	6	2	1
613	HtMa / HtMi	1	1	0
613	HtMa / HtMi	2	1	0
613	HtMa / HtMi	3	1	0
613	HtMa / HtMi	4	1	0
613	HtMa / HtMi	5	1	0
613	HtMa / HtMi	6	1	0
613	HtMa / HtMi	1	2	5
613	HtMa / HtMi	2	2	2
613	HtMa / HtMi	3	2	3
613	HtMa / HtMi	4	2	3
613	HtMa / HtMi	5	2	6.06061
613	HtMa / HtMi	6	2	1
614	HtMi / HtMi	1	1	0
614	HtMi / HtMi	2	1	0
614	HtMi / HtMi	3	1	0
614	HtMi / HtMi	4	1	1
614	HtMi / HtMi	5	1	0
614	HtMi / HtMi	6	1	1
614	HtMi / HtMi	1	2	3
614	HtMi / HtMi	2	2	0
614	HtMi / HtMi	3	2	1
614	HtMi / HtMi	4	2	1
614	HtMi / HtMi	5	2	0
614	HtMi / HtMi	6	2	0
616	HtMa / HtMi	1	1	2
616	HtMa / HtMi	2	1	2
616	HtMa / HtMi	3	1	1
616	HtMa / HtMi	4	1	1
616	HtMa / HtMi	5	1	3
616	HtMa / HtMi	6	1	0
616	HtMa / HtMi	1	2	12
616	HtMa / HtMi	2	2	17
616	HtMa / HtMi	3	2	6
616	HtMa / HtMi	4	2	10
616	HtMa / HtMi	5	2	12
616	HtMa / HtMi	6	2	12
619	HtMa / HtMi	1	1	1.0101
619	HtMa / HtMi	2	1	1
619	HtMa / HtMi	3	1	5
619	HtMa / HtMi	4	1	0
619	HtMa / HtMi	5	1	5
619	HtMa / HtMi	6	1	3.0303
619	HtMa / HtMi	1	2	7
619	HtMa / HtMi	2	2	15
619	HtMa / HtMi	3	2	12.1212
619	HtMa / HtMi	4	2	21
619	HtMa / HtMi	5	2	9
619	HtMa / HtMi	6	2	15
621	HtMa / HtMi	1	1	0
621	HtMa / HtMi	2	1	0
621	HtMa / HtMi	3	1	1
621	HtMa / HtMi	4	1	0
621	HtMa / HtMi	5	1	0
621	HtMa / HtMi	6	1	1
621	HtMa / HtMi	1	2	1.0101
621	HtMa / HtMi	2	2	3
621	HtMa / HtMi	3	2	0
621	HtMa / HtMi	4	2	3
621	HtMa / HtMi	5	2	1
621	HtMa / HtMi	6	2	1
622	HtMa / HtMi	1	1	1
622	HtMa / HtMi	2	1	1
622	HtMa / HtMi	3	1	0
622	HtMa / HtMi	4	1	1
622	HtMa / HtMi	5	1	1
622	HtMa / HtMi	6	1	1
622	HtMa / HtMi	1	2	4
622	HtMa / HtMi	2	2	2
622	HtMa / HtMi	3	2	18
622	HtMa / HtMi	4	2	43
622	HtMa / HtMi	5	2	10
622	HtMa / HtMi	6	2	2
623	HtMi / HtMi	1	1	6
623	HtMi / HtMi	2	1	4
623	HtMi / HtMi	3	1	2
623	HtMi / HtMi	4	1	2
623	HtMi / HtMi	5	1	2
623	HtMi / HtMi	6	1	3
623	HtMi / HtMi	1	2	58.4906
623	HtMi / HtMi	2	2	46.1538
623	HtMi / HtMi	3	2	43.4211
623	HtMi / HtMi	4	2	23
623	HtMi / HtMi	5	2	45.4545
623	HtMi / HtMi	6	2	28
624	HtMa / HtMi	1	1	4
624	HtMa / HtMi	2	1	2
624	HtMa / HtMi	3	1	5
624	HtMa / HtMi	4	1	6
624	HtMa / HtMi	5	1	4
624	HtMa / HtMi	6	1	5
624	HtMa / HtMi	1	2	53.5354
624	HtMa / HtMi	2	2	50
624	HtMa / HtMi	3	2	40
624	HtMa / HtMi	4	2	53
624	HtMa / HtMi	5	2	57
624	HtMa / HtMi	6	2	38
625	HtMa / HtMi	1	1	12
625	HtMa / HtMi	2	1	9
625	HtMa / HtMi	4	1	31.3131
625	HtMa / HtMi	5	1	24
625	HtMa / HtMi	6	1	23
625	HtMa / HtMi	1	2	52.5253
625	HtMa / HtMi	2	2	20.6186
625	HtMa / HtMi	3	2	51
625	HtMa / HtMi	4	2	48
625	HtMa / HtMi	5	2	56
625	HtMa / HtMi	6	2	17
626	HtMa / HtMa	1	1	0
626	HtMa / HtMa	2	1	0
626	HtMa / HtMa	3	1	1.0101
626	HtMa / HtMa	4	1	1
626	HtMa / HtMa	5	1	4
626	HtMa / HtMa	6	1	5
626	HtMa / HtMa	1	2	4
626	HtMa / HtMa	2	2	20.202
626	HtMa / HtMa	3	2	20.202
626	HtMa / HtMa	4	2	15
626	HtMa / HtMa	5	2	7
626	HtMa / HtMa	6	2	2
627	HtMa / HtMa	1	1	0
627	HtMa / HtMa	2	1	2
627	HtMa / HtMa	3	1	11
627	HtMa / HtMa	4	1	7
627	HtMa / HtMa	5	1	11
627	HtMa / HtMa	6	1	13
627	HtMa / HtMa	1	2	19.1919
627	HtMa / HtMa	2	2	5
627	HtMa / HtMa	3	2	30.6122
627	HtMa / HtMa	4	2	34
627	HtMa / HtMa	5	2	17
627	HtMa / HtMa	6	2	21.2121
628	HtMa / HtMi	1	1	0
628	HtMa / HtMi	2	1	0
628	HtMa / HtMi	3	1	0
628	HtMa / HtMi	4	1	0
628	HtMa / HtMi	5	1	0
628	HtMa / HtMi	6	1	0
628	HtMa / HtMi	1	2	1
628	HtMa / HtMi	2	2	8
628	HtMa / HtMi	3	2	8
628	HtMa / HtMi	4	2	33.3333
628	HtMa / HtMi	5	2	36.7347
628	HtMa / HtMi	6	2	23
629	HtMa / HtMa	1	1	1
629	HtMa / HtMa	2	1	0
629	HtMa / HtMa	3	1	1
629	HtMa / HtMa	4	1	1
629	HtMa / HtMa	5	1	0
629	HtMa / HtMa	6	1	2
629	HtMa / HtMa	1	2	1
629	HtMa / HtMa	2	2	9
629	HtMa / HtMa	3	2	6
629	HtMa / HtMa	4	2	2
629	HtMa / HtMa	5	2	8
629	HtMa / HtMa	6	2	6.06061
630	HtMa / HtMi	1	1	4
630	HtMa / HtMi	2	1	10
630	HtMa / HtMi	3	1	2
630	HtMa / HtMi	4	1	10
630	HtMa / HtMi	5	1	5
630	HtMa / HtMi	6	1	13
630	HtMa / HtMi	1	2	16
630	HtMa / HtMi	2	2	22
630	HtMa / HtMi	3	2	21
630	HtMa / HtMi	4	2	21
630	HtMa / HtMi	5	2	4.0404
630	HtMa / HtMi	6	2	7
631	HtMa / HtMa	1	1	4
631	HtMa / HtMa	2	1	1
631	HtMa / HtMa	3	1	0
631	HtMa / HtMa	4	1	0
631	HtMa / HtMa	5	1	0
631	HtMa / HtMa	6	1	1
631	HtMa / HtMa	1	2	14
631	HtMa / HtMa	2	2	6
631	HtMa / HtMa	3	2	4
631	HtMa / HtMa	4	2	9
631	HtMa / HtMa	5	2	11
631	HtMa / HtMa	6	2	1
632	HtMa / HtMa	1	1	0
632	HtMa / HtMa	2	1	2
632	HtMa / HtMa	3	1	1
632	HtMa / HtMa	4	1	1
632	HtMa / HtMa	5	1	2
632	HtMa / HtMa	6	1	4
632	HtMa / HtMa	1	2	30
632	HtMa / HtMa	2	2	48
632	HtMa / HtMa	3	2	31
632	HtMa / HtMa	4	2	28
632	HtMa / HtMa	5	2	7
632	HtMa / HtMa	6	2	5
633	HtMa / HtMa	1	1	0
633	HtMa / HtMa	2	1	1
633	HtMa / HtMa	3	1	0
633	HtMa / HtMa	4	1	0
633	HtMa / HtMa	5	1	0
633	HtMa / HtMa	6	1	1
633	HtMa / HtMa	1	2	12
633	HtMa / HtMa	2	2	17
633	HtMa / HtMa	3	2	38
633	HtMa / HtMa	4	2	21
633	HtMa / HtMa	5	2	13
633	HtMa / HtMa	6	2	12
646	HtMa / HtMa	1	1	0
646	HtMa / HtMa	2	1	0
646	HtMa / HtMa	3	1	0
646	HtMa / HtMa	5	1	0
646	HtMa / HtMa	6	1	0
646	HtMa / HtMa	1	2	4
646	HtMa / HtMa	2	2	4
646	HtMa / HtMa	3	2	6
646	HtMa / HtMa	5	2	3
646	HtMa / HtMa	6	2	1
649	HtMa / HtMa	1	1	4
649	HtMa / HtMa	2	1	0
649	HtMa / HtMa	3	1	0
649	HtMa / HtMa	5	1	0
649	HtMa / HtMa	6	1	0
649	HtMa / HtMa	1	2	1
649	HtMa / HtMa	2	2	3
649	HtMa / HtMa	3	2	1
649	HtMa / HtMa	5	2	0
649	HtMa / HtMa	6	2	3
650	HtMa / HtMa	1	1	0
650	HtMa / HtMa	2	1	0
650	HtMa / HtMa	3	1	3
650	HtMa / HtMa	5	1	1
650	HtMa / HtMa	6	1	1
650	HtMa / HtMa	1	2	1
650	HtMa / HtMa	2	2	1
650	HtMa / HtMa	3	2	1
650	HtMa / HtMa	5	2	2
650	HtMa / HtMa	6	2	2
651	HtMa / HtMi	1	1	0
651	HtMa / HtMi	2	1	0
651	HtMa / HtMi	3	1	0
651	HtMa / HtMi	5	1	0
651	HtMa / HtMi	6	1	2
651	HtMa / HtMi	1	2	4.0404
651	HtMa / HtMi	2	2	2
651	HtMa / HtMi	3	2	0
651	HtMa / HtMi	5	2	2
651	HtMa / HtMi	6	2	4
652	HtMa / HtMa	1	1	0
652	HtMa / HtMa	2	1	1
652	HtMa / HtMa	3	1	0
652	HtMa / HtMa	5	1	0
652	HtMa / HtMa	6	1	2.0202
652	HtMa / HtMa	1	2	6
652	HtMa / HtMa	2	2	7
652	HtMa / HtMa	3	2	23.2323
652	HtMa / HtMa	5	2	39
652	HtMa / HtMa	6	2	33
653	HtMa / HtMa	1	1	0
653	HtMa / HtMa	2	1	5
653	HtMa / HtMa	3	1	8
653	HtMa / HtMa	5	1	10
653	HtMa / HtMa	6	1	4
653	HtMa / HtMa	1	2	22.2222
653	HtMa / HtMa	2	2	15.1515
653	HtMa / HtMa	3	2	41
653	HtMa / HtMa	5	2	17.1717
653	HtMa / HtMa	6	2	4
654	HtMa / HtMa	1	1	2
654	HtMa / HtMa	2	1	0
654	HtMa / HtMa	3	1	1
654	HtMa / HtMa	5	1	1
654	HtMa / HtMa	6	1	1
654	HtMa / HtMa	1	2	12
654	HtMa / HtMa	2	2	12
654	HtMa / HtMa	3	2	29.2929
654	HtMa / HtMa	5	2	1
654	HtMa / HtMa	6	2	14.1414
657	HtMa / HtMa	1	1	0
657	HtMa / HtMa	2	1	0
657	HtMa / HtMa	3	1	0
657	HtMa / HtMa	5	1	0
657	HtMa / HtMa	6	1	1
657	HtMa / HtMa	1	2	2
657	HtMa / HtMa	2	2	3
657	HtMa / HtMa	3	2	9
657	HtMa / HtMa	5	2	7
657	HtMa / HtMa	6	2	5
658	HtMa / HtMi	1	1	0
658	HtMa / HtMi	2	1	0
658	HtMa / HtMi	3	1	0
658	HtMa / HtMi	5	1	1.0101
658	HtMa / HtMi	6	1	2
658	HtMa / HtMi	1	2	1
658	HtMa / HtMi	2	2	0
658	HtMa / HtMi	3	2	3
658	HtMa / HtMi	5	2	2
658	HtMa / HtMi	6	2	2.0202
660	HtMa / HtMa	1	1	0
660	HtMa / HtMa	2	1	0
660	HtMa / HtMa	3	1	0
660	HtMa / HtMa	5	1	0
660	HtMa / HtMa	6	1	0
660	HtMa / HtMa	1	2	6.06061
660	HtMa / HtMa	2	2	3.0303
660	HtMa / HtMa	3	2	5
660	HtMa / HtMa	5	2	3
660	HtMa / HtMa	6	2	0
661	HtMa / HtMi	1	1	2
661	HtMa / HtMi	2	1	1
661	HtMa / HtMi	3	1	1
661	HtMa / HtMi	5	1	1
661	HtMa / HtMi	6	1	0
661	HtMa / HtMi	1	2	9
661	HtMa / HtMi	2	2	6
661	HtMa / HtMi	3	2	2.0202
661	HtMa / HtMi	5	2	4
661	HtMa / HtMi	6	2	2
662	HtMa / HtMi	1	1	3.0303
662	HtMa / HtMi	2	1	1.0101
662	HtMa / HtMi	3	1	1
662	HtMa / HtMi	5	1	0
662	HtMa / HtMi	6	1	0
662	HtMa / HtMi	1	2	10.101
662	HtMa / HtMi	2	2	11
662	HtMa / HtMi	3	2	9
662	HtMa / HtMi	5	2	4
662	HtMa / HtMi	6	2	4
664	HtMa / HtMa	1	1	1
664	HtMa / HtMa	2	1	1
664	HtMa / HtMa	3	1	0
664	HtMa / HtMa	5	1	2
664	HtMa / HtMa	6	1	4.0404
664	HtMa / HtMa	1	2	7
664	HtMa / HtMa	2	2	7
664	HtMa / HtMa	3	2	9
664	HtMa / HtMa	5	2	3
664	HtMa / HtMa	6	2	8
666	HtMa / HtMa	1	1	4
666	HtMa / HtMa	2	1	3
666	HtMa / HtMa	3	1	2
666	HtMa / HtMa	5	1	0
666	HtMa / HtMa	6	1	7.07071
666	HtMa / HtMa	1	2	40.404
666	HtMa / HtMa	2	2	51.5152
666	HtMa / HtMa	3	2	28
666	HtMa / HtMa	5	2	26.2626
666	HtMa / HtMa	6	2	11.1111
667	HtMa / HtMa	1	1	0
667	HtMa / HtMa	2	1	0
667	HtMa / HtMa	3	1	0
667	HtMa / HtMa	5	1	0
667	HtMa / HtMa	6	1	0
667	HtMa / HtMa	1	2	4
667	HtMa / HtMa	2	2	5
667	HtMa / HtMa	3	2	5
667	HtMa / HtMa	5	2	12
667	HtMa / HtMa	6	2	10
668	HtMa / HtMa	1	1	1
668	HtMa / HtMa	2	1	0
668	HtMa / HtMa	3	1	2.0202
668	HtMa / HtMa	5	1	0
668	HtMa / HtMa	6	1	0
668	HtMa / HtMa	1	2	4
668	HtMa / HtMa	2	2	16
668	HtMa / HtMa	3	2	13
668	HtMa / HtMa	5	2	1
668	HtMa / HtMa	6	2	7
669	HtMi / HtMi	1	1	1
669	HtMi / HtMi	2	1	0
669	HtMi / HtMi	3	1	4
669	HtMi / HtMi	5	1	2
669	HtMi / HtMi	6	1	2
669	HtMi / HtMi	1	2	21.6495
669	HtMi / HtMi	2	2	13
669	HtMi / HtMi	3	2	24.4898
669	HtMi / HtMi	5	2	17
669	HtMi / HtMi	6	2	3.0303
670	HtMa / HtMa	1	1	8
670	HtMa / HtMa	2	1	1
670	HtMa / HtMa	3	1	4
670	HtMa / HtMa	5	1	5
670	HtMa / HtMa	6	1	9
670	HtMa / HtMa	1	2	11
670	HtMa / HtMa	2	2	10
670	HtMa / HtMa	3	2	25
670	HtMa / HtMa	5	2	27
670	HtMa / HtMa	6	2	16
673	HtMa / HtMa	1	1	2
673	HtMa / HtMa	2	1	1
673	HtMa / HtMa	3	1	0
673	HtMa / HtMa	5	1	0
673	HtMa / HtMa	6	1	0
673	HtMa / HtMa	1	2	6
673	HtMa / HtMa	2	2	6
673	HtMa / HtMa	3	2	6
673	HtMa / HtMa	5	2	1
673	HtMa / HtMa	6	2	11.1111
674	HtMa / HtMi	1	1	1
674	HtMa / HtMi	2	1	0
674	HtMa / HtMi	3	1	1
674	HtMa / HtMi	5	1	0
674	HtMa / HtMi	6	1	0
674	HtMa / HtMi	1	2	13
674	HtMa / HtMi	2	2	5
674	HtMa / HtMi	3	2	34
674	HtMa / HtMi	5	2	2
674	HtMa / HtMi	6	2	2

## Sheet: SSS
Subject_ID	AQP4_haplotype	session_clocktime	day	SSS
2	HtMa / HtMa	1	1	6
2	HtMa / HtMa	2	1	2
2	HtMa / HtMa	3	1	3
2	HtMa / HtMa	4	1	3
2	HtMa / HtMa	5	1	2
2	HtMa / HtMa	6	1	2
2	HtMa / HtMa	1	2	7
2	HtMa / HtMa	2	2	7
2	HtMa / HtMa	3	2	6
2	HtMa / HtMa	4	2	6
2	HtMa / HtMa	5	2	6
2	HtMa / HtMa	6	2	6
3	HtMa / HtMa	1	1	2
3	HtMa / HtMa	2	1	2
3	HtMa / HtMa	3	1	3
3	HtMa / HtMa	4	1	2
3	HtMa / HtMa	5	1	3
3	HtMa / HtMa	6	1	3
3	HtMa / HtMa	1	2	7
3	HtMa / HtMa	2	2	4
3	HtMa / HtMa	3	2	4
3	HtMa / HtMa	4	2
3	HtMa / HtMa	5	2	3
3	HtMa / HtMa	6	2	4
4	HtMa / HtMi	1	1	4
4	HtMa / HtMi	2	1	2
4	HtMa / HtMi	3	1	1
4	HtMa / HtMi	4	1	2
4	HtMa / HtMi	5	1	2
4	HtMa / HtMi	6	1	4
4	HtMa / HtMi	1	2	5
4	HtMa / HtMi	2	2	6
4	HtMa / HtMi	3	2	7
4	HtMa / HtMi	4	2
4	HtMa / HtMi	5	2	3
4	HtMa / HtMi	6	2	4
6	HtMa / HtMa	1	1	5
6	HtMa / HtMa	2	1	2
6	HtMa / HtMa	3	1	2
6	HtMa / HtMa	4	1	3
6	HtMa / HtMa	5	1	3
6	HtMa / HtMa	6	1	3
6	HtMa / HtMa	1	2	7
6	HtMa / HtMa	2	2	7
6	HtMa / HtMa	3	2	6
6	HtMa / HtMa	4	2	5
6	HtMa / HtMa	5	2	5
6	HtMa / HtMa	6	2	6
7	HtMa / HtMa	1	1	2
7	HtMa / HtMa	2	1	2
7	HtMa / HtMa	3	1	1
7	HtMa / HtMa	4	1	1
7	HtMa / HtMa	5	1	2
7	HtMa / HtMa	6	1	3
7	HtMa / HtMa	1	2	5
7	HtMa / HtMa	2	2	3
7	HtMa / HtMa	3	2	4
7	HtMa / HtMa	4	2
7	HtMa / HtMa	5	2	2
7	HtMa / HtMa	6	2	2
8	HtMa / HtMa	1	1	1
8	HtMa / HtMa	2	1	2
8	HtMa / HtMa	3	1	1
8	HtMa / HtMa	4	1	1
8	HtMa / HtMa	5	1	2
8	HtMa / HtMa	6	1	3
8	HtMa / HtMa	1	2	5
8	HtMa / HtMa	2	2	5
8	HtMa / HtMa	3	2	5
8	HtMa / HtMa	4	2
8	HtMa / HtMa	5	2	4
8	HtMa / HtMa	6	2	6
9	HtMa / HtMa	1	1	2
9	HtMa / HtMa	2	1	2
9	HtMa / HtMa	3	1	2
9	HtMa / HtMa	4	1	4
9	HtMa / HtMa	5	1	3
9	HtMa / HtMa	6	1	3
9	HtMa / HtMa	1	2	7
9	HtMa / HtMa	2	2	6
9	HtMa / HtMa	3	2	6
9	HtMa / HtMa	4	2
9	HtMa / HtMa	5	2	5
9	HtMa / HtMa	6	2	6
10	HtMa / HtMi	1	1	2
10	HtMa / HtMi	2	1	2
10	HtMa / HtMi	3	1	2
10	HtMa / HtMi	4	1
10	HtMa / HtMi	5	1	3
10	HtMa / HtMi	6	1	4
10	HtMa / HtMi	1	2	7
10	HtMa / HtMi	2	2	7
10	HtMa / HtMi	3	2	6
10	HtMa / HtMi	4	2
10	HtMa / HtMi	5	2	5
10	HtMa / HtMi	6	2	5
11	HtMa / HtMa	1	1	2
11	HtMa / HtMa	2	1	2
11	HtMa / HtMa	3	1	2
11	HtMa / HtMa	4	1	2
11	HtMa / HtMa	5	1	3
11	HtMa / HtMa	6	1	3
11	HtMa / HtMa	1	2	4
11	HtMa / HtMa	2	2	4
11	HtMa / HtMa	3	2	4
11	HtMa / HtMa	4	2
11	HtMa / HtMa	5	2
11	HtMa / HtMa	6	2	3
12	HtMa / HtMa	1	1	3
12	HtMa / HtMa	2	1	2
12	HtMa / HtMa	3	1	3
12	HtMa / HtMa	4	1	3
12	HtMa / HtMa	5	1	3
12	HtMa / HtMa	6	1	3
12	HtMa / HtMa	1	2	6
12	HtMa / HtMa	2	2	4
12	HtMa / HtMa	3	2	4
12	HtMa / HtMa	4	2
12	HtMa / HtMa	5	2
12	HtMa / HtMa	6	2	6
13	HtMa / HtMa	1	1	2
13	HtMa / HtMa	2	1	3
13	HtMa / HtMa	3	1	2
13	HtMa / HtMa	4	1	3
13	HtMa / HtMa	5	1	3
13	HtMa / HtMa	6	1	3
13	HtMa / HtMa	1	2	5
13	HtMa / HtMa	2	2	4
13	HtMa / HtMa	3	2	4
13	HtMa / HtMa	4	2
13	HtMa / HtMa	5	2
13	HtMa / HtMa	6	2	3
14	HtMa / HtMa	1	1	1
14	HtMa / HtMa	2	1	1
14	HtMa / HtMa	3	1	3
14	HtMa / HtMa	4	1	1
14	HtMa / HtMa	5	1	1
14	HtMa / HtMa	6	1	2
14	HtMa / HtMa	1	2	5
14	HtMa / HtMa	2	2	3
14	HtMa / HtMa	3	2	4
14	HtMa / HtMa	4	2
14	HtMa / HtMa	5	2
14	HtMa / HtMa	6	2	3
15	HtMa / HtMi	1	1	4
15	HtMa / HtMi	2	1	3
15	HtMa / HtMi	3	1	3
15	HtMa / HtMi	4	1	2
15	HtMa / HtMi	5	1	3
15	HtMa / HtMi	6	1	3
15	HtMa / HtMi	1	2	6
15	HtMa / HtMi	2	2	5
15	HtMa / HtMi	3	2	5
15	HtMa / HtMi	4	2
15	HtMa / HtMi	5	2
15	HtMa / HtMi	6	2	6
16	HtMa / HtMi	1	1	3
16	HtMa / HtMi	2	1	2
16	HtMa / HtMi	3	1	3
16	HtMa / HtMi	4	1	2
16	HtMa / HtMi	5	1	3
16	HtMa / HtMi	6	1	4
16	HtMa / HtMi	1	2	5
16	HtMa / HtMi	2	2	5
16	HtMa / HtMi	3	2	4
16	HtMa / HtMi	4	2
16	HtMa / HtMi	5	2
16	HtMa / HtMi	6	2	4
17	HtMa / HtMa	1	1	2
17	HtMa / HtMa	2	1	1
17	HtMa / HtMa	3	1	1
17	HtMa / HtMa	4	1	1
17	HtMa / HtMa	5	1	1
17	HtMa / HtMa	6	1	2
17	HtMa / HtMa	1	2	5
17	HtMa / HtMa	2	2	4
17	HtMa / HtMa	3	2	3
17	HtMa / HtMa	4	2
17	HtMa / HtMa	5	2
17	HtMa / HtMa	6	2	3
18	HtMa / HtMa	1	1	3
18	HtMa / HtMa	2	1	2
18	HtMa / HtMa	3	1	2
18	HtMa / HtMa	4	1	3
18	HtMa / HtMa	5	1	3
18	HtMa / HtMa	6	1	4
18	HtMa / HtMa	1	2	5
18	HtMa / HtMa	2	2	3
18	HtMa / HtMa	3	2	4
18	HtMa / HtMa	4	2
18	HtMa / HtMa	5	2
18	HtMa / HtMa	6	2	5
19	HtMa / HtMi	1	1	3
19	HtMa / HtMi	2	1	2
19	HtMa / HtMi	3	1	2
19	HtMa / HtMi	4	1	2
19	HtMa / HtMi	5	1	2
19	HtMa / HtMi	6	1	2
19	HtMa / HtMi	1	2	3
19	HtMa / HtMi	2	2	4
19	HtMa / HtMi	3	2	4
19	HtMa / HtMi	4	2
19	HtMa / HtMi	5	2
19	HtMa / HtMi	6	2	5
20	HtMa / HtMi	1	1	3
20	HtMa / HtMi	2	1	2
20	HtMa / HtMi	3	1	2
20	HtMa / HtMi	4	1	2
20	HtMa / HtMi	5	1	2
20	HtMa / HtMi	6	1	4
20	HtMa / HtMi	1	2	4
20	HtMa / HtMi	2	2	4
20	HtMa / HtMi	3	2	4
20	HtMa / HtMi	4	2
20	HtMa / HtMi	5	2
20	HtMa / HtMi	6	2	5
21	HtMa / HtMi	1	1	3
21	HtMa / HtMi	2	1	2
21	HtMa / HtMi	3	1	3
21	HtMa / HtMi	4	1	3
21	HtMa / HtMi	5	1	3
21	HtMa / HtMi	6	1	3
21	HtMa / HtMi	1	2	4
21	HtMa / HtMi	2	2	4
21	HtMa / HtMi	3	2	5
21	HtMa / HtMi	4	2
21	HtMa / HtMi	5	2
21	HtMa / HtMi	6	2	4
22	HtMa / HtMi	1	1	3
22	HtMa / HtMi	2	1	1
22	HtMa / HtMi	3	1	3
22	HtMa / HtMi	4	1	2
22	HtMa / HtMi	5	1	2
22	HtMa / HtMi	6	1	2
22	HtMa / HtMi	1	2	6
22	HtMa / HtMi	2	2	3
22	HtMa / HtMi	3	2	4
22	HtMa / HtMi	4	2
22	HtMa / HtMi	5	2
22	HtMa / HtMi	6	2	5
23	HtMa / HtMi	1	1	3
23	HtMa / HtMi	2	1	2
23	HtMa / HtMi	3	1	2
23	HtMa / HtMi	4	1	3
23	HtMa / HtMi	5	1	3
23	HtMa / HtMi	6	1	3
23	HtMa / HtMi	1	2	5
23	HtMa / HtMi	2	2	4
23	HtMa / HtMi	3	2	5
23	HtMa / HtMi	4	2
23	HtMa / HtMi	5	2
23	HtMa / HtMi	6	2	5
24	HtMa / HtMi	1	1	3
24	HtMa / HtMi	2	1	3
24	HtMa / HtMi	3	1	4
24	HtMa / HtMi	4	1	4
24	HtMa / HtMi	5	1	3
24	HtMa / HtMi	6	1	4
24	HtMa / HtMi	1	2	7
24	HtMa / HtMi	2	2	6
24	HtMa / HtMi	3	2	6
24	HtMa / HtMi	4	2
24	HtMa / HtMi	5	2
24	HtMa / HtMi	6	2	3
25	HtMa / HtMi	1	1	1
25	HtMa / HtMi	2	1	2
25	HtMa / HtMi	3	1	2
25	HtMa / HtMi	4	1	1
25	HtMa / HtMi	5	1	2
25	HtMa / HtMi	6	1	4
25	HtMa / HtMi	1	2	6
25	HtMa / HtMi	2	2	5
25	HtMa / HtMi	3	2	4
25	HtMa / HtMi	4	2
25	HtMa / HtMi	5	2
25	HtMa / HtMi	6	2	6
26	HtMa / HtMa	1	1	2
26	HtMa / HtMa	2	1	2
26	HtMa / HtMa	3	1	3
26	HtMa / HtMa	4	1	2
26	HtMa / HtMa	5	1	3
26	HtMa / HtMa	6	1	4
26	HtMa / HtMa	1	2	6
26	HtMa / HtMa	2	2	7
26	HtMa / HtMa	3	2	6
26	HtMa / HtMa	4	2
26	HtMa / HtMa	5	2
26	HtMa / HtMa	6	2	6
27	HtMa / HtMi	1	1	1
27	HtMa / HtMi	2	1	1
27	HtMa / HtMi	3	1	2
27	HtMa / HtMi	4	1	3
27	HtMa / HtMi	5	1	3
27	HtMa / HtMi	6	1	3
27	HtMa / HtMi	1	2	4
27	HtMa / HtMi	2	2	4
27	HtMa / HtMi	3	2	4
27	HtMa / HtMi	4	2
27	HtMa / HtMi	5	2
27	HtMa / HtMi	6	2	4
90	HtMa / HtMi	1	1	4
90	HtMa / HtMi	2	1	3
90	HtMa / HtMi	3	1	4
90	HtMa / HtMi	4	1	4
90	HtMa / HtMi	5	1	3
90	HtMa / HtMi	6	1	4
90	HtMa / HtMi	1	2	5
90	HtMa / HtMi	2	2	4
90	HtMa / HtMi	3	2	4
90	HtMa / HtMi	4	2	3
90	HtMa / HtMi	5	2	4
90	HtMa / HtMi	6	2	3
92	HtMi / HtMi	1	1	4
92	HtMi / HtMi	2	1	3
92	HtMi / HtMi	3	1	4
92	HtMi / HtMi	4	1	4
92	HtMi / HtMi	5	1	4
92	HtMi / HtMi	6	1	4
92	HtMi / HtMi	1	2	6
92	HtMi / HtMi	2	2
92	HtMi / HtMi	3	2	6
92	HtMi / HtMi	4	2	6
92	HtMi / HtMi	5	2	5
92	HtMi / HtMi	6	2	6
94	HtMa / HtMi	1	1	3
94	HtMa / HtMi	2	1	2
94	HtMa / HtMi	3	1	2
94	HtMa / HtMi	4	1	2
94	HtMa / HtMi	5	1	1
94	HtMa / HtMi	6	1	2
94	HtMa / HtMi	1	2	6
94	HtMa / HtMi	2	2	5
94	HtMa / HtMi	3	2	6
94	HtMa / HtMi	4	2	6
94	HtMa / HtMi	5	2	6
94	HtMa / HtMi	6	2	6
97	HtMa / HtMa	1	1	3
97	HtMa / HtMa	2	1	2
97	HtMa / HtMa	3	1	2
97	HtMa / HtMa	4	1	2
97	HtMa / HtMa	5	1	3
97	HtMa / HtMa	6	1	2
97	HtMa / HtMa	1	2	7
97	HtMa / HtMa	2	2	7
97	HtMa / HtMa	3	2	7
97	HtMa / HtMa	4	2	7
97	HtMa / HtMa	5	2	6
97	HtMa / HtMa	6	2	4
99	HtMa / HtMa	1	1	2
99	HtMa / HtMa	2	1	2
99	HtMa / HtMa	3	1	3
99	HtMa / HtMa	4	1	3
99	HtMa / HtMa	5	1	2
99	HtMa / HtMa	6	1	3
99	HtMa / HtMa	1	2	4
99	HtMa / HtMa	2	2	4
99	HtMa / HtMa	3	2	2
99	HtMa / HtMa	4	2	3
99	HtMa / HtMa	5	2	2
99	HtMa / HtMa	6	2	2
101	HtMi / HtMi	1	1	3
101	HtMi / HtMi	2	1	4
101	HtMi / HtMi	3	1	4
101	HtMi / HtMi	4	1	4
101	HtMi / HtMi	5	1	4
101	HtMi / HtMi	6	1	3
101	HtMi / HtMi	1	2	5
101	HtMi / HtMi	2	2	6
101	HtMi / HtMi	3	2	6
101	HtMi / HtMi	4	2	6
101	HtMi / HtMi	5	2	4
101	HtMi / HtMi	6	2	6
108	HtMa / HtMi	1	1	3
108	HtMa / HtMi	2	1	2
108	HtMa / HtMi	3	1	2
108	HtMa / HtMi	4	1	4
108	HtMa / HtMi	5	1	3
108	HtMa / HtMi	6	1	3
108	HtMa / HtMi	1	2	5
108	HtMa / HtMi	2	2	6
108	HtMa / HtMi	3	2	5
108	HtMa / HtMi	4	2	4
108	HtMa / HtMi	5	2	3
108	HtMa / HtMi	6	2	3
115	HtMa / HtMa	1	1	3
115	HtMa / HtMa	2	1	3
115	HtMa / HtMa	3	1	3
115	HtMa / HtMa	4	1	2
115	HtMa / HtMa	5	1	3
115	HtMa / HtMa	6	1	2
115	HtMa / HtMa	1	2	3
115	HtMa / HtMa	2	2	4
115	HtMa / HtMa	3	2	4
115	HtMa / HtMa	4	2	4
115	HtMa / HtMa	5	2	4
115	HtMa / HtMa	6	2	6
119	HtMa / HtMa	1	1	2
119	HtMa / HtMa	2	1	2
119	HtMa / HtMa	3	1	3
119	HtMa / HtMa	4	1	3
119	HtMa / HtMa	5	1	4
119	HtMa / HtMa	6	1	3
119	HtMa / HtMa	1	2	4
119	HtMa / HtMa	2	2	4
119	HtMa / HtMa	3	2	3
119	HtMa / HtMa	4	2	2
119	HtMa / HtMa	5	2	4
119	HtMa / HtMa	6	2	4
129	HtMa / HtMa	1	1	4
129	HtMa / HtMa	2	1	2
129	HtMa / HtMa	3	1	3
129	HtMa / HtMa	4	1	3
129	HtMa / HtMa	5	1	2
129	HtMa / HtMa	6	1	3
129	HtMa / HtMa	1	2	4
129	HtMa / HtMa	2	2	5
129	HtMa / HtMa	3	2	5
129	HtMa / HtMa	4	2	4
129	HtMa / HtMa	5	2	4
129	HtMa / HtMa	6	2	3
131	HtMa / HtMa	1	1	3
131	HtMa / HtMa	2	1	2
131	HtMa / HtMa	3	1	2
131	HtMa / HtMa	4	1	4
131	HtMa / HtMa	5	1	3
131	HtMa / HtMa	6	1	3
131	HtMa / HtMa	1	2	6
131	HtMa / HtMa	2	2	7
131	HtMa / HtMa	3	2	3
131	HtMa / HtMa	4	2	3
131	HtMa / HtMa	5	2	5
131	HtMa / HtMa	6	2	5
132	HtMa / HtMa	1	1	2
132	HtMa / HtMa	2	1	1
132	HtMa / HtMa	3	1	2
132	HtMa / HtMa	4	1	3
132	HtMa / HtMa	5	1	3
132	HtMa / HtMa	6	1	3
132	HtMa / HtMa	1	2	5
132	HtMa / HtMa	2	2	5
132	HtMa / HtMa	3	2	5
132	HtMa / HtMa	4	2	5
132	HtMa / HtMa	5	2	6
132	HtMa / HtMa	6	2	6
134	HtMa / HtMa	1	1	2
134	HtMa / HtMa	2	1	4
134	HtMa / HtMa	3	1	2
134	HtMa / HtMa	4	1	3
134	HtMa / HtMa	5	1	3
134	HtMa / HtMa	6	1	4
134	HtMa / HtMa	1	2	7
134	HtMa / HtMa	2	2	6
134	HtMa / HtMa	3	2	5
134	HtMa / HtMa	4	2	6
134	HtMa / HtMa	5	2	6
134	HtMa / HtMa	6	2	6
136	HtMa / HtMi	1	1	3
136	HtMa / HtMi	2	1	2
136	HtMa / HtMi	3	1	2
136	HtMa / HtMi	4	1	2
136	HtMa / HtMi	5	1	2
136	HtMa / HtMi	6	1	2
136	HtMa / HtMi	1	2	4
136	HtMa / HtMi	2	2	5
136	HtMa / HtMi	3	2	5
136	HtMa / HtMi	4	2	3
136	HtMa / HtMi	5	2	3
136	HtMa / HtMi	6	2	6
149	HtMa / HtMi	1	1	2
149	HtMa / HtMi	2	1	2
149	HtMa / HtMi	3	1	3
149	HtMa / HtMi	4	1	2
149	HtMa / HtMi	5	1	3
149	HtMa / HtMi	6	1	2
149	HtMa / HtMi	1	2	7
149	HtMa / HtMi	2	2	4
149	HtMa / HtMi	3	2	4
149	HtMa / HtMi	4	2	5
149	HtMa / HtMi	5	2	5
149	HtMa / HtMi	6	2	5
153	HtMa / HtMi	1	1	2
153	HtMa / HtMi	2	1	1
153	HtMa / HtMi	3	1	2
153	HtMa / HtMi	4	1	1
153	HtMa / HtMi	5	1	2
153	HtMa / HtMi	6	1	2
153	HtMa / HtMi	1	2
153	HtMa / HtMi	2	2
153	HtMa / HtMi	3	2	7
153	HtMa / HtMi	4	2	7
153	HtMa / HtMi	5	2	7
153	HtMa / HtMi	6	2	7
160	HtMa / HtMa	1	1	2
160	HtMa / HtMa	2	1	2
160	HtMa / HtMa	3	1	2
160	HtMa / HtMa	4	1	2
160	HtMa / HtMa	5	1	2
160	HtMa / HtMa	6	1	3
160	HtMa / HtMa	1	2	3
160	HtMa / HtMa	2	2	4
160	HtMa / HtMa	3	2	3
160	HtMa / HtMa	4	2	3
160	HtMa / HtMa	5	2	4
160	HtMa / HtMa	6	2	4
162	HtMa / HtMi	1	1	3
162	HtMa / HtMi	2	1	2
162	HtMa / HtMi	3	1	2
162	HtMa / HtMi	4	1	2
162	HtMa / HtMi	5	1	2
162	HtMa / HtMi	6	1	2.5
162	HtMa / HtMi	1	2	4
162	HtMa / HtMi	2	2	4
162	HtMa / HtMi	3	2	4
162	HtMa / HtMi	4	2	4
162	HtMa / HtMi	5	2	4
162	HtMa / HtMi	6	2	4
170	HtMi / HtMi	1	1	3
170	HtMi / HtMi	2	1	2
170	HtMi / HtMi	3	1	1
170	HtMi / HtMi	4	1	1
170	HtMi / HtMi	5	1	1
170	HtMi / HtMi	6	1	2
170	HtMi / HtMi	1	2	4
170	HtMi / HtMi	2	2	4
170	HtMi / HtMi	3	2	4
170	HtMi / HtMi	4	2	3
170	HtMi / HtMi	5	2	4
170	HtMi / HtMi	6	2	3
178	HtMa / HtMi	1	1	3
178	HtMa / HtMi	2	1	2
178	HtMa / HtMi	3	1	2
178	HtMa / HtMi	4	1	1
178	HtMa / HtMi	5	1	1
178	HtMa / HtMi	6	1	1
178	HtMa / HtMi	1	2	2
178	HtMa / HtMi	2	2	4
178	HtMa / HtMi	3	2	6
178	HtMa / HtMi	4	2	2
178	HtMa / HtMi	5	2	4
178	HtMa / HtMi	6	2	3
186	HtMa / HtMa	1	1	3
186	HtMa / HtMa	2	1	1
186	HtMa / HtMa	3	1	1
186	HtMa / HtMa	4	1	1
186	HtMa / HtMa	5	1	1
186	HtMa / HtMa	6	1	1
186	HtMa / HtMa	1	2	7
186	HtMa / HtMa	2	2	4
186	HtMa / HtMa	3	2	3
186	HtMa / HtMa	4	2	3
186	HtMa / HtMa	5	2	2
186	HtMa / HtMa	6	2	2
192	HtMa / HtMi	1	1	3
192	HtMa / HtMi	2	1	1
192	HtMa / HtMi	3	1	1
192	HtMa / HtMi	4	1	3
192	HtMa / HtMi	5	1	2
192	HtMa / HtMi	6	1	3
192	HtMa / HtMi	1	2	3
192	HtMa / HtMi	2	2	4
192	HtMa / HtMi	3	2	4
192	HtMa / HtMi	4	2	4
192	HtMa / HtMi	5	2	3
192	HtMa / HtMi	6	2	4
199	HtMa / HtMa	1	1	2
199	HtMa / HtMa	2	1	2
199	HtMa / HtMa	3	1	1
199	HtMa / HtMa	4	1	2
199	HtMa / HtMa	5	1	2
199	HtMa / HtMa	6	1	2
199	HtMa / HtMa	1	2	6
199	HtMa / HtMa	2	2	4
199	HtMa / HtMa	3	2	2
199	HtMa / HtMa	4	2	4
199	HtMa / HtMa	5	2	4
199	HtMa / HtMa	6	2	3
202	HtMa / HtMa	1	1	3
202	HtMa / HtMa	2	1	2
202	HtMa / HtMa	3	1	2
202	HtMa / HtMa	4	1	2
202	HtMa / HtMa	5	1	2
202	HtMa / HtMa	6	1	2
202	HtMa / HtMa	1	2	5
202	HtMa / HtMa	2	2	4
202	HtMa / HtMa	3	2	3
202	HtMa / HtMa	4	2	4
202	HtMa / HtMa	5	2	4
202	HtMa / HtMa	6	2	4
222	HtMa / HtMi	1	1	2
222	HtMa / HtMi	2	1	2
222	HtMa / HtMi	3	1	2
222	HtMa / HtMi	4	1	2
222	HtMa / HtMi	5	1	2
222	HtMa / HtMi	6	1	2
222	HtMa / HtMi	1	2	5.5
222	HtMa / HtMi	2	2	5.5
222	HtMa / HtMi	3	2	5.5
222	HtMa / HtMi	4	2	3
222	HtMa / HtMi	5	2	3
222	HtMa / HtMi	6	2	3
226	HtMa / HtMa	1	1	3
226	HtMa / HtMa	2	1	4
226	HtMa / HtMa	3	1	1
226	HtMa / HtMa	4	1	2
226	HtMa / HtMa	5	1	1
226	HtMa / HtMa	6	1	2
226	HtMa / HtMa	1	2	7
226	HtMa / HtMa	2	2	3
226	HtMa / HtMa	3	2	2
226	HtMa / HtMa	4	2	5
226	HtMa / HtMa	5	2	3
226	HtMa / HtMa	6	2	3
231	HtMa / HtMi	1	1	4
231	HtMa / HtMi	2	1	3
231	HtMa / HtMi	3	1	2
231	HtMa / HtMi	4	1	2
231	HtMa / HtMi	5	1	2
231	HtMa / HtMi	6	1	2
231	HtMa / HtMi	1	2	4
231	HtMa / HtMi	2	2	4
231	HtMa / HtMi	3	2	5
231	HtMa / HtMi	4	2	5
231	HtMa / HtMi	5	2	4
231	HtMa / HtMi	6	2	4
232	HtMa / HtMa	1	1	4
232	HtMa / HtMa	2	1	2
232	HtMa / HtMa	3	1	2
232	HtMa / HtMa	4	1	2
232	HtMa / HtMa	5	1	2
232	HtMa / HtMa	6	1	2
232	HtMa / HtMa	1	2	4
232	HtMa / HtMa	2	2	4
232	HtMa / HtMa	3	2	4
232	HtMa / HtMa	4	2	5
232	HtMa / HtMa	5	2	4
232	HtMa / HtMa	6	2	4
234	HtMa / HtMa	1	1	5
234	HtMa / HtMa	2	1	2
234	HtMa / HtMa	3	1	2
234	HtMa / HtMa	4	1	2
234	HtMa / HtMa	5	1	2
234	HtMa / HtMa	6	1	2
234	HtMa / HtMa	1	2	7
234	HtMa / HtMa	2	2	6
234	HtMa / HtMa	3	2	6
234	HtMa / HtMa	4	2	6
234	HtMa / HtMa	5	2	6
234	HtMa / HtMa	6	2	6
239	HtMa / HtMi	1	1	2
239	HtMa / HtMi	2	1	3
239	HtMa / HtMi	3	1	2
239	HtMa / HtMi	4	1	1
239	HtMa / HtMi	5	1	2
239	HtMa / HtMi	6	1	2
239	HtMa / HtMi	1	2	4
239	HtMa / HtMi	2	2	4
239	HtMa / HtMi	3	2	4
239	HtMa / HtMi	4	2	5
239	HtMa / HtMi	5	2	4
239	HtMa / HtMi	6	2	3
244	HtMa / HtMa	1	1	4
244	HtMa / HtMa	2	1	3
244	HtMa / HtMa	3	1	2
244	HtMa / HtMa	4	1	3
244	HtMa / HtMa	5	1	2
244	HtMa / HtMa	6	1	3
244	HtMa / HtMa	1	2	5
244	HtMa / HtMa	2	2	4
244	HtMa / HtMa	3	2	3
244	HtMa / HtMa	4	2	5
244	HtMa / HtMa	5	2	4
244	HtMa / HtMa	6	2	6
257	HtMa / HtMa	1	1	2
257	HtMa / HtMa	2	1	2
257	HtMa / HtMa	3	1	2
257	HtMa / HtMa	4	1	2
257	HtMa / HtMa	5	1	2
257	HtMa / HtMa	6	1	2
257	HtMa / HtMa	1	2	6
257	HtMa / HtMa	2	2	6
257	HtMa / HtMa	3	2	4
257	HtMa / HtMa	4	2	4
257	HtMa / HtMa	5	2	6
257	HtMa / HtMa	6	2	5
275	HtMa / HtMi	1	1	4
275	HtMa / HtMi	2	1	2
275	HtMa / HtMi	3	1	2
275	HtMa / HtMi	4	1	2
275	HtMa / HtMi	5	1	2
275	HtMa / HtMi	6	1	3
275	HtMa / HtMi	1	2	5
275	HtMa / HtMi	2	2	5
275	HtMa / HtMi	3	2	4
275	HtMa / HtMi	4	2	4
275	HtMa / HtMi	5	2	4
275	HtMa / HtMi	6	2	4
278	HtMa / HtMa	1	1	2
278	HtMa / HtMa	2	1	2
278	HtMa / HtMa	3	1	2
278	HtMa / HtMa	4	1	2
278	HtMa / HtMa	5	1	2
278	HtMa / HtMa	6	1	2
278	HtMa / HtMa	1	2	2
278	HtMa / HtMa	2	2	3
278	HtMa / HtMa	3	2	3
278	HtMa / HtMa	4	2	4
278	HtMa / HtMa	5	2	2
278	HtMa / HtMa	6	2	2
280	HtMi / HtMi	1	1	3
280	HtMi / HtMi	2	1	1
280	HtMi / HtMi	3	1	2
280	HtMi / HtMi	4	1	2
280	HtMi / HtMi	5	1	1
280	HtMi / HtMi	6	1	2
280	HtMi / HtMi	1	2	3
280	HtMi / HtMi	2	2	2
280	HtMi / HtMi	3	2	2
280	HtMi / HtMi	4	2	2
280	HtMi / HtMi	5	2	1
280	HtMi / HtMi	6	2	7
305	HtMa / HtMi	1	1	3
305	HtMa / HtMi	2	1	2
305	HtMa / HtMi	3	1	2
305	HtMa / HtMi	4	1	2
305	HtMa / HtMi	5	1	3
305	HtMa / HtMi	6	1	4
305	HtMa / HtMi	1	2	5
305	HtMa / HtMi	2	2	5
305	HtMa / HtMi	3	2	5
305	HtMa / HtMi	4	2	6
305	HtMa / HtMi	5	2	6
305	HtMa / HtMi	6	2	7
310	HtMa / HtMa	1	1	2
310	HtMa / HtMa	2	1	1
310	HtMa / HtMa	3	1	1
310	HtMa / HtMa	4	1	2
310	HtMa / HtMa	5	1	1
310	HtMa / HtMa	6	1	1
310	HtMa / HtMa	1	2	7
310	HtMa / HtMa	2	2	6
310	HtMa / HtMa	3	2	6
310	HtMa / HtMa	4	2	6
310	HtMa / HtMa	5	2	6
310	HtMa / HtMa	6	2	6
320	HtMa / HtMa	1	1	1
320	HtMa / HtMa	2	1	1
320	HtMa / HtMa	3	1	2
320	HtMa / HtMa	4	1	1
320	HtMa / HtMa	5	1	1
320	HtMa / HtMa	6	1	2
320	HtMa / HtMa	1	2	5
320	HtMa / HtMa	2	2	4
320	HtMa / HtMa	3	2	3
320	HtMa / HtMa	4	2	4
320	HtMa / HtMa	5	2	3
320	HtMa / HtMa	6	2	3
326	HtMa / HtMa	1	1	3
326	HtMa / HtMa	2	1	3
326	HtMa / HtMa	3	1	3
326	HtMa / HtMa	4	1	4
326	HtMa / HtMa	5	1	4
326	HtMa / HtMa	6	1	4
326	HtMa / HtMa	1	2	6
326	HtMa / HtMa	2	2	7
326	HtMa / HtMa	3	2	7
326	HtMa / HtMa	4	2	7
326	HtMa / HtMa	5	2	6
326	HtMa / HtMa	6	2	7
343	HtMa / HtMi	1	1	2
343	HtMa / HtMi	2	1	2
343	HtMa / HtMi	3	1	3
343	HtMa / HtMi	4	1	2
343	HtMa / HtMi	5	1	3
343	HtMa / HtMi	6	1	3
343	HtMa / HtMi	1	2	5
343	HtMa / HtMi	2	2	4
343	HtMa / HtMi	3	2	5
343	HtMa / HtMi	4	2	5
343	HtMa / HtMi	5	2	4
343	HtMa / HtMi	6	2	4
348	HtMa / HtMi	1	1	2
348	HtMa / HtMi	2	1	1
348	HtMa / HtMi	3	1	2
348	HtMa / HtMi	4	1	3
348	HtMa / HtMi	5	1	2
348	HtMa / HtMi	6	1	3
348	HtMa / HtMi	1	2	5
348	HtMa / HtMi	2	2	4
348	HtMa / HtMi	3	2	5
348	HtMa / HtMi	4	2	3
348	HtMa / HtMi	5	2	5
348	HtMa / HtMi	6	2	5
373	HtMa / HtMa	1	1	4
373	HtMa / HtMa	2	1	2
373	HtMa / HtMa	3	1	3
373	HtMa / HtMa	4	1	3
373	HtMa / HtMa	5	1	3
373	HtMa / HtMa	6	1	3
373	HtMa / HtMa	1	2	7
373	HtMa / HtMa	2	2	7
373	HtMa / HtMa	3	2	7
373	HtMa / HtMa	4	2	7
373	HtMa / HtMa	5	2	6
373	HtMa / HtMa	6	2	7
397	HtMa / HtMa	1	1	2
397	HtMa / HtMa	2	1	1
397	HtMa / HtMa	3	1	2
397	HtMa / HtMa	4	1	4
397	HtMa / HtMa	5	1	2
397	HtMa / HtMa	6	1	3
397	HtMa / HtMa	1	2	7
397	HtMa / HtMa	2	2	7
397	HtMa / HtMa	3	2	7
397	HtMa / HtMa	4	2	7
397	HtMa / HtMa	5	2	6
397	HtMa / HtMa	6	2	7
412	HtMa / HtMa	1	1	4
412	HtMa / HtMa	2	1	1
412	HtMa / HtMa	3	1	1
412	HtMa / HtMa	4	1	2
412	HtMa / HtMa	5	1	2
412	HtMa / HtMa	6	1	3
412	HtMa / HtMa	1	2	6
412	HtMa / HtMa	2	2	5
412	HtMa / HtMa	3	2	4
412	HtMa / HtMa	4	2	7
412	HtMa / HtMa	5	2	5
412	HtMa / HtMa	6	2	5
426	HtMa / HtMi	1	1	4
426	HtMa / HtMi	2	1	4
426	HtMa / HtMi	3	1	3
426	HtMa / HtMi	4	1	4
426	HtMa / HtMi	5	1	3
426	HtMa / HtMi	6	1	4
426	HtMa / HtMi	1	2	6
426	HtMa / HtMi	2	2	6
426	HtMa / HtMi	3	2	7
426	HtMa / HtMi	4	2	6
426	HtMa / HtMi	5	2	6
426	HtMa / HtMi	6	2	6
435	HtMa / HtMa	1	1	3
435	HtMa / HtMa	2	1	2
435	HtMa / HtMa	3	1	2
435	HtMa / HtMa	4	1	2
435	HtMa / HtMa	5	1	2
435	HtMa / HtMa	6	1	2
435	HtMa / HtMa	1	2	3
435	HtMa / HtMa	2	2	4
435	HtMa / HtMa	3	2	3
435	HtMa / HtMa	4	2	4
435	HtMa / HtMa	5	2	6
435	HtMa / HtMa	6	2	6
455	HtMa / HtMa	1	1	3
455	HtMa / HtMa	2	1	2
455	HtMa / HtMa	3	1	2
455	HtMa / HtMa	4	1	1
455	HtMa / HtMa	5	1	2
455	HtMa / HtMa	6	1	2
455	HtMa / HtMa	1	2	4
455	HtMa / HtMa	2	2	4
455	HtMa / HtMa	3	2	4
455	HtMa / HtMa	4	2	5
455	HtMa / HtMa	5	2	4
455	HtMa / HtMa	6	2	4
462	HtMa / HtMa	1	1	4
462	HtMa / HtMa	2	1
462	HtMa / HtMa	3	1	3
462	HtMa / HtMa	4	1	4
462	HtMa / HtMa	5	1	3
462	HtMa / HtMa	6	1	4
462	HtMa / HtMa	1	2	6
462	HtMa / HtMa	2	2	5
462	HtMa / HtMa	3	2	4
462	HtMa / HtMa	4	2	5
462	HtMa / HtMa	5	2	6
462	HtMa / HtMa	6	2	6
464	HtMa / HtMa	1	1	3
464	HtMa / HtMa	2	1	2
464	HtMa / HtMa	3	1	2
464	HtMa / HtMa	4	1	3
464	HtMa / HtMa	5	1	4
464	HtMa / HtMa	6	1	4
464	HtMa / HtMa	1	2	7
464	HtMa / HtMa	2	2	4
464	HtMa / HtMa	3	2	3
464	HtMa / HtMa	4	2	6
464	HtMa / HtMa	5	2	6
464	HtMa / HtMa	6	2	6
490	HtMa / HtMa	1	1
490	HtMa / HtMa	2	1	2
490	HtMa / HtMa	3	1	3
490	HtMa / HtMa	4	1	3
490	HtMa / HtMa	5	1	3
490	HtMa / HtMa	6	1	3
490	HtMa / HtMa	1	2	5
490	HtMa / HtMa	2	2	4
490	HtMa / HtMa	3	2	5
490	HtMa / HtMa	4	2	5
490	HtMa / HtMa	5	2	5
490	HtMa / HtMa	6	2	6
495	HtMa / HtMa	1	1	3
495	HtMa / HtMa	2	1	3
495	HtMa / HtMa	3	1	2
495	HtMa / HtMa	4	1	2
495	HtMa / HtMa	5	1	2
495	HtMa / HtMa	6	1	3
495	HtMa / HtMa	1	2	6
495	HtMa / HtMa	2	2	4
495	HtMa / HtMa	3	2	5
495	HtMa / HtMa	4	2	4
495	HtMa / HtMa	5	2	4
495	HtMa / HtMa	6	2	4
507	HtMa / HtMa	1	1	3
507	HtMa / HtMa	2	1	1
507	HtMa / HtMa	3	1	3
507	HtMa / HtMa	4	1	4
507	HtMa / HtMa	5	1	1
507	HtMa / HtMa	6	1	1
507	HtMa / HtMa	1	2	5
507	HtMa / HtMa	2	2	6
507	HtMa / HtMa	3	2	6
507	HtMa / HtMa	4	2	5
507	HtMa / HtMa	5	2	5
507	HtMa / HtMa	6	2	4
604	HtMa / HtMa	1	1	5
604	HtMa / HtMa	2	1	2
604	HtMa / HtMa	3	1	2
604	HtMa / HtMa	4	1	3
604	HtMa / HtMa	5	1	3
604	HtMa / HtMa	6	1	3
604	HtMa / HtMa	1	2	6
604	HtMa / HtMa	2	2	5
604	HtMa / HtMa	3	2	6
604	HtMa / HtMa	4	2	6
604	HtMa / HtMa	5	2	6
604	HtMa / HtMa	6	2	6
605	HtMa / HtMa	1	1	2
605	HtMa / HtMa	2	1	1
605	HtMa / HtMa	3	1	3
605	HtMa / HtMa	4	1	2
605	HtMa / HtMa	5	1	3
605	HtMa / HtMa	6	1	2
605	HtMa / HtMa	1	2	5
605	HtMa / HtMa	2	2	4
605	HtMa / HtMa	3	2	5
605	HtMa / HtMa	4	2	5
605	HtMa / HtMa	5	2	5
605	HtMa / HtMa	6	2	5
607	HtMa / HtMa	1	1	4
607	HtMa / HtMa	2	1	2
607	HtMa / HtMa	3	1	1
607	HtMa / HtMa	4	1	1
607	HtMa / HtMa	5	1	2
607	HtMa / HtMa	6	1	2
607	HtMa / HtMa	1	2	5
607	HtMa / HtMa	2	2	7
607	HtMa / HtMa	3	2	4
607	HtMa / HtMa	4	2	4
607	HtMa / HtMa	5	2	4
607	HtMa / HtMa	6	2	3
608	HtMa / HtMi	1	1	2
608	HtMa / HtMi	2	1	2
608	HtMa / HtMi	3	1	2
608	HtMa / HtMi	4	1	2
608	HtMa / HtMi	5	1	1
608	HtMa / HtMi	6	1	2
608	HtMa / HtMi	1	2	4
608	HtMa / HtMi	2	2	4
608	HtMa / HtMi	3	2	4
608	HtMa / HtMi	4	2	4
608	HtMa / HtMi	5	2	4
608	HtMa / HtMi	6	2	3
609	HtMa / HtMa	1	1	3
609	HtMa / HtMa	2	1	2
609	HtMa / HtMa	3	1	2
609	HtMa / HtMa	4	1	2
609	HtMa / HtMa	5	1	3
609	HtMa / HtMa	6	1	4
609	HtMa / HtMa	1	2	7
609	HtMa / HtMa	2	2	7
609	HtMa / HtMa	3	2
609	HtMa / HtMa	4	2	6
609	HtMa / HtMa	5	2	6
609	HtMa / HtMa	6	2	4
610	HtMa / HtMa	1	1	4
610	HtMa / HtMa	2	1	3
610	HtMa / HtMa	3	1	3
610	HtMa / HtMa	4	1	2
610	HtMa / HtMa	5	1	3
610	HtMa / HtMa	6	1	4
610	HtMa / HtMa	1	2	5
610	HtMa / HtMa	2	2	4
610	HtMa / HtMa	3	2	6
610	HtMa / HtMa	4	2	5
610	HtMa / HtMa	5	2	4
610	HtMa / HtMa	6	2	4
611	HtMa / HtMa	1	1	2
611	HtMa / HtMa	2	1	2
611	HtMa / HtMa	3	1	3
611	HtMa / HtMa	4	1	3
611	HtMa / HtMa	5	1	2
611	HtMa / HtMa	6	1	3
611	HtMa / HtMa	1	2	6
611	HtMa / HtMa	2	2	6
611	HtMa / HtMa	3	2	7
611	HtMa / HtMa	4	2	6
611	HtMa / HtMa	5	2	5
611	HtMa / HtMa	6	2	7
612	HtMa / HtMa	1	1	2
612	HtMa / HtMa	2	1	1
612	HtMa / HtMa	3	1	2
612	HtMa / HtMa	4	1	2
612	HtMa / HtMa	5	1	2
612	HtMa / HtMa	6	1	3
612	HtMa / HtMa	1	2	3
612	HtMa / HtMa	2	2	4
612	HtMa / HtMa	3	2	4
612	HtMa / HtMa	4	2	4
612	HtMa / HtMa	5	2	3
612	HtMa / HtMa	6	2	3
613	HtMa / HtMi	1	1	2
613	HtMa / HtMi	2	1	2
613	HtMa / HtMi	3	1	1
613	HtMa / HtMi	4	1	1
613	HtMa / HtMi	5	1	2
613	HtMa / HtMi	6	1	3
613	HtMa / HtMi	1	2	6
613	HtMa / HtMi	2	2	4
613	HtMa / HtMi	3	2	4
613	HtMa / HtMi	4	2	4
613	HtMa / HtMi	5	2	5
613	HtMa / HtMi	6	2	4
614	HtMi / HtMi	1	1	3
614	HtMi / HtMi	2	1	3
614	HtMi / HtMi	3	1	2
614	HtMi / HtMi	4	1	3
614	HtMi / HtMi	5	1	2
614	HtMi / HtMi	6	1	2
614	HtMi / HtMi	1	2	4
614	HtMi / HtMi	2	2	3
614	HtMi / HtMi	3	2	2
614	HtMi / HtMi	4	2	2
614	HtMi / HtMi	5	2	2
614	HtMi / HtMi	6	2	3
615	HtMa / HtMi	1	1	4
615	HtMa / HtMi	2	1	4
615	HtMa / HtMi	3	1	3
615	HtMa / HtMi	4	1	4
615	HtMa / HtMi	5	1	2
615	HtMa / HtMi	6	1	3
615	HtMa / HtMi	1	2	5
615	HtMa / HtMi	2	2	3
615	HtMa / HtMi	3	2	4
615	HtMa / HtMi	4	2	4
615	HtMa / HtMi	5	2	3
615	HtMa / HtMi	6	2	4
616	HtMa / HtMi	1	1	4
616	HtMa / HtMi	2	1	3
616	HtMa / HtMi	3	1	3
616	HtMa / HtMi	4	1	3
616	HtMa / HtMi	5	1	4
616	HtMa / HtMi	6	1	2
616	HtMa / HtMi	1	2	4
616	HtMa / HtMi	2	2	7
616	HtMa / HtMi	3	2	4
616	HtMa / HtMi	4	2	7
616	HtMa / HtMi	5	2	7
616	HtMa / HtMi	6	2	5
619	HtMa / HtMi	1	1	2
619	HtMa / HtMi	2	1	1
619	HtMa / HtMi	3	1
619	HtMa / HtMi	4	1	2
619	HtMa / HtMi	5	1	2
619	HtMa / HtMi	6	1	3
619	HtMa / HtMi	1	2	5
619	HtMa / HtMi	2	2	6
619	HtMa / HtMi	3	2	6
619	HtMa / HtMi	4	2	6
619	HtMa / HtMi	5	2	6
619	HtMa / HtMi	6	2	6
621	HtMa / HtMi	1	1	3
621	HtMa / HtMi	2	1	2
621	HtMa / HtMi	3	1	3
621	HtMa / HtMi	4	1	2
621	HtMa / HtMi	5	1	3
621	HtMa / HtMi	6	1	4
621	HtMa / HtMi	1	2	6
621	HtMa / HtMi	2	2	5
621	HtMa / HtMi	3	2	4
621	HtMa / HtMi	4	2	6
621	HtMa / HtMi	5	2	6
621	HtMa / HtMi	6	2	6
622	HtMa / HtMi	1	1	4
622	HtMa / HtMi	2	1	3
622	HtMa / HtMi	3	1	3
622	HtMa / HtMi	4	1	4
622	HtMa / HtMi	5	1	3
622	HtMa / HtMi	6	1	4
622	HtMa / HtMi	1	2	6
622	HtMa / HtMi	2	2	5
622	HtMa / HtMi	3	2	6
622	HtMa / HtMi	4	2	7
622	HtMa / HtMi	5	2	6
622	HtMa / HtMi	6	2	5
623	HtMi / HtMi	1	1	3
623	HtMi / HtMi	2	1	2
623	HtMi / HtMi	3	1	2
623	HtMi / HtMi	4	1	2
623	HtMi / HtMi	5	1	2
623	HtMi / HtMi	6	1	2
623	HtMi / HtMi	1	2	6
623	HtMi / HtMi	2	2	4
623	HtMi / HtMi	3	2	5
623	HtMi / HtMi	4	2	4
623	HtMi / HtMi	5	2	5
623	HtMi / HtMi	6	2	6
624	HtMa / HtMi	1	1	3
624	HtMa / HtMi	2	1	3
624	HtMa / HtMi	3	1	3
624	HtMa / HtMi	4	1	2
624	HtMa / HtMi	5	1	3
624	HtMa / HtMi	6	1	3
624	HtMa / HtMi	1	2	7
624	HtMa / HtMi	2	2	5
624	HtMa / HtMi	3	2	4
624	HtMa / HtMi	4	2	4
624	HtMa / HtMi	5	2	3
624	HtMa / HtMi	6	2	4
625	HtMa / HtMi	1	1	3
625	HtMa / HtMi	2	1	1
625	HtMa / HtMi	3	1
625	HtMa / HtMi	4	1	2
625	HtMa / HtMi	5	1	2
625	HtMa / HtMi	6	1
625	HtMa / HtMi	1	2	6
625	HtMa / HtMi	2	2	3
625	HtMa / HtMi	3	2	4
625	HtMa / HtMi	4	2	2
625	HtMa / HtMi	5	2	4
625	HtMa / HtMi	6	2	4
626	HtMa / HtMa	1	1	3
626	HtMa / HtMa	2	1	1
626	HtMa / HtMa	3	1	1
626	HtMa / HtMa	4	1	1
626	HtMa / HtMa	5	1	2
626	HtMa / HtMa	6	1	3
626	HtMa / HtMa	1	2	6
626	HtMa / HtMa	2	2	6
626	HtMa / HtMa	3	2	7
626	HtMa / HtMa	4	2	7
626	HtMa / HtMa	5	2	7
626	HtMa / HtMa	6	2	6
627	HtMa / HtMa	1	1	3
627	HtMa / HtMa	2	1	2
627	HtMa / HtMa	3	1	2
627	HtMa / HtMa	4	1	2
627	HtMa / HtMa	5	1	3
627	HtMa / HtMa	6	1	3
627	HtMa / HtMa	1	2	3
627	HtMa / HtMa	2	2	3
627	HtMa / HtMa	3	2	3
627	HtMa / HtMa	4	2	3
627	HtMa / HtMa	5	2	5
627	HtMa / HtMa	6	2	3
628	HtMa / HtMi	1	1	2
628	HtMa / HtMi	2	1	2
628	HtMa / HtMi	3	1	2
628	HtMa / HtMi	4	1	1
628	HtMa / HtMi	5	1	2
628	HtMa / HtMi	6	1	2
628	HtMa / HtMi	1	2	3
628	HtMa / HtMi	2	2	4
628	HtMa / HtMi	3	2	4
628	HtMa / HtMi	4	2	5
628	HtMa / HtMi	5	2	4
628	HtMa / HtMi	6	2	5
629	HtMa / HtMa	1	1	2
629	HtMa / HtMa	2	1	1
629	HtMa / HtMa	3	1	1
629	HtMa / HtMa	4	1	2
629	HtMa / HtMa	5	1	2
629	HtMa / HtMa	6	1	2
629	HtMa / HtMa	1	2	3
629	HtMa / HtMa	2	2	4
629	HtMa / HtMa	3	2	3
629	HtMa / HtMa	4	2	3
629	HtMa / HtMa	5	2	4
629	HtMa / HtMa	6	2	4
630	HtMa / HtMi	1	1	3
630	HtMa / HtMi	2	1	3
630	HtMa / HtMi	3	1	3
630	HtMa / HtMi	4	1	3
630	HtMa / HtMi	5	1	3
630	HtMa / HtMi	6	1	3
630	HtMa / HtMi	1	2	4
630	HtMa / HtMi	2	2	5
630	HtMa / HtMi	3	2	4
630	HtMa / HtMi	4	2	3
630	HtMa / HtMi	5	2	3
630	HtMa / HtMi	6	2	3
631	HtMa / HtMa	1	1	4
631	HtMa / HtMa	2	1	3
631	HtMa / HtMa	3	1	2
631	HtMa / HtMa	4	1	4
631	HtMa / HtMa	5	1	3
631	HtMa / HtMa	6	1	1
631	HtMa / HtMa	1	2	6
631	HtMa / HtMa	2	2	7
631	HtMa / HtMa	3	2	7
631	HtMa / HtMa	4	2	6
631	HtMa / HtMa	5	2	6
631	HtMa / HtMa	6	2	3
632	HtMa / HtMa	1	1	2
632	HtMa / HtMa	2	1	2
632	HtMa / HtMa	3	1	2
632	HtMa / HtMa	4	1	3
632	HtMa / HtMa	5	1	3
632	HtMa / HtMa	6	1	3
632	HtMa / HtMa	1	2	5
632	HtMa / HtMa	2	2	5
632	HtMa / HtMa	3	2	4
632	HtMa / HtMa	4	2	4
632	HtMa / HtMa	5	2	4
632	HtMa / HtMa	6	2	3
633	HtMa / HtMa	1	1	3
633	HtMa / HtMa	2	1	2
633	HtMa / HtMa	3	1
633	HtMa / HtMa	4	1	1
633	HtMa / HtMa	5	1	1
633	HtMa / HtMa	6	1	2
633	HtMa / HtMa	1	2	6
633	HtMa / HtMa	2	2	6
633	HtMa / HtMa	3	2	7
633	HtMa / HtMa	4	2	4
633	HtMa / HtMa	5	2	4
633	HtMa / HtMa	6	2	4
646	HtMa / HtMa	1	1	3
646	HtMa / HtMa	2	1	2
646	HtMa / HtMa	3	1	3
646	HtMa / HtMa	5	1	3
646	HtMa / HtMa	6	1	2
646	HtMa / HtMa	1	2	6
646	HtMa / HtMa	2	2	4
646	HtMa / HtMa	3	2	4
646	HtMa / HtMa	5	2	4
646	HtMa / HtMa	6	2	4
649	HtMa / HtMa	1	1	3
649	HtMa / HtMa	2	1	2
649	HtMa / HtMa	3	1	1
649	HtMa / HtMa	5	1	1
649	HtMa / HtMa	6	1	2
649	HtMa / HtMa	1	2	4
649	HtMa / HtMa	2	2	4
649	HtMa / HtMa	3	2	4
649	HtMa / HtMa	5	2	4
649	HtMa / HtMa	6	2	3
650	HtMa / HtMa	1	1	2
650	HtMa / HtMa	2	1	2
650	HtMa / HtMa	3	1	2
650	HtMa / HtMa	5	1	2
650	HtMa / HtMa	6	1	3
650	HtMa / HtMa	1	2	5
650	HtMa / HtMa	2	2	3
650	HtMa / HtMa	3	2	2
650	HtMa / HtMa	5	2	3
650	HtMa / HtMa	6	2	5
651	HtMa / HtMi	1	1	3
651	HtMa / HtMi	2	1	1
651	HtMa / HtMi	3	1	2
651	HtMa / HtMi	5	1	3
651	HtMa / HtMi	6	1	3
651	HtMa / HtMi	1	2	4
651	HtMa / HtMi	2	2	2
651	HtMa / HtMi	3	2	2
651	HtMa / HtMi	5	2	5
651	HtMa / HtMi	6	2	6
652	HtMa / HtMa	1	1	3
652	HtMa / HtMa	2	1	2
652	HtMa / HtMa	3	1	1
652	HtMa / HtMa	5	1	1
652	HtMa / HtMa	6	1	2
652	HtMa / HtMa	1	2	4
652	HtMa / HtMa	2	2	3
652	HtMa / HtMa	3	2	3
652	HtMa / HtMa	5	2	4
652	HtMa / HtMa	6	2	5
653	HtMa / HtMa	1	1	4
653	HtMa / HtMa	2	1	3
653	HtMa / HtMa	3	1	2
653	HtMa / HtMa	5	1	2
653	HtMa / HtMa	6	1	3
653	HtMa / HtMa	1	2	5
653	HtMa / HtMa	2	2	2
653	HtMa / HtMa	3	2	3
653	HtMa / HtMa	5	2	6
653	HtMa / HtMa	6	2	5
654	HtMa / HtMa	1	1	4
654	HtMa / HtMa	2	1	2
654	HtMa / HtMa	3	1	2
654	HtMa / HtMa	5	1	2
654	HtMa / HtMa	6	1	3
654	HtMa / HtMa	1	2	5
654	HtMa / HtMa	2	2	6
654	HtMa / HtMa	3	2	3
654	HtMa / HtMa	5	2	4
654	HtMa / HtMa	6	2	5
657	HtMa / HtMa	1	1	1
657	HtMa / HtMa	2	1	1
657	HtMa / HtMa	3	1	1
657	HtMa / HtMa	5	1	2
657	HtMa / HtMa	6	1	3
657	HtMa / HtMa	1	2	5
657	HtMa / HtMa	2	2	6
657	HtMa / HtMa	3	2	5
657	HtMa / HtMa	5	2	3
657	HtMa / HtMa	6	2	4
658	HtMa / HtMi	1	1	3
658	HtMa / HtMi	2	1	2
658	HtMa / HtMi	3	1	2
658	HtMa / HtMi	5	1	3
658	HtMa / HtMi	6	1	3
658	HtMa / HtMi	1	2	7
658	HtMa / HtMi	2	2	4
658	HtMa / HtMi	3	2	4
658	HtMa / HtMi	5	2	6
658	HtMa / HtMi	6	2	4
660	HtMa / HtMa	1	1	2
660	HtMa / HtMa	2	1	3
660	HtMa / HtMa	3	1	2
660	HtMa / HtMa	5	1	3
660	HtMa / HtMa	6	1	3
660	HtMa / HtMa	1	2	6
660	HtMa / HtMa	2	2	5
660	HtMa / HtMa	3	2	5
660	HtMa / HtMa	5	2	5
660	HtMa / HtMa	6	2	3
661	HtMa / HtMi	1	1	4
661	HtMa / HtMi	2	1	3
661	HtMa / HtMi	3	1	2
661	HtMa / HtMi	5	1	2
661	HtMa / HtMi	6	1	2
661	HtMa / HtMi	1	2	5
661	HtMa / HtMi	2	2	6
661	HtMa / HtMi	3	2	4
661	HtMa / HtMi	5	2	2
661	HtMa / HtMi	6	2	3
662	HtMa / HtMi	1	1	3
662	HtMa / HtMi	2	1	2
662	HtMa / HtMi	3	1	1
662	HtMa / HtMi	5	1	2
662	HtMa / HtMi	6	1	3
662	HtMa / HtMi	1	2	7
662	HtMa / HtMi	2	2	3
662	HtMa / HtMi	3	2	3
662	HtMa / HtMi	5	2	5
662	HtMa / HtMi	6	2	6
664	HtMa / HtMa	1	1	3
664	HtMa / HtMa	2	1	3
664	HtMa / HtMa	3	1	4
664	HtMa / HtMa	5	1	3
664	HtMa / HtMa	6	1	3
664	HtMa / HtMa	1	2	5
664	HtMa / HtMa	2	2	4
664	HtMa / HtMa	3	2	5
664	HtMa / HtMa	5	2	4
664	HtMa / HtMa	6	2	5
666	HtMa / HtMa	1	1	4
666	HtMa / HtMa	2	1	4
666	HtMa / HtMa	3	1	3
666	HtMa / HtMa	5	1	3
666	HtMa / HtMa	6	1	3
666	HtMa / HtMa	1	2	7
666	HtMa / HtMa	2	2	4
666	HtMa / HtMa	3	2	4
666	HtMa / HtMa	5	2	5
666	HtMa / HtMa	6	2	3
667	HtMa / HtMa	1	1	3
667	HtMa / HtMa	2	1	2
667	HtMa / HtMa	3	1	4
667	HtMa / HtMa	5	1	4
667	HtMa / HtMa	6	1	4
667	HtMa / HtMa	1	2	6
667	HtMa / HtMa	2	2	5
667	HtMa / HtMa	3	2	6
667	HtMa / HtMa	5	2	6
667	HtMa / HtMa	6	2	6
668	HtMa / HtMa	1	1	3
668	HtMa / HtMa	2	1	1
668	HtMa / HtMa	3	1	2
668	HtMa / HtMa	5	1	2
668	HtMa / HtMa	6	1	3
668	HtMa / HtMa	1	2	5
668	HtMa / HtMa	2	2	4
668	HtMa / HtMa	3	2	4
668	HtMa / HtMa	5	2	3
668	HtMa / HtMa	6	2	4
669	HtMi / HtMi	1	1	4
669	HtMi / HtMi	2	1	2
669	HtMi / HtMi	3	1	2
669	HtMi / HtMi	5	1	3
669	HtMi / HtMi	6	1	2
669	HtMi / HtMi	1	2	5
669	HtMi / HtMi	2	2	6
669	HtMi / HtMi	3	2	5
669	HtMi / HtMi	5	2	6
669	HtMi / HtMi	6	2	6
670	HtMa / HtMa	1	1	2
670	HtMa / HtMa	2	1	1
670	HtMa / HtMa	3	1	1
670	HtMa / HtMa	5	1	3
670	HtMa / HtMa	6	1	4
670	HtMa / HtMa	1	2	5
670	HtMa / HtMa	2	2	4
670	HtMa / HtMa	3	2	4
670	HtMa / HtMa	5	2	5
670	HtMa / HtMa	6	2	6
673	HtMa / HtMa	1	1	4
673	HtMa / HtMa	2	1	2
673	HtMa / HtMa	3	1	2
673	HtMa / HtMa	5	1	2
673	HtMa / HtMa	6	1	3
673	HtMa / HtMa	1	2	6
673	HtMa / HtMa	2	2	5
673	HtMa / HtMa	3	2	3
673	HtMa / HtMa	5	2	5
673	HtMa / HtMa	6	2	6
674	HtMa / HtMi	1	1	2
674	HtMa / HtMi	2	1	2
674	HtMa / HtMi	3	1	3
674	HtMa / HtMi	5	1	2
674	HtMa / HtMi	6	1	3
674	HtMa / HtMi	1	2	5
674	HtMa / HtMi	2	2	5
674	HtMa / HtMi	3	2	4
674	HtMa / HtMi	5	2	4
674	HtMa / HtMi	6	2	4
